# Supplementary material for: Non-canonical functions of spliceosome components in cancer progression
Source: Cell Death Dis. 2023 Feb 2;14(2):77. doi: 10.1038/s41419-022-05470-9 (PMC9895063; doi:10.1038/s41419-022-05470-9)
Supplement: Supplementary file 2 — Supplemental Table 1 [file 41419_2022_5470_MOESM2_ESM.xlsx]

## Sheet: Cell population proliferation
SF	splice_proliferation	splice_proliferation_number	expression_up_proliferation	expression_up_proliferation_number	expression_down_proliferation	expression_down_proliferation_number	expression_splice_up_proliferation	expression_splice_up_proliferation_number	expression_splice_down_proliferation	expression_splice_down_proliferation_number
BUD13	FOXM1, CARM1	2	TRAF5, ITGA1, EGR1, ABCB1, LOXL2, PTGDR2, CD248, EGLN3, THBS1, SPN, TGFB1I1, NDRG4, JUNB, TFF1	14	TDGF1, ODAM, CDC25C, ARG1, SAPCD2, NUPR1, CEBPA, HLA-A	8		0		0
CCAR1	GNB1, CDC42, ASPM, CD46, SOS1, FN1, PLXNB1, WDR6, EAF2, DLG1, FGFR3, DDX41, DDX39B, VEGFA, BRAT1, FGFR1, AKR1C2, FTH1, FOXM1, LRP1, LGR5, TBX3, DHRS2, NUMB, LGMN, ADAM10, TPM1, NDEL1, KSR1, BECN1, MALT1, INSR, HPN, CSNK2A1, APP, CASK	36	REG3A, ZAP70, NRP2, ODAM, TLR2, CDKN1A, PTK2B, CD274, NRP1, IFIT3, SFRP5, IFITM1, VDR, NUAK1, PLA2G1B, CYP1A1, ARNT2, TBX6, CTF1, ITGAX, ZNF423, NOD2, MMP2, HSF4, NTN1, GLP2R, CCL5, ITGB3, EBI3, TGM2, BIRC7, ACE2, HSPA1A, HSPA1B	34	ERRFI1, IL6R, TNFSF4, FRZB, FZD5, IGFBP2, PPARG, KAT2B, GNL3, COX17, USP13, PPARGC1A, PLAC8, FST, PDGFRB, MIR146A, FLT4, EDN1, ARG1, SGK1, CITED2, CDCA7L, IGFBP3, DLC1, FXN, RBP4, GSTP1, CD9, ERBB3, HMGB1, RGCC, LGALS3, PDPK1, EMP2, SLC6A4, NGFR, TOB1, TNFRSF11A, MSN, HPRT1, CSNK2B, BAG6, DDX39B	43		0	VAV3	1
CIRBP	CD46, FN1, CNBP, RYK, FGFR3, FGFR4, BAG6, SOD2, TBRG4, FGL1, BTBD10, ING4, MDM2, NDRG2, DHRS2, TJP1, MAZ, OGFOD1, KAT2A, CSNK2A1, BTG3	21	FBXO2, CLDN19, S100A11, PBX1, DUSP10, PID1, MYD88, CLDN1, ODAM, POLR3G, CDKN1A, ARG1, PLG, GPER1, GPNMB, SFRP4, ABCB1, EPHA1, IFIT3, FGFR2, PTGDR2, KITLG, ABCC4, SYNJ2BP, THBS1, SPINT1, PMP22, JUP, RNF43, PTPRM, TNFRSF11A, NUMBL, SPHK2, SDCBP2, SDC4, HMOX1, SSTR3, ACE2, HSPA1B, HLA-A	40	ERRFI1, EPHA2, LDLRAP1, TRNP1, PTAFR, COL8A2, CDC20, LEPR, TGFBR3, CSF1, TXNIP, TNFSF4, ASPM, RASSF5, TRAF5, KLF11, CGREF1, ZAP70, BUB1, LIMS2, CDCA7, FRZB, SLC39A10, IGFBP2, INHA, SERPINE2, INPP5D, USP13, CTBP1, RBPJ, CCNA2, HMGB2, TERT, OSMR, ITGA2, FST, CCNB1, MIR146A, EDN1, PIM1, SGK1, CDCA7L, IGFBP3, HILPDA, SHH, TACC1, GINS4, KLF10, CTHRC1, AGTPBP1, EGFL7, SAPCD2, CDK1, IFITM1, MAPK8IP1, EF…	88	CD74	1	FANCA	1
CPSF6	YY1AP1, CD46, BIRC6, SOS1, MTA3, RTN4, NCK2, FN1, INPP5D, ROBO1, CHRD, BCL6, FGFR3, RBPJ, RAPGEF2, ENPP3, RAC1, MLXIPL, SRPK2, FGL1, KANK1, NELFB, ABI1, TIAL1, FTH1, IL18, PHB2, ERBB3, STAT2, DHRS2, TJP1, TPM1, NF1, KAT2A, BECN1, CDK5RAP3, NME1, PPM1D, PTPRM, CRLF1, PSMG1, HMGN1	42	TNFRSF14, TRNP1, LEPR, VCAM1, WNT2B, PBX1, ATF3, TGFB2, AGT, KLF11, CGREF1, FOSL2, SPDYA, IGFBP2, IGFBP5, SERPINE2, IRS1, PPARG, IL20RB, AGTR1, SOX2, HRG, CLDN1, TFRC, UCHL1, PLAC8, HPGD, PRLR, GDNF, ITGA1, FST, IL6ST, MIR145, HAVCR2, BMP6, EDN1, VEGFA, PRDM1, GJA1, ARG1, PLG, RPS6KA2, SFRP4, IGFBP3, AZGP1, EPO, SHH, FGF17, LOXL2, STC1, CLU, EXT1, NDRG1, CDKN2B, B4GALT1, IL11RA, EGFL7, NRP1, LIPA…	102	CTPS1, CDC20, CDKN2C, TGFBR3, ASPM, KIF14, ATOH8, TMEM127, BUB1, SPEG, CDC25A, GNAI2, TACC3, PPARGC1A, ODAM, CCNA2, SMAD1, HMGB2, CCNB1, POLR3G, MCC, CDC25C, SPARC, PAK1IP1, HSPA1B, CCND3, SRF, SLC25A27, CD109, TTK, FBXO5, CDCA7L, HOXA5, FIGNL1, MCM7, EZH2, NCAPG2, PINX1, NKX3-1, ZNF703, ASH2L, FGFR1, GINS4, NBN, OTUD6B, MTBP, MELK, CKS2, WNK2, SAPCD2, MCM10, CDK1, RTKN2, PLAU, KIF20B, HELLS, SFR…	118	SOD2, SERPINF1	2	DDX39B, FOXM1, SHMT2, PRC1, ROGDI	5
CPSF7	SOD2, FGFR1, HRAS, TCIRG1, DHRS2, CARM1, ADARB1, FLNA	8	RUNX3, CSF1, ATF3, ZAP70, FRZB, IGFBP2, SERPINE2, PLAC8, SLC7A11, SH3RF1, GDNF, ITGA1, ITGA2, EGR1, HBEGF, CDKN1A, CD109, IGFBP3, ABCB1, EGR3, TRIB1, CDKN2B, PHLDA2, NEAT1, FOSL1, RGCC, KLF5, EGLN3, LGALS3, IL4R, NR1D1, IGFBP4, ERN1, TNFSF14, JUNB, ZFP36, JAG1, SDC4, TFF1, TIMP1, TXNIP, BAG6, DDR1, DDX39B	44	PTAFR, TDGF1, IFT57, CCND2, RAP1B, VASH1, SHCBP1, BIRC5, DDR1	9		0		0
DDX24	PLXNB1, SERPINF2, SERPINF1	3	BTG2, ACVR1C, CLDN1, KLB, SLC7A11, EGR1, PLG, SFRP4, SQLE, LIPA, ZNF268, NUPR1, ARMC5, COMP, SGK2, HLA-A	16	TP73, SFN, PTAFR, TIE1, CSF1, S100A11, S100A6, NES, TRAF5, IGFBP2, INHA, SERPINE2, GATA2, USP13, TACC3, HMGB2, TERT, ITGA2, SOX4, IGFBP3, NOS3, LOXL2, ZNF703, FGFR1, TACC1, DOCK8, CDKN2B, SAPCD2, HRAS, ADM, PAX6, TCIRG1, LRP5, CCND2, TESC, HMGB1, RGCC, KLF5, PRKD1, BMP4, LGALS3, CRIP2, RASGRF1, CORO1A, TGFB1I1, SHCBP1, NDRG4, AURKB, NGFR, NME2, RNF126, CRLF1, TGFB1, CEACAM1, IL11, ID1, E2F1, TGM2…	61		0		0
DDX28	CD46, FN1, SOD2, SCARB1, DHRS2	5	AGTR1, PLAC8, ARG1, PLG, IGFBP3, FGL1, LGALS3, LIPG, ADORA2A	9	TIE1, TGFBR3, FKBP1B, TGFBR2, EGR1, SPARC, PAX6, MDK, VASH1, NDRG4, TNFSF14, RPS9, HMOX1, TOB2, DDX39B	15		0		0
DDX3X	FBXO2, HP1BP3, DHX9, CD46, FN1, MYD88, PLXNB1, HYAL1, CNBP, PDCD10, TFRC, FGFR4, BAG6, SCRIB, AKR1C2, F2, SIDT2, LGR5, NDRG2, DHRS2, CIB1, IL4R, E2F4, SERPINF2, DERL2, NDEL1, IFT20, KAT2A, BECN1, CDK5RAP3, PRKAR1A, DOT1L, HPN, BID, CASK	35	SFN, ZMPSTE24, TIE1, S100A11, S100A6, PBXIP1, RAB25, PBX1, NR5A2, BTG2, IRF6, SLC35F6, EGR4, TMEM127, ZAP70, NMI, ITGAV, CALCRL, FZD7, CD47, GATA2, BCHE, HRG, APOD, IGFBP7, PKD2, TLR2, SH3RF1, HPGD, F2RL1, POLR3G, EGR1, HBEGF, HAVCR2, FABP6, DBN1, FOXC1, SOX4, HLA-DPA1, BAK1, CDKN1A, CCND3, RUNX2, SLC25A27, PKHD1, CD109, TPBG, FRK, MAP3K5, GPNMB, ABCB1, SMARCD3, EGR3, LOXL2, NKX3-1, ZNF703, SDR16…	127	ERRFI1, PTAFR, COL8A2, CDC20, PRDX1, TGFBR3, IQGAP3, GLUL, ASPM, KIF14, MDM4, GJC2, AGT, CGREF1, IFT172, BUB1, LIMS2, LRP2, PDK1, CDCA7, FRZB, SLC39A10, HSPD1, IGFBP2, INHA, INPP5D, SH3BP4, BOK, IMPDH2, GNL3, USP13, THPO, BCL6, TACC3, PPARGC1A, RBPJ, ODAM, CCNA2, HMGB2, TERT, PRLR, SKP2, CCNB1, CDC25C, MIR146A, NPM1, CNOT6, VEGFA, TTK, ARG1, FBXO5, CDCA7L, IGFBP3, EPO, HILPDA, EZH2, NCAPG2, PCM1,…	136	BAD	1	ROBO1, MCM7, BIRC5, RPS9	4
DDX5	CD46, CCDC88A, FN1, BAG6, AKR1C2, SIDT2, DHRS2, TJP1, MAPK3, SERPINF1, BIRC5, CNN2	12	LEPR, TGFB2, AGTR1, HRG, ARG1, PLG, GPNMB, SFRP4, EPHA1, SNAI2, LIPA, RBP4, PTGDR2, LGALS3, MVD, ENPP7, LIPG, CEBPA, LGI4, SGK2, ICOSLG, RGN	22	ERRFI1, TGFBR3, CSF1, HIPK1, TRAF5, CDCA7, SERPINE2, TDGF1, ODAM, TERT, POLR3G, PDGFRB, SPARC, CDCA7L, FGFR1, TACC1, CTHRC1, PTCH1, MDK, FOSL1, USP28, NR4A1, RARG, E2F7, BRCA2, CRIP2, CHRNA7, EMP2, SPN, CORO1A, CRLF1, FERMT1, E2F1, BIRC7, TIMP1, TXNIP, BAG6	37		0		0
DDX52	FN1, FTH1, SERPINF1, HPN	4	TIE1, NRP2, SLC7A11, SH3RF1, IRF1, SPARC, LOXL2, CDKN2B, MAPK8IP1, IGFBP6, KITLG, NDRG4, NGFR, GATA6, CNN1, IL11, TGM2, EPPK1, BAG6, HLA-A	20	PIM1, ARG1, EPO, FGFR2, LGALS3, CORO1A, RPS9, POLDIP2, BAG6, CSNK2B	10		0		0
DHX30	PDK1, FYN, MCM7, ERBB3, E2F4, CFDP1	6	TNFRSF14, TNFSF4, SLC11A1, SLC7A11, EGR1, ENPP3, PLG, MLXIPL, MAGI2, EPHA1, PTK2B, IL11RA, RBP4, FGFR2, LGALS3, MVD, SERPINF2, STAT5A, ERN1, APOH, LIPG, HPN, LGI4, SGK2, ICOSLG, ADORA2A, DDX39B	27	TIE1, S100A11, TGFA, SERPINE2, TDGF1, ODAM, DBN1, EDN1, SOX4, TNFRSF21, FGFR1, CDKN2B, IL18, CCND2, RARG, KITLG, KLF5, SIX1, THBS1, MMP2, CDC6, NGFR, UHRF1, RPS9, IL11, POLDIP2, DDR1	27		0		0
EFTUD2	CD46, PDK1, FN1, BAG6, SGK1, TNFAIP3, MLXIPL, MCM7, FGL1, FGFR1, F2, DHRS2, SERPINF1, NUP62, RPS9, PSMG1	16	LEPR, NRP2, IGFBP7, SH3RF1, SPARC, PLG, CDKN2B, NRP1, IGFBP6, KITLG, NDRG4, NGFR, GATA6, CNN1, TIMP1, PLXNB3	16	ERRFI1, DDAH1, TGFBR3, ID2, INHA, PPARGC1A, CDC25C, PIM1, VEGFA, ARG1, CDCA7L, IGFBP3, HILPDA, NDRG1, SAPCD2, AKR1C2, TET1, ADM, EGLN3, IDH2, SPN, CORO1A, C18orf54, TNFSF14, BIRC7, CRKL, HPRT1, POLDIP2, BAG6	29		0	SHMT2	1
EIF4A3	ZBTB17, YY1AP1, DHX9, KDM5B, CD46, YPEL5, BIRC6, CIAO1, DPP4, ATF2, FN1, DNAJB2, PLXNB1, RHOA, RBM5, BAP1, GOLGB1, CNBP, CHRD, DLG1, CTBP1, FGFR3, TBCK, NDUFS4, NDFIP1, RREB1, HLA-A, DDX39B, VEGFA, PDCD2, ABCB1, MCM7, FGFR1, PEX2, SCRIB, HSF1, KANK1, B4GALT1, PPP3CB, TIAL1, ILK, MUS81, ING4, CDK2, ERBB3, SLC39A5, LRP1, TBK1, TBX3, USPL1, PNP, DHRS2, CGRRF1, NUMB, PGF, ADAM10, E2F4, CFDP1, FANCA, …	79	PBX1, NR5A2, BTG2, HLX, DUSP10, EMX1, MSTN, DLEC1, HRG, CLDN1, FBXW7, CASP3, GCNT2, ESR1, RPS6KA2, GPNMB, FGF17, NKX3-1, GNRH1, SNAI2, TP53INP1, ACER2, CDKN2B, IL11RA, NRP1, CTBP2, NEAT1, PTHLH, LRRK2, IRAK4, KITLG, MIR17HG, THBS1, NUPR1, ARMC5, ZNF423, OSGIN1, MVD, GGNBP2, ITGB3, TBX2, TNFRSF11A, CEBPA, SERTAD1, SPHK2, ATF5, SGK2, ACE2, CD24, BAG6	50	ERRFI1, CAMK2N1, PTAFR, MARCKSL1, COL8A2, PRDX1, CDKN2C, TGFBR3, TXNIP, S100A11, S100A6, S100A13, IL6R, ARHGEF2, NES, TNFSF4, IER5, KIF14, RASSF5, TRAF5, GJC2, DISC1, CGREF1, FOSL2, MTA3, TGFA, BUB1, LIMS2, PDK1, CDCA7, FRZB, SLC39A10, HSPD1, BMPR2, IGFBP2, CUL3, PPARG, PRKCD, RYK, WWTR1, USP13, ETV5, MSX1, PPARGC1A, PLAC8, CCNA2, SPRY1, HMGB2, ITGA1, ITGA2, FST, CCNB1, CDC25C, PDGFRB, MIR146A, N…	188	MLXIPL, MDM2, PTPRM, SULF2	4	SMYD2, ITGB1BP1, SERPINE2, IMPDH2, CNOT8, SIRT1, SHMT2, NAP1L1, NDRG2, AURKB, SUZ12	11
EWSR1	TNFRSF14, RAP1GAP, ITGB1BP1, ITGAV, CFLAR, FN1, CTNNB1, PLXNB1, IMPDH2, HYAL1, PDCD10, CHRD, FGFR3, PLAC8, DDX41, SOD2, MLXIPL, AKR1B1, FGL1, PCM1, PTK2, BMPR1A, HRAS, MDM2, TESC, SCARB1, TFDP1, NDRG2, DHRS2, ROGDI, IL4R, KAT2A, BECN1, MKS1, APOH, BIRC5, PTPRM, CNN2, CARM1, DHPS, AKT2, BAX, SRC, TGM2, PLCG1, IFT52, ADA, APP, ADARB1, COL18A1, FBLN1, FLNA	52	JUN, F3, S100A11, BTG2, ATF3, DUSP10, LBH, SERPINE2, EPHB1, CLDN1, PDGFC, SH3RF1, CASP3, IL31RA, SOX4, CDKN1A, PDGFA, AHR, SKAP2, SFRP4, CAV2, RIPK2, CDKN2A, KLF4, NRP1, PHLDA2, MAPK8IP1, STX3, DAGLA, FOSL1, WNT11, PAK1, IL18, PTHLH, KITLG, IGF1, KLF5, THBS1, TPM1, NMB, TGFB1I1, CDH5, TAX1BP3, ITGB3, TBX2, TIMP2, GATA6, CNN1, SDCBP2, BMP2, SDC4, MAPK11, CD24, HSPA1B	54	PTAFR, IL6R, NCSTN, TRAF5, GJC2, PDK1, PPARGC1A, CDC25C, PDGFRB, CNOT8, PIM1, SLC25A27, TTK, HILPDA, NOS3, FGFR1, SAPCD2, F2, EFEMP2, ST8SIA1, SLC39A5, EGLN3, CLMN, CYP1A1, EMP2, CORO1A, SLC6A4, NME2, EBI3, JAK3, CRLF1, HPN, BIRC7, DIXDC1, DDX39B	35		0	TGFBR3, RBPJ, VEGFA	3
FUBP3	TNFRSF14, CD46, SMYD2, ITGB1BP1, CIAO1, CDCA7, FN1, PPARG, CHRD, DLG1, FGFR3, HMGCR, DDX39B, BRAT1, MLXIPL, FGL1, KANK1, TIAL1, FTH1, RELA, MUS81, ERBB3, STAT6, LGR5, SCARB1, DHRS2, TPM1, STX4, E2F4, NDEL1, KAT2A, CDK5RAP3, HGS, RNF126, CARM1, HPN, CEACAM1, NUP62, RPS9, CSNK2A1, SRSF6, HMGN1, COL18A1, BID	44	LEPR, TGFBR3, AKT3, ZAP70, RBM5, PKD2, SH3RF1, ITGA2, HBEGF, CSNK2B, SGK1, GNRH1, FGFR2, STAT2, TGM1, PRKD1, THBS1, TSC2, GGNBP2, DOT1L, TGM2, HLA-A	22	SFN, RASSF5, ATF3, GJC2, ID2, FKBP1B, LIMS2, IGFBP2, INHA, BOK, GPX1, CCNA2, SPARC, DDR1, ARG1, EPO, LYN, PEX2, GPAM, IFITM1, BAD, AQP11, CD9, CDK4, RPGRIP1, CYP1A1, NUPR1, SPN, CORO1A, PYCARD, PSMB10, TAX1BP3, MED31, GLP2R, PLCD3, SPHK1, LIPG, EBI3, JUNB, CEBPA, LGI4, APOE, ROMO1, CEBPB, BTG3, COMT, MIF, HMOX1, PIM2, APLN, EPPK1, ENPP7, HSPA1B	53	CTC1	1	MVD, BECN1	2
FUS	CD46, PDK1, ATF2, COPS8, TGFBR2, RBM5, PRKAA1, LARP1, BAG6, VEGFA, SGK3, TIAL1, STAT2, TBX3, DHRS2, STAT5B, NME1, CNN2, FLNA	19	S100A11, DDR2, BTG2, OSR1, ITGAV, NRP2, SERPINE2, MECOM, IGFBP7, SLC7A11, SH3RF1, ITGA1, F2RL1, POLR3G, EGR1, CD74, SPARC, GCNT2, CDKN1A, CCND3, TNFRSF21, TPBG, FYN, LOXL2, ZNF703, CTHRC1, ACER2, CDKN2B, TLR4, NRP1, PLAU, NR4A1, IGFBP6, KITLG, NUAK1, ATP8A2, TGFB3, THBS1, ARNT2, PLCD3, GATA6, JUNB, IL27RA, TGM2, SULF2, BIRC7, LIF, TIMP1, SLC16A2, TXNIP, DDR1, BAG6	52	ERRFI1, TNFSF4, ID2, FOSL2, PPARGC1A, PRLR, FST, TGFBI, PDGFRB, PIM1, ARG1, ENPP3, CITED2, SOD2, PLG, IGFBP3, EPO, EPHA1, PTK2B, NDRG1, AKR1C2, RBP4, GPAM, FGFR2, PTGDR2, ERBB3, LGALS3, TFAP4, EMP2, CFDP1, WNT3, APOH, CEBPA, ID1, RGN, DDX39B	36		0		0
GEMIN5	ITGB1BP1, YPEL5, MTA3, ARIH2, RBM5, CTBP1, FGFR3, DDX41, MAPK14, ASCC3, SGK1, FGL1, SQLE, NDRG1, RPS3, FOXM1, ING4, SLC39A5, PTGES3, DHRS2, RPS15A, AXIN2, APOH, CSNK2A1, MAPK1, ZNRF3, CASK, RGN	28	ZBTB17, PBX1, BTG2, OSR1, ACVR1C, NRP2, SETMAR, GPX1, SH3RF1, CD74, SPARC, CDKN1A, PDGFA, SFRP4, TES, CAV1, NKX3-1, ZNF703, CDKN2A, MAPK8IP1, PTGDR2, DAGLA, ACER3, AQP11, CCND2, KITLG, NFKBIA, VASH1, THBS1, CD276, ARNT2, NUPR1, ARMC5, TAX1BP3, PMP22, PLCD3, NGFR, TBX2, GATA6, CEBPA, SPHK2, ATF5, SULF2, SSTR3, EFNB1, BAG6, HLA-A	47	ERRFI1, PTAFR, DDAH1, TGFBR3, TNFSF4, TRAF5, FOSL2, FRZB, SLC39A10, PPARG, TDGF1, ETV5, PPARGC1A, PLAC8, SPRY1, ITGA2, FST, PDGFRB, CNOT8, MIR146A, EDN1, PIM1, ARG1, SOD2, CDCA7L, IGFBP3, HILPDA, NCAPG2, TACC1, IFITM1, ADM, CD9, ERBB3, TSPAN31, TESC, SPRY2, EGLN3, LGALS3, CTSH, IGF1R, SPN, SLC6A4, MALT1, INSR, LGI4, BIRC7, IL13RA1, HPRT1, POLDIP2, CSNK2B	50		0	FN1	1
GPKOW	ARNT, CERS2, CHTOP, YY1AP1, MDM4, ITGB1BP1, SOS1, FN1, PLXNB1, FGFR3, ZBTB49, ODAM, DDX39B, MAPK14, ASCC3, RAC1, FGL1, PTK2, KDM4C, ABI1, HRAS, CD151, F2, FTH1, SF1, LTBP3, RELA, SIDT2, RNF41, STAT2, STAT6, DHRS2, TJP1, TPM1, CSK, ROGDI, E2F4, FANCA, KAT2A, CDK5RAP3, MAP3K3, CEACAM1, SRSF6, HMGN1, MAGED1, FLNA	46	TNFRSF14, TNFRSF9, RAP1GAP, COL8A2, CLDN19, DHCR24, PBXIP1, RAB25, NR5A2, ATF3, DUSP10, GJC2, AGT, KLF11, LIMS2, IHH, INHA, INPP5D, KIF1A, MST1R, AGTR1, CHRD, HRG, KLB, DCHS2, HPGD, PRLR, IL6ST, CD74, GCNT2, ENPP3, PLG, RPS6KA2, PDGFA, SFRP4, CLDN3, ELN, EPHA1, SMARCD3, FGF17, PTK2B, CLU, EPPK1, IL11RA, EGFL7, AKR1C2, LIPA, IFIT3, GPAM, CTBP2, TSPAN32, CCDC88B, TCIRG1, P2RY6, WNT11, PAK1, DIXDC1,…	108	ERRFI1, RERE, EPHA2, LDLRAP1, PTAFR, TIE1, CDC20, CDKN2C, CDC7, TGFBR3, GLMN, WDR77, S100A11, NES, IER5, ASPM, KIF14, TRAF5, HNRNPU, FANCL, MEIS1, STAMBP, ATOH8, BUB1, CDCA7, STAT1, NRP2, XRCC5, IGFBP2, SERPINE2, PPARG, TDGF1, MITF, CD47, GATA2, EPHB1, USP13, ETV5, TACC3, CCNA2, SPRY1, HMGB2, GDNF, ITGA2, CCNB1, F2RL1, POLR3G, MCC, CDC25C, EGR1, NPM1, CNOT6, EEF1E1, PAK1IP1, E2F3, SOX4, HMGA1, SL…	174	DDR1, MLXIPL, NDRG4, APOE, LAMA5, RGN	6	RBPJ, NME1	2
HNRNPA0	CD46, FGFR3, BAG6, RELA, STK11, TGM2	6	DPP4, GPX1, SLC7A11, FST, GPER1, BRAT1, PARP10, DAGLA, BAD, FOSL1, PGF, RNF126, JUNB, PLXNB3, HSPA1A, HSPA1B	16	PTAFR, TGFB2, PAX6, CCND2, NAP1L1, EGLN3, RPS9	7		0		0
HNRNPA1	DHX9, CD46, CIAO1, PRKRA, FN1, COPS8, PLXNB1, IMPDH2, DLG1, DDX41, ENPP3, FGL1, MELK, INPPL1, SIDT2, DHRS2, E2F4, FANCA, CDK5RAP3, RPS9	20	TNFRSF14, TNFRSF9, FBXO2, ZBTB17, CLDN19, LAMC1, NR5A2, BTG2, ID2, NMI, IHH, DNAJB2, INHA, IRS1, PID1, WDR6, MUSTN1, CLDN1, KLB, IRF1, CDKN1A, PKHD1, SGK1, TNFAIP3, PDGFA, GPER1, HOXA3, SFRP4, MLXIPL, EPHA1, PTK2B, CLU, SNAI2, PARP10, IL11RA, NOTCH1, PLAU, IFIT3, GPAM, FGFR2, MDK, PTGDR2, NEAT1, APOA1, SLC39A5, PDX1, NFKBIA, THBS1, CD276, ARNT2, FES, NR2F2, BRICD5, ROGDI, NUPR1, ARMC5, CX3CL1, OS…	83	ERRFI1, EPHA2, SFN, PTAFR, TIE1, TGFBR3, NRAS, TXNIP, IQGAP3, NES, TNFSF4, ASPM, KIF14, TRAF5, DISC1, ITGB1BP1, CGREF1, FOSL2, LBH, PELI1, BUB1, PDK1, CDCA7, FRZB, SLC39A10, HSPD1, SERPINE2, PPARG, TDGF1, CDC25A, USP13, ETV5, TFRC, TACC3, PPARGC1A, PLAC8, CCNA2, SPRY1, HMGB2, OSMR, ITGA1, ITGA2, FST, CCNB1, F2RL1, POLR3G, PGGT1B, CDC25C, HBEGF, PDGFRB, CNOT8, MIR146A, NPM1, SSR1, EEF1E1, EDN1, PI…	172	FGFR3, CD74	2	MALT1, APP	2
HNRNPA2B1	CD46, PDK1, FN1, FGFR3, ODAM	5	PTAFR, TIE1, LEPR, ECM1, S100A11, S100A6, IGFBP5, SLC7A11, ITGA1, F2RL1, EGR1, CD109, PLG, IGFBP3, MAGI2, MIR29B1, LOXL2, CTHRC1, CDKN2B, ADM, IL18, PRKD1, SPINT1, SPN, NOD2, LGALS9, RNF43, TGM2, TFF1, TIMP1, DDX39B	31	CDC20, KIF14, HMGB2, SKP2, MCC, CDC25C, SGK1, MTBP, SAPCD2, AKR1C2, CCND2, PRC1, NUPR1, CORO1A, DBF4B, NME2, CDC25B, POLDIP2, BAG6	19		0		0
HNRNPC	MFN2, CDC42, SHC1, ARHGEF2, KDM5B, CD46, MTA3, ATF2, CFLAR, FN1, VGLL4, PPARG, PLXNB1, ARIH2, IMPDH2, RBM5, GOLGB1, IFT80, FGFR3, TBCK, HMGCR, FGFR4, DDX41, BTN2A2, DDX39B, BAG6, CD164, ENPP3, TRIM24, PINX1, FGL1, PCM1, FGFR1, SCRIB, AKR1C2, ABI1, YME1L1, CCAR1, TIAL1, SF1, RELA, TCIRG1, CHEK1, MDM2, LGR5, SCARB1, NDRG2, DHRS2, EAPP, HIF1A, TJP1, HSF4, TNFSF12, AURKB, BECN1, GRN, AXIN2, CRLF1, BA…	65	VCAM1, NR5A2, BTG2, TGFB2, MYCN, ACVR2A, MSTN, NRP2, IGFBP5, IRS1, ACKR3, GPX1, AGTR1, SOX2, HRG, CLDN1, IGFBP7, LEF1, CDKN1A, CCND3, ARG1, PLG, GPER1, BRAT1, FGF17, PTK2B, CLU, SNAI2, MMP16, TP53INP1, PARP10, IL11RA, NRP1, GPAM, DAGLA, NEAT1, LRRK2, GLI1, PLA2G1B, ARNT2, BRICD5, NUPR1, CX3CL1, INCA1, APOH, CDK3, FOXJ1, PTPRM, LIPG, SIRT6, LRG1, TNFSF14, JUNB, YJEFN3, CEBPA, SERTAD1, NUMBL, C5AR1…	66	ERRFI1, PTAFR, S100A6, IL6R, IQGAP3, ASPM, KIF14, TRAF5, FAM98A, TGFA, BUB1, PDK1, SLC39A10, CD47, USP13, ETV5, PPARGC1A, CCNA2, SPRY1, SLC7A11, HMGB2, LIFR, CCNB1, CDC25C, PDGFRB, MIR146A, NPM1, PIM1, TNFRSF21, CD109, TTK, TNFAIP3, PDGFA, CDCA7L, TBRG4, IGFBP3, NAMPT, LAMB1, HILPDA, NCAPG2, TACC1, LYN, CTHRC1, AGTPBP1, CKS2, SAPCD2, CDK1, TET1, ECD, KIF20B, PRDX3, IFITM1, ADM, ACER3, CD9, NR4A1,…	95	MVD, SERPINF2	2	TGFBR3, CD55, SMYD2, CDCA7, PLAC8, SSR1, MELK, YAP1, FANCA, NDEL1, BIRC5, MALT1, GINS1	13
HNRNPD	NDUFS2, CD46, SMYD2, PDK1, TGFBR2, SOD2, FGL1, DHRS2, NUMB	9	NUAK1, BRCA2, ARMC5, SLC6A4, TNFSF14, C5AR1, BAG6	7	LEPR, GDNF, ITGA2, SPARC, EDN1, SOX4, CDKN2B, PAX6, CCND2, KITLG, EGLN3, MMP2, STXBP4, RPS9, DDX39B	15		0		0
HNRNPF	S100A13, GBA, NDUFS2, HYAL1, DDX39B, BAG6, VEGFA, WNK2, TIAL1, F2, FTH1, ERBB3, STAT6, TXNRD1, TBX3, DHRS2, TJP1, SERPINF1, CNN2, DOT1L	20	TNFRSF14, TP73, CLDN19, INHA, GPX1, MUSTN1, ODAM, HPGD, EGR1, SPARC, HLA-A, GPER1, BRAT1, GPNMB, HOXA3, MLXIPL, EPHA1, PTK2B, PARP10, SFRP5, PTGDR2, DAGLA, EFEMP2, LRP5, ST8SIA1, VDR, SLC39A5, PLA2G1B, CRIP2, PML, BRICD5, NUPR1, ARMC5, CX3CL1, OSGIN1, INCA1, GLP2R, ALDH3A1, SPHK1, ZBTB7C, JUNB, CEBPA, HPN, APOE, SPHK2, ATF5, ROMO1, LAMA5, COL18A1, MIF, SSTR3, WDR13, HMGN5, EPPK1, ENPP7, HSPA1B, H…	58	ERRFI1, PTAFR, TIE1, TGFBR3, S100A6, NES, TNFSF4, CD55, TRAF5, ATF3, DUSP10, DISC1, PDK1, XRCC5, PPARG, PPARGC1A, PLAC8, SPRY1, GDNF, LIFR, ITGA1, ITGA2, CCNB1, F2R, F2RL1, POLR3G, TGFBI, HBEGF, EDN1, SOX4, PIM1, TNFRSF21, CD109, ARG1, CDCA7L, IGFBP3, NAMPT, HILPDA, LOXL2, FZD3, LYN, OTUD6B, KLF4, ITGB1, IFITM1, PAX6, ACER3, IL18, RAP1B, ATP8A2, KLF5, EGLN3, ARG2, RAD51B, CLMN, ANXA2, RPS15A, COR…	68	FGFR3	1		0
HNRNPK	TNFRSF14, MFN2, ZBTB17, HP1BP3, DOCK7, WDR77, S100A13, SHC1, DHX9, KDM5B, CD46, SMYD2, ITGB1BP1, FKBP1B, YPEL5, SOS1, CCDC88A, CIAO1, PDK1, CDCA7, CFLAR, FN1, PPARG, TGFBR2, MYD88, PLXNB1, WDR6, HYAL1, BAP1, GOLGB1, EAF2, CTBP1, TBCK, TGFBI, CD74, FGFR4, NQO2, RREB1, TMEM14B, DDR1, BAG6, MAPK14, VEGFA, CD164, FYN, ENPP3, SOD2, GPER1, EIF2AK1, TBRG4, MLXIPL, KRIT1, MCM7, AKR1B1, EZH2, NCAPG2, PCM1…	123	CSF1, TXNIP, S100A11, S100A6, NES, PBX1, DISC1, IFT172, ZAP70, TBC1D8, NRP2, IGFBP5, SERPINE2, COL8A1, GATA2, NPR3, GDNF, ITGA1, ITGA2, F2RL1, POLR3G, HBEGF, DBN1, DUSP22, SOX4, CCND3, CD109, TPBG, SGK1, TNFAIP3, RPS6KA2, PDGFA, CDK6, LAMB1, LOXL2, ZNF703, SCRIB, BOP1, CDKN2B, KLF4, TLR4, NOTCH1, BAMBI, NRP1, DLG5, IFITM1, PHLDA2, PAX6, NEAT1, MALAT1, LTBP3, FOSL1, WNT11, KITLG, NUAK1, RGCC, KLF5…	88	IFNLR1, TRNP1, PTAFR, COL8A2, CLDN19, DHCR24, DDAH1, IL6R, KIFAP3, RASSF5, CGREF1, BOK, TMEM115, HRG, CLDN1, PRLR, FBXO4, HMGCR, MCC, NDFIP1, NDST1, SPARC, CNOT8, FLT4, AIF1, ARG1, PLG, HOXA5, IGFBP3, EPO, EPHA1, ASH2L, EXT1, SQLE, AKR1C2, STOX1, GPAM, FGFR2, CTBP2, PTGDR2, GAB2, BIRC2, CD9, VDR, BTG1, FBXW8, ZNF268, TINF2, LGALS3, ANXA2, CYP1A1, EMP2, NUPR1, CD19, CDH5, MED31, TNFSF12, SLC6A4, F…	70	ROBO1, CHRD, ODAM, DDX39B, CAPN1, LGR5, BRCA2, RHBDF1, HSF4, CTC1, AXIN2, MALT1, LAMA5	13	PLAC8, SLC39A5, SCARB1, RPS9	4
HNRNPL	DHX9, CD55, CD46, AGT, PDK1, CDCA7, ATF2, CFLAR, FN1, RBM5, CHRD, DLG1, PLAC8, TBCK, NQO2, EEF1E1, DDX39B, BAG6, ORC3, FYN, ENPP3, SOD2, MLXIPL, TRIM24, HIPK2, FGL1, PCM1, ASH2L, KANK1, MELK, ABI1, SIRT1, CCAR1, TIAL1, RELA, YAP1, TESC, SCARB1, BRCA2, DHRS2, PPP2R5C, TJP1, TPM1, CTSH, CIB1, NDE1, SERPINF2, IFI35, GRN, MALT1, CRLF1, HPN, CEACAM1, CSNK2A1, SRC, TGM2, SGK2, COL18A1, FBLN1, FLNA	60	LEPR, CSF1, SERPINE2, AGTR1, SLC7A11, THBS4, MIR146A, IGFBP3, NOS3, STC1, EGFL7, TSPAN32, NEAT1, TCIRG1, CHST11, RGCC, PRKD1, TGFB3, THBS1, NOD2, MMP2, PSMB10, OSGIN1, RNF126, TNFSF14, JUNB, SOX18, MIF, HMGN5, BAG6, DDX39B	31	ASPM, KIF14, RASSF5, ITGB1BP1, BUB1, CDC25A, HMGCR, CDC25C, SPARC, EPHA1, SQLE, CDK1, IL18, CCND2, LGALS3, SPINT1, PRC1, IGFBP4, STAT3, LIPG, SULF2, RGN, MSN, HLA-A, DDX39B	25	ZAP70, ODAM, SGK1	3	HSPD1, NCAPG2, RPS9	3
HNRNPM	ITGB1BP1, SOS1, FN1, BOK, FGFR4, VEGFA, PPP3CB, TIAL1, F2, TCIRG1, NDRG2, NUMB, TJP1, RPS15A, AXIN2, CEACAM1, SRSF6, APP, CASK	19	TIE1, CSF1, ECM1, S100A11, NES, BTG2, LBH, LIMS2, SETMAR, RYK, IGFBP7, ODAM, SH3RF1, F2RL1, EGR1, FOXC1, CD109, TPBG, PDGFA, EGR3, LOXL2, LYN, JAK2, CDKN2A, TLR4, PLAU, PHLDA2, NEAT1, FOSL1, CLCF1, WNT11, IL18, CCND2, IGFBP6, KITLG, NUAK1, ATP8A2, EML1, CHRNA7, THBS1, SPINT1, RBPMS2, FES, TGFB1I1, NDRG4, TNFSF13, IGFBP4, PLCD3, GATA6, JUNB, CRLF1, IL11, RIPPLY3, TFF1, RAC2, WNT7B, MAPK11, TIMP1, …	61	SKI, TNFSF4, AGT, FOSL2, HDAC4, AGTR1, HRG, BCL6, CLDN1, PPARGC1A, RBPJ, PLAC8, PRLR, SKP2, FST, EDN1, PIM1, ARG1, ENPP3, SOD2, PLG, RPS6KA2, IGFBP3, EPO, HIPK2, NDRG1, KANK1, ITGB1, TET1, RBP4, GPAM, FGFR2, IGF2, ERBB3, ZNF268, EGLN3, LGALS3, ADAM10, RORA, PRC1, EMP2, CORO1A, SLC6A4, NME2, APOH, HPN, RBBP9, HMOX1, RGN, PIM2, DIXDC1, BAG6	52		0		0
HNRNPU	KDM1A, HDAC1, DHX9, AGT, ITGB1BP1, CDCA7, PRKRA, ITGAV, HSPD1, CFLAR, FN1, INPP5D, TGFBR2, RBM5, HYAL1, TACC3, TBCK, PDCD6, FST, NDST1, LARP1, NPM1, DDX41, RREB1, BAG6, HMGA1, MAPK14, FGL1, PEX2, KANK1, ABI1, TIAL1, ILK, RELA, LRP5, INPPL1, FOXM1, ING4, TBK1, LGR5, NAP1L1, PAWR, TESC, SCARB1, TFDP1, NDRG2, DHRS2, NUMB, PGF, CLMN, AKT1, CTSH, MAZ, BRD7, FANCA, SERPINF2, SERPINF1, AURKB, BECN1, GRN…	72	COL8A2, C1orf56, SH2D2A, BTG2, ZAP70, LIMS2, CTLA4, GPX1, MUSTN1, GATA2, PDGFRA, EGR1, PDGFRB, DBN1, B4GALT7, AIF1, PPARD, BRAT1, MLXIPL, NOS3, ZNF703, EPPK1, PARP10, ACER2, NRP1, DAGLA, NEAT1, ST8SIA1, GAS6, SSTR1, CRIP2, PML, CSPG4, ARNT2, ROGDI, SPN, TBX6, MMP2, NDRG4, CDK10, NTN1, ALDH3A1, NME2, FOXJ1, LIPG, EBI3, NACC1, JAK3, SPINT2, SPHK2, CTSZ, COL18A1, PLXNB2, ACE2, MIR29A, HSPA1B, HSPA1A…	58	ERRFI1, LEPR, TGFBR3, WNT2B, HIPK1, ASPM, KIF14, TRAF5, HNRNPU, FAM98A, PDK1, PPARG, RYK, NCK1, RBPJ, PLAC8, SKP2, IL6ST, CCNB1, CNOT8, SSR1, EDN1, PIM1, TTK, PURB, EGFR, NAMPT, LYN, TET1, BIRC2, IL18, CCND2, RARG, CDK4, HMGA2, PTPN11, LGALS3, NDEL1, NGFR, TNFRSF11A, TNFSF14, YJEFN3, NUMBL, DDX39B, BAG6	45	PBXIP1, CHRD, CD74, KSR1, SLC6A4, JUP, PRKAR1A, TGM2, SULF2	9	CD46, CDC25C, CNOT6, VEGFA, AKR1C2, MALT1, RPS9	7
HNRNPUL1	GNB1, PRKCZ, SLC25A33, HP1BP3, AKIRIN1, DHCR24, SOS1, MTA3, FN1, HYAL1, GNL3, IL6ST, DDX41, BAG6, CD164, MLXIPL, TRIM24, SQLE, KANK1, KDM4C, GTPBP4, ABI1, CCAR1, ECD, TIAL1, ING4, KMT2D, PTGES3, RAP1B, LGR5, NAP1L1, TBX3, CPB2, TFDP1, DHRS2, SNW1, MAP2K5, RPS15A, GAS8, KAT7, APOH, PTPN2, HPN, CEACAM1, CSNK2A1, EIF2S2, GPC3	47	KAT2B, ODAM, ARG1, LIPG, LGI4, MAGED1, BAG6, AIF1	8	AIF1, LAMB1, DNMT1, IFT52, CRKL, AGER	6		0		0
ILF2	KDM1A, NDUFS2, DHX9, SOS1, PDK1, FN1, TGFBR2, HYAL1, ODAM, TBCK, BTN2A2, DDX39B, FYN, FGL1, TIAL1, LTBP3, RPS3, DHRS2, TJP1, TPM1, NDEL1, CDK5RAP3, DAZAP1, SMARCB1, CASK, FLNA	26	TNFRSF14, FRZB, IGFBP2, SH3RF1, EGR1, HBEGF, EDN1, PLG, PTK2B, PAX6, RGCC, TGFB1I1, CYBA, SPHK2, TFF1, ICOSLG, MIF, DDX39B, BAG6	19	KIF14, CCNA2, POLR3G, SPARC, TTK, HDAC2, PTPRK, FGFR1, MTBP, TSG101, ACER3, CCND2, CORO1A, BIRC5, RPS9, BIRC7, HMOX1, POLDIP2, DDX39B, HSPA1B	20		0		0
ILF3	MFN2, PDK1, ATF2, FN1, TGFBR2, TGFBI, FGL1, STAT6, SCARB1, DHRS2, NUMB, COL18A1, FBLN1, MECP2, FLNA	15	TNFRSF14, ZAP70, GPX1, ST8SIA1, LGALS3, SPINT1, MVD, SLC6A4, LIPG, EBI3, TMIGD2, JUNB, PLXNB3, HSPA1B	14	CTPS1, LEPR, TGFBR3, TGFB2, NRP2, ODAM, GDNF, PDGFRB, EDN1, SOX4, PAX6, MDK, LGR5, RPS9	14		0		0
KHDRBS1	NDUFS2, AGT, FN1, TGFBR2, ODAM, TGFBI, FGL1, RIPK2, PTEN, RELA, LRP5, SCARB1, DHRS2, SERPINF2, TGM2, COL18A1	16	PDGFA, GPER1, MLXIPL, NOS3, MCM10, BAD, E2F7, BRICD5, MVD, RNF126, UHRF1, JUNB, BIRC7, EPPK1, HSPA1B	15	ERRFI1, LEPR, AGTR1, EREG, GDNF, HBEGF, EDN1, SOX4, CD109, SGK1, IGFBP3, LOXL2, TRIB1, NDRG1, CDKN2B, KLF4, PAX6, IL18, ETS1, CCND2, PRKD1, EGLN3, CCL14, NGFR, RPS9, DDR1, HLA-A, DDX39B	28		0		0
LARP7	FN1, TACC3, TGFBI, DHRS2, COL18A1	5	SFN, TIE1, S100A11, S100A6, NES, IGFBP2, SPEG, SERPINE2, GPX1, GATA2, SH3RF1, F2RL1, EGR1, CCND3, NOS3, ZNF703, CDKN2B, TLR4, CLCF1, IGFBP6, KITLG, CRIP2, TGFB1I1, NDRG4, TAX1BP3, PLCD3, NGFR, TBX2, GATA6, JUNB, IL11, TGM2, TFF1, TIMP1	34	ERRFI1, IFT172, PRLR, PIM1, ARG1, EPO, EPHA1, SQLE, GPAM, FGFR2, NUPR1, RPS9, NFATC2, BAG6	14		0		0
MAGOH	FBXO2, ZBTB17, YY1AP1, NCSTN, CD46, ITGB1BP1, YPEL5, BIRC6, FAM98A, STRN, MTA3, CIAO1, DPP4, ATF2, PRKRA, BOK, MYD88, PLXNB1, ARIH2, RHOA, RBM5, BAP1, GNL3, GOLGB1, KPNA1, CNBP, RYK, DLG1, FGFR3, PDCD6, PRKAA1, IL6ST, CCNB1, NDFIP1, FGFR4, DDX41, RREB1, HLA-A, DDX39B, HMGA1, FOXO3, ENPP3, TBRG4, ABCB1, MCM7, TRIM24, NCAPG2, PCM1, FGFR1, PEX2, PTK2, SCRIB, MELK, FXN, TSC1, AKR1C2, BMI1, ABI1, CCAR…	128	TP73, DDR2, PBX1, NR5A2, BTG2, EMX1, NRP2, GATA2, CLDN1, ODAM, FBXW7, APC, IRF1, GCNT2, SOX4, CCND3, RPS6KA2, NKX3-1, GNRH1, SNAI2, TP53INP1, ACER2, CDKN2B, NRP1, PLAU, CTBP2, E2F8, CNTF, DAGLA, NEAT1, CCND2, KITLG, PLA2G1B, PDX1, BRCA2, MIR17HG, SSTR5, NUPR1, ARMC5, MMP2, PDF, OSGIN1, TBX2, CEBPA, SPHK2, ATF5, SGK2, SULF2, TIAM1, EPPK1, DDX39B	51	ERRFI1, PTAFR, PODN, LEPR, TGFBR3, TXNIP, IL6R, TNFSF4, IER5, RASSF5, CD55, GJC2, CGREF1, FOSL2, EPCAM, LIMS2, LRP2, FRZB, IGFBP2, INHA, BRK1, PPARG, KAT2B, TDGF1, IMPDH2, PRKCD, USP13, BCL6, TFRC, PPARGC1A, PLAC8, SPRY1, ITGA2, TGFBI, PDGFRB, MIR146A, NPM1, SERPINB1, EDN1, PIM1, VEGFA, ARG1, CITED2, CDCA7L, IGFBP3, MAGI2, AZGP1, EPO, NAMPT, HILPDA, KLF10, TRIB1, CKS2, PTCH1, NRARP, TET1, GRK5, I…	128	MLXIPL, MDM2, MVD, GGNBP2, PTPRM	5	S100A13, KDM5B, SMYD2, PDK1, FN1, NDUFS4, CNOT8, DDR1, NDRG1, KANK1, RPS6, AGTPBP1, AKR1C3, ITGB1, PRDX3, RPS3, SCARB1, NDRG2, ADAM10, ERBB2, RGN	21
MATR3	TNFRSF14, FBXO2, ZBTB17, HP1BP3, YTHDF2, CHTOP, ITGB1BP1, FKBP1B, CCDC88A, CIAO1, CREB1, DNAJB2, BOK, PLXNB1, ROBO1, GOLGB1, CNBP, FGFR3, TBCK, RAPGEF2, NDST1, FGFR4, DDX41, TMEM14B, DDR1, BAG6, HMGA1, C6orf89, TNFAIP3, MLXIPL, TRIM24, NCAPG2, PCM1, PRKDC, OTUD6B, PTK2, CCAR1, PPP3CB, TCF7L2, TIAL1, F2, BAD, MEN1, CAPN1, LRP5, ARRB1, YAP1, SIDT2, POC1B, TBX3, SCARB1, CUL4A, DHRS2, CGRRF1, PGF, TP…	76	CTPS1, CDC7, CSF1, WDR77, S100A11, CHRNB2, GBA, NES, SH2D2A, BTG2, SLC35F6, ATOH8, NRP2, ERBB4, CXCR2, KIF1A, PLCL2, IFT57, KPNA1, GATA2, CXCL5, PKD2, TLR2, SH3RF1, TERT, OTP, POLR3G, DBN1, PAK1IP1, SOX4, TNF, CDKN1A, TREM2, CCND3, TNFRSF21, CD109, TPBG, AIMP2, SKAP2, SFRP4, CDK6, TES, MIR29B1, NOS3, SMARCD3, SOX7, PINX1, NKX3-1, ZNF703, SCRIB, EPPK1, BOP1, ACER2, CDKN2A, KLF4, PTGES, NOTCH1, MCM…	128	PTAFR, CDKN2C, LEPR, DDAH1, TGFBR3, TXNIP, KIFAP3, TNFSF4, CGREF1, FOSL2, YPEL5, FANCL, ZAP70, FRZB, FN1, SH3BP4, PPARG, RAF1, TDGF1, AGTR1, USP13, BCL6, PPARGC1A, KLB, CNOT6L, PLAC8, SPRY1, HPGD, PRLR, FST, PDGFRB, CNOT8, NPM1, GCNT2, EDN1, BTN3A1, AIF1, PIM1, VEGFA, ARG1, ENPP3, SGK1, PLG, CDCA7L, IGFBP3, SBDS, EPO, HILPDA, HIPK2, CNOT7, FGL1, PLAG1, KLF10, RNF139, MTSS1, NDRG1, ZNF16, KANK1, R…	129	CASP3, ASCC3, MDM2, CRIP2	4	ERRFI1, CD46, PDK1, NDUFS4, NDRG2, RPS15A, HPN, RPS9, CSNK2A1, GPC3	10
NCBP2	TNFRSF14, HP1BP3, ITGB1BP1, CIAO1, FN1, DNAJB2, TGFBR2, MYD88, PLXNB1, RBM5, HYAL1, BAP1, CNBP, CHRD, BCL6, DLG1, ODAM, FGFR4, DDX41, DDX39B, BAG6, PTPRK, EIF2AK1, MCM7, OTUD6B, PTK2, SCRIB, HSF1, TSC1, BMI1, CCAR1, ZMIZ1, TIAL1, CD151, ILK, F2, CELF1, MEN1, MUS81, TCIRG1, SIDT2, PTPN6, PHB2, ERBB3, CDK4, LGR5, RNF10, PNP, NDRG2, DHRS2, PGF, TPM1, NDE1, STX4, E2F4, MVD, FANCA, DVL2, AURKB, NDEL1,…	80	LIN28A, TIE1, JUN, S100A11, PBXIP1, ZBTB7B, GBA, RAB25, NES, PBX1, LAMC2, NR5A2, BTG2, DUSP10, OSR1, FAM98A, KLHL41, NRP2, GATA2, MECOM, IGFBP7, PKD2, TLR2, EGR1, HBEGF, CD74, DBN1, FOXC1, SOX4, AGER, CDKN1A, CCND3, SLC25A27, TNFRSF21, CD109, TPBG, GPER1, SMARCD3, EGR3, LOXL2, EPPK1, ACER2, CDKN2B, NRP1, PAX6, MAPK8IP1, STX3, DAGLA, MALAT1, LTBP3, FOSL1, CLCF1, CCND1, IL18, CCND2, PTHLH, CYP27B1,…	100	PTAFR, COL8A2, PRDX1, CDKN2C, PODN, LEPR, IL6R, TNFSF4, RASSF5, GJC2, AGT, CGREF1, BUB1, LIMS2, PDK1, SLC39A10, HSPD1, IGFBP2, INHA, SH3BP4, PPARG, AGTR1, USP13, PPARGC1A, RBPJ, AIMP1, PDGFC, HMGB2, PRLR, SKP2, FST, CDC25C, NPM1, FLT4, PIM1, ARG1, CDCA7L, IGFBP3, EPO, HILPDA, CLU, KLF10, SQLE, NDRG1, RPS6, B4GALT1, MELK, AKR1C2, CDK1, TET1, RBP4, GPAM, FGFR2, CTBP2, PTGDR2, FTH1, SHANK2, ARRB1, R…	108	FBXO2, BAD	2	ERRFI1, CD46, SMYD2, IMPDH2, ROBO1, PLAC8, CNOT8, HMGA1, ENPP3, SOD2, KANK1, PTGES3, RPS9	13
NONO	GNB1, AKIRIN1, PRDX1, CD46, SMYD2, AGT, ITGB1BP1, EPCAM, TBC1D8, NCK2, ATF2, HSPD1, FN1, ARIH2, GOLGB1, TFRC, FGFR3, PGGT1B, CNOT8, FGFR4, DDX39B, BAG6, MLXIPL, FGL1, FGFR1, WNK2, GTPBP4, YME1L1, TIAL1, FTH1, RELA, MUS81, PHB2, ERBB3, PTGES3, TXNRD1, SCARB1, CPB2, TFDP1, DHRS2, HIF1A, NUMB, PPP2R5C, TJP1, TPM1, CTSH, RPS15A, MAZ, FTO, SERPINF1, GGNBP2, MAP3K3, APOH, PRKAR1A, SLC9A3R1, MALT1, YJEF…	67	SFN, PTAFR, CLDN19, TIE1, PBXIP1, LMNA, PBX1, BTG2, OSR1, NRP2, SERPINE2, MSX1, SH3RF1, GDNF, CD74, SPARC, DBN1, DDR1, CDKN1A, SRF, GPER1, BRAT1, NOS3, ZNF703, CDKN2B, NOTCH1, NRP1, ZNF503, LZTS2, TACC2, MAPK8IP1, PTGDR2, DAGLA, BAD, CAPN1, NEAT1, CD248, TCIRG1, ST8SIA1, VDR, CYP27B1, KITLG, SART3, ZNF268, MMP14, ZFP36L1, THBS1, FES, NAA60, SPN, NDRG4, OSGIN1, TAX1BP3, JUP, STAT5A, PLCD3, NGFR, T…	83	ERRFI1, CTNNBIP1, CDKN2C, ASPM, KIF14, FANCL, BUB1, PDK1, CCNA2, HMGB2, FST, CCNB1, PDGFRB, CNOT6, TMEM14B, TTK, ARG1, FBXO5, RPA3, HILPDA, RPS6, CDK1, VEGFB, CDK4, BTG1, SAV1, CDKN3, VASH1, KLF13, NAA60, SHCBP1, MED31, AURKB, IFT20, PHB, NME1, NME2, MBD2, GINS1, XBP1, DIXDC1, BAG6, HLA-A, DDX39B	44	HLA-A, PNP, SERPINF2, GRN	4	CDC25C, RTKN2, HRAS	3
PABPC1	CD46, YPEL5, BIRC6, FN1, RYK, PDCD10, NDST1, SERPINB1, DDX39B, BAG6, VEGFA, ABI1, TIAL1, IGF2, LTBP3, RELA, PHB2, SLC39A5, STAT6, TESC, SCARB1, DHRS2, TPM1, MAZ, SERPINF2, NDEL1, BECN1, AXIN2, MALT1, FZR1, HPN, BCL2L1, XBP1, FBLN1, FLNA	35	TNFRSF14, ZBTB17, EPHA2, RUNX3, SFN, PTAFR, JUN, CSF1, S100A11, S100A6, SHC1, ZBTB7B, DDR2, ATF3, PTPN14, FAM98A, ZAP70, ACVR1C, FRZB, IGFBP2, SLC11A1, SERPINE2, GOLGB1, GATA2, CHRD, PLAC8, SLC7A11, SH3RF1, NPR3, ITGA2, HMGCR, F2RL1, IRF1, EGR1, HBEGF, HAVCR2, NKX2-5, BMP6, GCNT2, DDR1, PPARD, CDKN1A, TNFAIP3, PDGFA, GNA12, IGFBP3, MAGI2, MIR29B1, NOS3, EGR3, LOXL2, SGK3, SQLE, TRIB1, JAK2, EGFL7…	124	CTPS1, CDC20, TGFBR3, WDR77, TGFB2, CDCA7, ODAM, TBCK, PRLR, GDNF, SLC25A27, ARG1, FIGNL1, CDK6, SMO, CLU, GINS4, KANK1, RTKN2, STOX1, HELLS, GPAM, PRDX3, MDK, FOXM1, CCND2, ING4, LGR5, KITLG, TFDP1, CDKN3, ARNT2, SPN, MMP2, FANCA, AURKB, GLP2R, NGFR, STXBP4, BST2, CCNE1, BAX, RPS9, RBBP9, HPRT1, CD24, DIXDC1, HLA-A, BAG6	49	PIK3CD, S100A13, HMGA1, SOD2, IL4R, JUP	6	SERPINF1	1
PCBP1	SLC25A33, LMNA, CD46, ITGB1BP1, IFT172, FANCL, CIAO1, CDCA7, FN1, COPS8, PLXNB1, ARIH2, WDR6, RBM5, BAP1, CHRD, BCL6, DLG1, PLAC8, TBCK, PDCD6, PRKAA1, NPM1, DDX41, DDX39B, BAG6, VEGFA, FYN, SOD2, MLXIPL, MCM7, AKR1B1, MTSS1, SCRIB, KANK1, AGTPBP1, AKR1C2, HRAS, CD151, IGF2, ILK, LTBP3, TCIRG1, ARRB1, CDK2, ERBB3, SLC39A5, STAT6, NAP1L1, PAWR, DHRS2, PGF, COPS2, TFAP4, NDE1, STX4, FANCA, SERPINF2…	76	CTPS1, TAL1, JUN, CSF1, S100A11, NES, BTG2, TRAF5, TGFB2, DISC1, FAM98A, EGR4, ITGAV, NRP2, IGFBP2, SERPINE2, GATA2, CLDN1, PKD2, SH3RF1, TERT, GDNF, ITGA1, F2RL1, MCC, IRF1, EGR1, CD74, MIR146A, DBN1, EDN1, SOX4, CDKN1A, CCND3, SLC25A27, CD109, TPBG, TNFAIP3, FZD9, ZNF703, CTHRC1, CD274, CDKN2A, CDKN2B, NRP1, PLAU, CHRNA10, NEAT1, MALAT1, FOSL1, ETV6, GUCY2C, LGR5, KITLG, RGCC, KLF5, ABCC4, TGM1…	84	TNFRSF14, PTAFR, RBBP4, DDAH1, VAV3, RASSF5, GJC2, ID2, PDK1, SLC11A1, INHA, PPARG, TDGF1, PRKCD, RBPJ, HMGB2, PRLR, LIFR, ITGA2, PGGT1B, TGFBI, CDC25C, CNOT8, SERPINB1, PIM1, ARG1, HOXA5, IGFBP3, EPO, HILPDA, KLF10, NDRG1, B4GALT1, EGFL7, TET1, GPAM, IFITM1, MDK, F2, PTGDR2, FTH1, VEGFB, RPS3, AQP11, CD9, E2F7, SCARB1, ANG, LGALS3, RAD51B, CYP1A1, NR2F2, EMP2, RPS15A, MAPK3, CDK3, FOXJ1, BIRC5, …	68	FGFR1, DAGLA, NOP2	3	SMYD2, FKBP1B, SHMT2, RPS9, RGN	5
PCBP2	CTPS1, CD55, CIAO1, HSPD1, CFLAR, FN1, PLXNB1, PBRM1, USP13, FGFR3, PPARGC1A, FGFR4, TBRG4, KANK1, KDM4C, CDK9, TCF7L2, MUS81, PHB2, ERBB3, STAT2, STAT6, LGR5, TXNRD1, SCARB1, USPL1, TFDP1, DHRS2, TINF2, PPP2R5C, STX4, E2F4, MVD, GAS8, SERPINF2, NDEL1, CDK5RAP3, PTPRM, DHPS, HPN, BAX, APP, PSMG1, UBE2L3, FLNA	45	BTG2, ATF3, NMI, SLC7A11, CDKN1A, TNFAIP3, HOXA5, TP53INP1, PARP10, IL11RA, NOTCH1, MDM2, KITLG, NFKBIA, CLMN, THBS1, NUPR1, GATA6, TNFSF14, JUNB, TGM2, PLXNB3, CSNK2B	23	RBBP4, CDC20, IQGAP3, ASPM, KIF14, BUB1, CDCA7, BRK1, CDC25A, TACC3, CCNA2, HMGB2, PRLR, SKP2, CCNB1, CDC25C, EDN1, PIM1, TTK, FBXO5, RPA3, CDCA7L, EPO, HILPDA, EZH2, NCAPG2, LOXL2, GINS4, MELK, CKS2, SAPCD2, MCM10, CDK1, RTKN2, TET1, HELLS, RRM1, E2F8, CHEK1, FOXM1, RACGAP1, CDK2, E2F7, CPB2, CDKN3, LGALS3, RAD51B, PRC1, EMP2, CORO1A, SHCBP1, AURKB, SLC6A4, CDC6, IGFBP4, DBF4B, BRIP1, BIRC5, C18…	69		0	PDK1, MCM7, SHMT2, FANCA	4
PPIG	NDUFS2, CD46, PLXNB1, SGK1, STAT2, SCARB1, NDRG2, RHBDF1, HPN, AKT2, SRC	11	PTGDR2, BAG6	2	ITGA2, BAG6	2		0		0
PRPF4	CD46, FN1, TGFBR2, GNL3, FGFR3, RBPJ, DDX39B, BAG6, VEGFA, MCM7, ABI1, ILK, FTH1, PTPN6, DHRS2, NUMB, TJP1, SLC6A4, PTPRM, SRSF6, FBLN1	21	LEPR, ACVR1C, DPP4, HRG, BCL6, KLB, HMGCR, PLG, EPHA1, FGF17, CLU, AKR1C2, GPAM, APOA1, CPB2, CYP1A1, APOH, LIPG, TNFSF14, LGI4, PRAME, HSPA1A, BAG6	23	SFN, PTAFR, TIE1, CDC20, TGFBR3, CSF1, WDR77, TXNIP, S100A11, LMNA, NES, TRAF5, GPX1, AREG, SH3RF1, OSMR, F2RL1, IRF1, HBEGF, PDGFRB, SPARC, EDN1, SOX4, CCND3, SRF, TNFRSF21, CD109, CDCA7L, IGFBP3, ZNF703, FGFR1, CTHRC1, SMARCA2, CDKN2A, CDKN2B, TLR4, SAPCD2, PAX6, CCND2, CDK4, KITLG, NUAK1, RB1, PRKD1, LGALS3, VASH1, CRIP2, SPINT1, ANXA2, RBPMS2, MAP2K1, NUPR1, CORO1A, TGFB1I1, MMP2, NDRG4, PDF,…	79	MVD	1	CD151, PRC1	2
PRPF6	DOCK7, FN1, FGFR3, ODAM, AKR1B1, FZD6, CFDP1	7	CHRNB2, BTG2, POLR3G, NKX3-1, GPAM, MAPK8IP1, THBS1, NTN1, PMP22, SULF2, SSTR3, DDX39B	12	ERRFI1, PTAFR, TGFBR3, TRAF5, FOSL2, TGFA, FRZB, IGFBP2, KAT2B, USP13, ETV5, PPARGC1A, PLAC8, SPRY1, FST, PDGFRB, MIR146A, EDN1, DDR1, PIM1, ARG1, IGFBP3, SHH, TACC1, CTHRC1, NDRG1, ADM, LRP5, ERBB3, TESC, SPRY2, EGLN3, LGALS3, SPINT1, EMP2, LRG1, TNFSF14, JUND, CEACAM1, ID1, SALL4, HPRT1, POLDIP2, BAG6, DDX39B	45		0		0
PRPF8	CTPS1, VAV3, CERS2, CHTOP, CD46, CIAO1, TBC1D8, NCK2, ITGAV, CFLAR, FN1, CUL3, TGFBR2, PLXNB1, RBM5, GNL3, CNBP, DLG1, FGFR3, NDUFS4, FGFR4, DDX39B, FYN, ENPP3, TBRG4, MLXIPL, KRIT1, NAA35, AKR1C2, BMI1, HRAS, ILK, MUS81, TCIRG1, LRP5, ING4, ERBB3, STAT2, PTGES3, LRP1, SHMT2, NAP1L1, PNP, DHRS2, TJP1, TPM1, STX4, E2F4, MVD, MED31, NDEL1, KAT2A, CDK5RAP3, RNF126, DHPS, HPN, ERCC2, BAX, PRMT1, SULF…	64	TNFRSF9, ZBTB17, LEPR, CSF1, CHRNB2, DDR2, TBX19, BTG2, ATF3, TGFB2, OSR1, NMI, NRP2, KPNA1, MSX1, IGFBP7, SLC7A11, SH3RF1, IL6ST, IRF1, CDKN1A, FRK, TNFAIP3, PLG, PDGFA, SKAP2, SFRP4, EPHA1, SMARCD3, CLU, JAK2, CDKN2B, NRP1, IFIT3, MAPK8IP1, STX3, CAPN1, WNT11, PAK1, IL18, PTHLH, IGFBP6, PLA2G1B, LIG4, SYNJ2BP, CLMN, SPINT1, CX3CL1, OSGIN1, TAX1BP3, CCL14, NR1D1, JUP, PLCD3, ITGB3, ERN1, TIMP2, …	67	ERRFI1, CDC20, CDKN2C, TXNIP, SHC1, IQGAP3, ASPM, KIF14, CGREF1, BUB1, LRP2, PDK1, CDCA7, TRIM71, CDC25A, THPO, ETV5, FGFRL1, TACC3, PPARGC1A, ODAM, PLAC8, CCNA2, HMGB2, TERT, SKP2, FST, CCNB1, CDC25C, PDGFRB, SPARC, TMEM14B, HMGA1, PIM1, TTK, ARG1, FBXO5, RPA3, CDCA7L, IGFBP3, FIGNL1, EPO, HILPDA, EZH2, NCAPG2, PINX1, GINS4, CTHRC1, NDRG1, MELK, FXN, CKS2, PTCH1, SAPCD2, NRARP, MCM10, CDK1, RTKN…	112	NFKBIA, PLXNB3	2	TGFBI, MCM7, SCARB1, PRC1, AURKB	5
PTBP1	DOCK7, GLMN, ARHGEF2, CD46, SMYD2, YPEL5, SOS1, RTN4, CCDC88A, CIAO1, PDK1, FN1, DNAJB2, RAF1, ARIH2, WDR6, ROBO1, PDCD10, DLG1, TACC3, FGFR4, DDX41, RREB1, DDR1, DDX39B, MLXIPL, KRIT1, PCM1, PRKDC, OTUD6B, PTK2, SCRIB, HSF1, AGTPBP1, WNK2, PPP3CB, TCF7L2, TCIRG1, USP28, SIDT2, FOXM1, NOP2, DHRS2, NFKBIA, FERMT2, NUMB, TPM1, PRC1, NDE1, STX4, E2F4, ESRP2, FANCA, DERL2, JUP, KAT7, PRKAR1A, HGS, MA…	74	SFN, TIE1, JUN, CSF1, WDR77, ECM1, S100A11, S100A6, PBXIP1, NES, BTG2, TRAF5, TGFB2, DISC1, OSR1, LBH, ATOH8, NMI, LRP2, NRP2, IGFBP5, SERPINE2, GATA2, EPHB1, MECOM, IGFBP7, ODAM, PKD2, LEF1, SH3RF1, GDNF, ITGA1, F2RL1, IRF1, EGR1, HBEGF, MIR146A, DBN1, FOXC1, GCNT2, EDN1, SOX4, CDKN1A, CCND3, SLC25A27, TNFRSF21, CD109, TPBG, FRK, TES, CAV1, NOS3, SMARCD3, EGR3, LOXL2, NRG1, ZNF703, MMP16, CTHRC1…	134	ERRFI1, PTAFR, PRDX1, PODN, DHCR24, DDAH1, RASSF5, AGT, ID2, CGREF1, HSPD1, FZD5, INHA, PPARG, IMPDH2, AGTR1, USP13, HRG, TFRC, PPARGC1A, PLAC8, LIFR, NPM1, FLT4, PIM1, ARG1, IGFBP3, POR, AZGP1, EPO, HILPDA, EPHA1, KLF10, SQLE, NDRG1, RPS6, B4GALT1, IL11RA, AKR1C2, AKR1C3, TET1, LIPA, RBP4, GPAM, PRDX3, CTBP2, IGF2, VEGFB, LRP5, RPS3, APOA1, SHMT2, PPP1CC, ANG, NDRG2, GREM1, CYP1A1, CTSH, EMP2, R…	95	ITGAV, FGFR1, STX3	3	DPP4, NDUFS4, CNOT8, VEGFA, ENPP3, PEX2, KANK1, F2, ARRB1, ERBB3, NAP1L1, SCARB1, SERPINF2, HPN, RPS9	15
PUF60	GNB1, PRKCZ, KDM1A, PPP1R8, RBBP4, GNAI3, S100A13, CHTOP, LMNA, CD46, ITGB1BP1, FKBP1B, IFT172, YPEL5, BIRC6, SOS1, CCDC88A, PELI1, TBC1D8, DPP4, ATF2, ITGAV, CFLAR, FN1, XRCC5, CUL3, COPS8, TGFBR2, CTNNB1, PLXNB1, RBM5, CD47, RYK, IFT80, DLG1, FGFR3, RBPJ, PLAC8, TBCK, CASP3, PRKAA1, NDUFS4, IL6ST, CD74, DDX41, CNOT6, NQO2, DDX39B, BAG6, MAPK14, CDKN1A, VEGFA, SOD2, TBRG4, KRIT1, SRPK2, HIPK2, C…	149	CLDN19, ARTN, LEPR, DDR2, NR5A2, RASSF5, CGREF1, EMX1, ZAP70, LIMS2, FAP, KLHL41, CD28, INPP5D, KIF1A, GPX1, IL20RB, HRG, MSX1, KLB, HPGD, NPR3, PRLR, FGF1, CSF1R, FGFR4, HLA-A, PPARD, PKHD1, PLG, RPS6KA2, GPER1, GPNMB, BMPER, CLDN3, ELN, EPHA1, NOS3, SNAI2, EPPK1, CER1, IL11RA, EGFL7, LIPA, IFIT3, CTBP2, TSPAN32, PTGDR2, DAGLA, CCDC88B, CD248, TCIRG1, WNT11, GUCY2C, VDR, SLC39A5, PLA2G1B, PDX1, …	110	CDC20, CDC7, TXNIP, IQGAP3, ASPM, KIF14, TRAF5, BUB1, EAF2, WWTR1, USP13, ETV5, TACC3, PPARGC1A, CCNA2, SPRY1, HMGB2, FST, CCNB1, EGR1, PDGFRB, MIR146A, PAK1IP1, TMEM14B, EDN1, PIM1, TNFRSF21, TTK, SGK1, TNFAIP3, FBXO5, EIF2AK1, CDCA7L, IGFBP3, FIGNL1, MCM7, LAMB1, HILPDA, NCAPG2, GNRH1, GINS4, PRKDC, CTHRC1, MTBP, MYC, RPS6, CDKN2B, AGTPBP1, CKS2, NRARP, BAMBI, CDK1, RTKN2, TET1, ZNF503, KIF20B,…	106	VAV3, AGT, HYAL1, CHRD, ODAM, MLXIPL, FGF17, SCRIB, MVD, HPN, LAMA5, RGN	12	ERRFI1, HP1BP3, DOCK7, TGFBR3, GLMN, FANCL, PDK1, CDCA7, CNOT6L, CDC25C, ENPP3, EZH2, FGL1, FGFR1, MELK, PTEN, TIAL1, FOXM1, ERBB3, NAP1L1, POC1B, CDKN3, AURKB, BIRC5, MALT1	25
QKI	TNFRSF14, RAP1GAP, CTPS1, DOCK7, NDUFS2, DHX9, CD46, SMYD2, ITGB1BP1, YPEL5, CIAO1, FN1, DNAJB2, PLXNB1, ARIH2, WDR6, RBM5, ROBO1, DLG1, FGFR3, TBCK, TGFBI, RREB1, DDX39B, BAG6, CD164, ENPP3, SGK1, SOD2, BRAT1, KRIT1, MCM7, AKR1B1, PCM1, FGFR1, PEX2, PTK2, SCRIB, HSF1, KANK1, GTPBP4, BMI1, PPP3CB, TIAL1, CAPN1, MUS81, SIDT2, NOP2, ING4, LMBR1L, CDK2, ERBB3, STAT2, STAT6, MDM2, NDRG2, DHRS2, NUMB,…	76	JUN, LEPR, CSF1, WNT2B, PBXIP1, NES, DISC1, FANCL, ZAP70, ITGAV, NRP2, IHH, VIPR1, SLC7A11, TLR2, SH3RF1, ITGA1, ITGA2, F2RL1, THBS4, EGR1, HAVCR2, SOX4, SLC25A27, FRK, TNFAIP3, MAGI2, MIR29B1, SHH, GNRH1, PTK2B, ZNF703, CDKN2B, NRP1, TSPAN32, STX3, DAGLA, NEAT1, MALAT1, PAK1, DIXDC1, IGFBP6, KLF5, THBS1, RASGRF1, BRICD5, MMP2, CTC1, SLC6A4, NR1D1, PLCD3, FOXJ1, TIMP2, LIPG, BIRC7, TFF1, PRAME, N…	60	ERRFI1, SYF2, SFN, PTPRU, CLDN19, PRDX1, RASSF5, GJC2, ID2, LIMS2, ACVR1C, FRZB, HSPD1, INHA, BOK, IMPDH2, MCC, SPARC, NPM1, CDKN1A, TNFRSF21, ARG1, HOXA5, IGFBP3, EPO, EPHA1, FZD3, LYN, EXT1, EPPK1, RPS6, B4GALT1, TGFBR1, SAPCD2, NRARP, LIPA, RBP4, PRDX3, FGFR2, RHOG, MDK, RPS3, CD9, PHB2, SHMT2, CDK4, ANG, NFKBIA, FERMT2, CDKN3, LGALS3, CRIP2, CIB1, EMP2, RPS15A, NUPR1, PYCARD, CDH5, ESRP2, RPL…	81		0	CERS2, AKR1C2, CD151, SCARB1, RPS9, RGN	6
RAVER1	MFN2, DOCK7, WDR77, CHTOP, SHC1, CD46, ITGB1BP1, PDK1, PRKRA, CFLAR, PLXNB1, HYAL1, DLG1, CTBP1, RAPGEF2, TMEM14B, BAG6, MAPK14, SOD2, MCM7, FGL1, FGFR1, PTK2, ABI1, TIAL1, TACC2, CD151, CELF1, LTBP3, MUS81, RNF41, STAT6, CDK4, LGR5, PAWR, TBX3, RB1, DHRS2, CGRRF1, PPP2R5C, MAZ, E2F4, MVD, FANCA, MED31, CDC6, BECN1, NME1, AXIN2, PRKAR1A, UHRF1, CSNK2A1, SRC, PLCG1, APP, HMGN1	56	FBXO2, TNFRSF1B, EPHA2, SFN, TRNP1, TIE1, JUN, LEPR, CSF1, ECM1, S100A11, S100A6, S100A13, IL6R, NES, KIFAP3, FASLG, IER5, KISS1, CD55, IRF6, ATF3, PTPN14, DUSP10, ID2, KLF11, SPDYA, EIF2AK2, ATOH8, TBC1D8, KLHL41, ITGAV, NRP2, IGFBP2, IGFBP5, SERPINE2, INPP5D, EPHB1, MECOM, HES1, MSX1, EREG, AREG, SLC7A11, PDGFC, SH3RF1, GDNF, RICTOR, ITGA1, PELO, IL31RA, F2RL1, MCC, EGR1, HBEGF, HAVCR2, MIR146A…	181	RAP1GAP, PTAFR, PTPRU, CLDN19, CDKN2C, VAV3, IQGAP3, NCSTN, ASPM, GJC2, AGT, IFT172, EPCAM, LIMS2, CDCA7, COPS8, TDGF1, AGTR1, CHRD, TACC3, FGFR3, KLB, CCNA2, HMGB2, PRLR, SKP2, CDC25C, PDGFRB, CD74, FGFR4, BTN3A1, VEGFA, ARG1, ENPP3, MLXIPL, POR, EPO, HILPDA, SMO, EPHA1, SHH, FGF17, PTK2B, GINS4, NDRG1, MELK, TGFBR1, SAPCD2, CDK1, RTKN2, TET1, LIPA, KIF20B, RBP4, FGFR2, IGF2, RRM1, E2F8, F2, VEG…	127	YPEL5, TBK1, TXNRD1, MALT1, CNN2, FLNA	6	FN1, ODAM, TBCK, ERBB3, PRC1, SERPINF2, HPN, AKT2	8
RBFOX2	ARNT, ARHGEF2, TBC1D8, FN1, IMPDH2, CBLB, FGFR3, RBPJ, RAPGEF2, AGER, CD164, ENPP3, PCM1, FGFR1, ABI1, TCF7L2, CD151, YAP1, FOXM1, ING4, MDM2, LGR5, CPB2, DHRS2, TJP1, MVD, NDEL1, ERBB2, APOH, MALT1, CEACAM1, BAX, GINS1, BCL2L1, APP, GPC3	36	PTAFR, LOXL2, ADM, IGFBP4, ZFP36, FLNA, DDR1	7	PPP1R8, GPAM, RBFOX2, AGER	4		0		0
RBM15	DHX9, CD46, ITGB1BP1, SOS1, PDK1, FN1, DDX41, NQO2, DDX39B, PHIP, EZH2, FGFR1, ABI1, CCAR1, DLG5, FOXM1, NR4A1, STAT2, TBX3, NDRG2, DHRS2, TPM1, PRC1, AXIN2, COL18A1, FLNA	26	PTAFR, TAL1, JUN, LEPR, F3, CSF1, TXNIP, S100A6, S100A13, IL6R, NES, FASLG, ATF3, DISC1, KLF11, OSR1, ZAP70, TBC1D8, NRP2, IGFBP2, AGTR1, EREG, AREG, SLC7A11, SH3RF1, ITGA1, PELO, F2RL1, EGR1, HBEGF, HAVCR2, PPARD, RPS6KA2, IGFBP3, MAGI2, EGR3, LOXL2, RIPK2, TRIB1, CDKN2A, NRP1, IFITM1, TSPAN32, PHLDA2, PAX6, CD9, KLF5, PRKD1, EGLN3, PRKCH, ARG2, ZFP36L1, TGFB3, VASH1, THBS1, ALDH1A2, ANXA2, RASG…	80	SKI, LIMS2, KLB, SKP2, HMGCR, HSPA1B, ARG1, MLXIPL, FGF17, SQLE, RTKN2, RBP4, FGFR2, CD248, APOA1, CYP1A1, SHCBP1, MVD, GLP2R, CDC6, NGFR, APOH, LIPG, CEBPA	24		0		0
RBM17	RERE, SLC25A33, HP1BP3, PPP1R8, AKIRIN1, TGFBR3, ARNT, CHTOP, IL6R, YY1AP1, ARHGEF2, CD46, AGT, DISC1, ITGB1BP1, STRN, MTA3, CCDC88A, CIAO1, DPP4, PDK1, ATF2, PRKRA, FN1, COPS8, ARIH2, RBM5, HYAL1, PBRM1, DLG1, PPARGC1A, ODAM, RAPGEF2, FST, IL6ST, NDST1, DDX41, SERPINB1, SSR1, HMGA1, VEGFA, TTK, CD164, ENPP3, EIF2AK1, RAC1, DAGLB, MLXIPL, TRIM24, CUL1, PCM1, ASH2L, FGFR1, PEX2, PTK2, AGTPBP1, WNK…	120	SKI, S100A11, NCSTN, BTG2, SLC35F6, SOS1, NRP2, CREB1, DNAJB2, SERPINE2, CDKN1A, SRF, ZNF703, ZMIZ1, MAPK8IP1, DAGLA, ROGDI, CX3CL1, OSGIN1, NR1D1, PLCD3, NGFR, FOXJ1, CARM1, NACC1, CEBPA, AKT2, PRKD2, ATF5, SULF2, LAMA5, MAGED1, EFNB1, BAG6, CSNK2B	35	HSPD1, TFRC, PLAC8, AIMP1, SLC7A11, IRF1, EGR1, CNOT8, ARG1, SOD2, FGFR2, MALAT1, TNFSF14, DDX39B, AGER, BAG6	16		0	FGL1	1
RBM22	PIK3CD, HP1BP3, HDAC1, DOCK7, LMNA, MDM4, SMYD2, CIAO1, FN1, PLXNB1, RBM5, BAP1, GNL3, CBLB, CNBP, PDCD10, FGFR3, ODAM, TGFBI, DDX41, RREB1, DDX39B, VEGFA, CD164, FYN, AKR1B1, TRIM24, PTK2, SCRIB, PPP3CB, TIAL1, HRAS, CD151, ADM, MDK, RELA, EFEMP2, TCIRG1, NOP2, ING4, STAT2, STAT6, NAP1L1, N4BP2L2, TFDP1, TINF2, CSK, STX4, E2F4, ESRP2, MVD, NDEL1, GGNBP2, JUP, KAT2A, BECN1, CDK5RAP3, PPP1R9B, SPH…	77	TNFRSF9, SFN, PTAFR, TIE1, JUN, CSF1, WNT2B, TXNIP, ECM1, S100A11, S100A6, IL6R, CHRNB2, RAB25, NES, SH2D2A, KIFAP3, BTG2, KISS1, ATF3, TGFB2, DUSP10, DISC1, KLF11, OSR1, YPEL5, LBH, RTN4, NMI, NRP2, CXCR2, SPEG, IRS1, KIF1A, RARB, SCN5A, MITF, MECOM, SOX2, PDGFRA, IGFBP7, EREG, AREG, SH3RF1, HPGD, CASP3, ITGA2, IL31RA, F2R, F2RL1, MCC, EGR1, HBEGF, FABP6, DBN1, FOXC1, SOX4, BTN2A2, DDR1, TNF, AG…	167	TP73, CAMK2N1, TFAP2E, CDC20, TAL1, CDKN2C, DHCR24, TGFBR3, IQGAP3, TNFSF4, GLUL, ASPM, KIF14, AGT, CGREF1, MTA3, FANCL, BUB1, LIMS2, DPP4, PDK1, CDCA7, INHA, PPARG, KAT2B, CDC25A, EAF2, AGTR1, WWTR1, BCL6, TFRC, TACC3, PPARGC1A, KLB, PLAC8, CCNA2, HMGB2, TERT, PRLR, SKP2, CCNB1, CDC25C, PDGFRB, MIR146A, FLT4, BTN3A1, PIM1, TTK, ARG1, ENPP3, SGK1, TNFAIP3, FBXO5, GPER1, RPA3, CDCA7L, IGFBP3, EPO,…	161	ZBTB17, DNAJB2, BTBD10, STX3, LMBR1L, NDRG4	6	CD46, CHRD, ETV5, FGFR4, SOD2, MLXIPL, POR, MCM7, GPAM, ERBB3, LRP1, NDRG2, DHRS2, BMP4, IDH2, CORO1A, CRLF1, HPN, ERCC2, LAMA5, COMT, RGN	22
RBM25	HP1BP3, RAP1GAP, KDM1A, HDAC1, DOCK7, TGFBR3, ARHGEF2, CD46, SMYD2, YPEL5, SOS1, CIAO1, PRKRA, HSPD1, FN1, XRCC5, PPARG, AZI2, CTNNB1, PLXNB1, ARIH2, WDR6, RBM5, HYAL1, BAP1, ROBO1, FGFR3, RAPGEF2, PRKAA1, DDX41, RREB1, DDX39B, SOD2, MLXIPL, AKR1B1, PTK2, KANK1, RC3H2, CDK9, TET1, TIAL1, HRAS, ILK, F2, CAPN1, MUS81, ARRB1, NOP2, PHB2, ERBB3, STAT2, STAT6, NAP1L1, PAWR, SCARB1, CDKN3, PGF, CIB1, P…	87	TIE1, JUN, LEPR, S100A11, PBXIP1, NES, ATF3, DISC1, FRZB, ITGAV, NRP2, SERPINE2, SLC7A11, SH3RF1, ITGA1, ITGA2, IL6ST, F2RL1, EGR1, HBEGF, MIR146A, EDN1, SOX4, SLC25A27, FRK, TNFAIP3, PDGFA, SFRP4, FZD9, CDK6, ZNF703, DOCK8, CDKN2B, EGFL7, NRP1, MALAT1, IL18, RGCC, KLF5, THBS1, SPINT1, RHBDF1, BRICD5, NDRG4, CTC1, GGNBP2, TIMP2, TNFSF14, JUNB, ZFP36, FUT2, JAG1, LAMA5, TFF1, LIF, PLXNB3, CD24, CS…	58	PTAFR, COL8A2, CDC20, VAV3, RASSF5, CGREF1, FZD5, INHA, TDGF1, IMPDH2, HRG, ODAM, HMGB2, HPGD, CCNB1, CDC25C, SPARC, AIF1, HMGA1, ARG1, PLG, GPNMB, IGFBP3, EPO, RPS6, SAPCD2, AKR1C2, CTBP2, TSG101, CCDC88B, RPS3, CD9, ZNF268, ANG, LGALS3, RAD51B, CYP1A1, IDH2, RPS15A, NUPR1, CTF1, GLP2R, RPL23, E2F1, HMGN5, SLC25A5, POLDIP2, RPS9, AGER, DDX39B	50	DAGLA	1	DHRS2, AURKB, RPS9, IRAK1	4
RBM39	GNB1, PRKCZ, HP1BP3, AKIRIN1, DHCR24, CERS2, YPEL5, MTA3, FN1, MYD88, ARIH2, HYAL1, PBRM1, CHRD, BCL6, DLG1, SKP2, PRKAA1, DDX39B, BAG6, CD164, MCM7, TRIM24, PCM1, PTK2, ABI1, TCF7L2, TIAL1, CD151, FTH1, SF1, MUS81, YAP1, DIXDC1, ING4, ERBB3, STAT2, TBK1, RAP1B, LGR5, PAWR, TBX3, SCARB1, N4BP2L2, DHRS2, CLMN, RPS15A, E2F4, MVD, FANCA, GAS8, CTC1, GGNBP2, BECN1, APOH, DAZAP1, DHPS, CEACAM1, BAX, I…	64	LEPR, GBA, PBX1, BTG2, PROX1, SOS1, DPP4, NRP2, CREB1, SERPINE2, COL8A1, AGTR1, THPO, HRG, SH3RF1, HPGD, ITGA1, HBEGF, CD74, DBN1, TPBG, PLG, MLXIPL, STC1, SNAI2, NRP1, CD248, IL18, PRKD1, CD276, RHBDF1, ROGDI, CX3CL1, NR1D1, TIMP2, SIRT2, AKT2, LIF, SLC16A2, BAG6	40	ASPM, KIF14, BUB1, PDK1, HSPD1, TDGF1, PLAC8, CCNA2, SLC7A11, HMGB2, CCNB1, CDC25C, EGR1, CNOT8, NPM1, CNOT6, TTK, ARG1, RPA3, EZH2, NCAPG2, MTBP, MCM10, RTKN2, KIF20B, HELLS, RRM1, CHEK1, NAP1L1, LGALS3, PRC1, NDE1, SHCBP1, AURKB, SUZ12, RPL23, BRIP1, BIRC5, C18orf54, DDX39B, BAG6	41	STAT6	1	CDK4	1
SART3	AGT, TGFBR2, PLXNB1, CTBP1, TBCK, TGFBI, FGFR4, BAG6, SOD2, NDRG1, RELA, LRP5, DHRS2, TPM1, CTSH, MALT1, HPN, APP, COL18A1	19	FGFR3, SLC7A11, ARG1, PLG, RASGRF1, BRICD5, PDF, MVD, LIPG, RNF126, EBI3, TNFSF14, JUNB, ATF5, HSPA1B	15	S100A11, S100A6, TGFB2, SOX4, LOXL2, CDKN2B, KLF4, PAX6, IL18, CCND2, CD9, KITLG, SART3, PRKD1, SPINT1, RHBDF1, TGFB1I1, NGFR, SULF2, CD24, POLDIP2	21		0		0
SF1	RERE, HP1BP3, AKIRIN1, DHCR24, TGFBR3, ARHGEF2, MDM4, CD46, AGT, DISC1, YPEL5, EIF2AK2, MTA3, CIAO1, ATF2, FN1, DNAJB2, TRIM71, ARIH2, HYAL1, PBRM1, DLG1, FGFR3, TBCK, SKP2, ITGA2, NQO2, BAG6, HMGA1, VEGFA, ENPP3, MCM7, SRPK2, TACC1, PLAG1, PTK2, WNK2, RC3H2, BMI1, ABI1, YME1L1, DLG5, BTRC, TCF7L2, TIAL1, CD151, ILK, F2, MUS81, EFEMP2, TCIRG1, INPPL1, YAP1, APOA1, TBRG1, RAP1B, LGR5, NAP1L1, TBX3…	97	SKI, CLDN19, BTG2, PROX1, SOS1, LIMS2, CREB1, INPP5D, THPO, FGFRL1, CD74, TEAD3, CDKN1A, SRF, GPER1, HOXA3, PTK2B, ZNF703, AKNA, NOTCH1, ZMIZ1, MEN1, CD248, PDX1, SSTR1, THBS1, CD276, CX3CL1, SMPD3, SERPINF2, MNT, DVL2, TBX2, SLC9A3R1, CARM1, NACC1, YJEFN3, SIRT2, SIX5, PRKD2, SPHK2, MED25, SULF2, ADORA2A, LIF, SSTR3, TOB2, MAGED1, EFNB1, HMGN5, BAG6	51	ERRFI1, S100A13, KIF14, TRAF5, XRCC5, PPARG, TDGF1, RYK, AGTR1, PRKCI, TFRC, PPARGC1A, PLAC8, PRLR, FST, PAK1IP1, EDN1, PIM1, SLC25A27, ARG1, SGK1, SOD2, CDCA7L, IGFBP3, MIR29B1, CNOT7, FGL1, PCM1, SDCBP, TRIB1, NDRG1, CDKN2B, SF1, BIRC2, CHEK1, KRAS, PAWR, TESC, EGLN3, LGALS3, OGFOD1, ESRP2, MED31, TNFSF14, RPS4X, DDX39B, AGER, BAG6, HLA-A	49	ODAM, MLXIPL, FGFR1, PML, ROGDI	5	HSPD1, CNOT8	2
SF3A3	GNB1, ERRFI1, HP1BP3, KDM1A, HDAC1, CTPS1, VAV3, ARNT, CERS2, CHTOP, SHC1, YY1AP1, NCSTN, DHX9, KDM5B, CD46, HNRNPU, YPEL5, BIRC6, SOS1, RTN4, CIAO1, DPP4, ATF2, PRKRA, ITGAV, HSPD1, CFLAR, CREB1, FN1, XRCC5, CUL3, RAF1, TGFBR2, PLXNB1, ARIH2, IMPDH2, RBM5, HYAL1, BAP1, GNL3, PRKCD, ROBO1, GOLGB1, RYK, PDCD10, CHRD, TFRC, DLG1, FGFR3, SKP2, IL6ST, CTNNA1, CNOT8, NPM1, FGFR4, DDX41, DUSP22, NQO2, …	165	ZBTB17, EPHA2, JUN, CSF1, DDX20, TXNIP, ZBTB7B, DDR2, TBX19, IER5, LAMC1, NR5A2, BTG2, ATF3, TGFB2, ADAM17, OSR1, KLHL41, NRP2, KPNA1, IL20RB, HRG, CLDN1, HES1, KLB, LEF1, SH3RF1, CASP3, NPR3, F2RL1, IRF1, HBEGF, EDN1, SOX4, BAK1, CDKN1A, CCND3, PDGFA, DAGLB, AHR, SFRP4, ABCB1, SMARCD3, SOX7, ACER2, KLF4, NOTCH1, AKR1C2, NRP1, PLAU, DLG5, HRAS, BTBD10, STX3, DAGLA, BAD, CAPN1, FOSL1, CLCF1, NOP2,…	102	RUNX3, PTAFR, MARCKSL1, WNT2B, IL6R, IQGAP3, NES, TNFSF4, KIF14, TRAF5, CGREF1, IFT172, FANCL, ZAP70, LIMS2, FRZB, SLC39A10, FZD7, IGFBP2, INHA, MST1R, CD47, AGTR1, ETV5, PPARGC1A, PLAC8, PRLR, FST, CDC25C, PDGFRB, MIR146A, AIF1, HSPA1A, PIM1, SLC25A27, CD164, ENPP3, SOD2, CDCA7L, IGFBP3, MAGI2, EPO, HILPDA, SHH, LOXL2, TACC1, CTHRC1, NDRG1, PTCH1, FKTN, NRARP, CDK1, RTKN2, TET1, STOX1, FGFR2, E2…	100	DUSP10, ASCC3, TP53INP1, SULF2, LAMA5	5	TGFBR3, PDK1, CDCA7, ERBB3, STAT2, NAP1L1, AURKB, TCFL5, MAGED1	9
SF3B1	GNB1, ERRFI1, SLC25A33, RAP1GAP, KDM1A, YTHDF2, ARNT, SHC1, ARHGEF2, NDUFS2, MDM4, CD46, ITGB1BP1, YPEL5, RTN4, CIAO1, ATF2, ITGAV, HSPD1, FN1, PLXNB1, IMPDH2, RBM5, HYAL1, CNBP, USP13, DLG1, FGFR3, PRKAA1, NDUFS4, TGFBI, LARP1, NPM1, FGFR4, DDX41, DDX39B, BAK1, VEGFA, MLXIPL, SRPK2, TRIM24, PCM1, FGFR1, PTK2, KANK1, FKTN, RC3H2, ABI1, CCAR1, PPP3CB, TCF7L2, TIAL1, TACC2, HRAS, CD151, ILK, ALKBH3…	116	TNFRSF14, LEPR, S1PR1, IL6R, DDR2, TNFSF4, BTG2, ATF3, DUSP10, FOSL2, LBH, EMX1, FZD7, IHH, DNAJB2, PER2, CD200, AGTR1, HRG, BCL6, PLAC8, SLC7A11, PRLR, LIFR, ITGA1, FST, HAVCR2, FLT4, BMP6, ARG1, ENPP3, PLG, RPS6KA2, GPNMB, POR, ABCB1, PTK2B, CLU, SNAI2, B4GALT1, IL11RA, AKR1C2, AKR1C3, RBP4, GPAM, FGFR2, ADM, WT1, P2RY6, NR4A1, PDX1, CPB2, EFNB2, IRS2, LGALS3, ANXA2, PDPK1, MARVELD3, OSGIN1, CD…	82	CAMK2N1, RPS6KA1, SFN, PPP1R8, PTAFR, RBBP4, CTPS1, TIE1, CDC20, ECM1, S100A11, S100A6, GBA, IQGAP3, NES, ASPM, KIF14, ADORA1, DISC1, BUB1, LIMS2, CDCA7, BMPR2, NRP2, IGFBP5, SPEG, SH3BP4, EPHB1, TACC3, IGFBP7, AREG, CCNA2, HMGB2, GDNF, CCNB1, F2R, POLR3G, CDC25C, SPARC, DBN1, TNFRSF21, CD109, TTK, TPBG, CDCA7L, FIGNL1, LAMB1, LOXL2, GINS4, OTUD6B, CTHRC1, MTBP, SMARCA2, CDKN2A, TLR4, SAPCD2, MCM…	128	AGT, CHRD, ITGA2, KLF4, DAGLA	5	TGFBR3, HMGA1, IL18, CHEK1, LGR5, TBX3, CIB1, FANCA, MAGED1, PLXNB3, FLNA	11
SF3B4	TNFRSF14, ERRFI1, MFN2, KDM1A, HDAC1, AKIRIN1, CTPS1, TGFBR3, ARNT, SHC1, ARHGEF2, NDUFS2, CD46, IFT172, BIRC6, CIAO1, ATF2, PRKRA, HSPD1, FN1, DNAJB2, PLXNB1, WDR6, RBM5, HYAL1, BAP1, GNL3, CNBP, PDCD10, DLG1, PLAC8, NDUFS4, TGFBI, FGFR4, DDX41, RREB1, TMEM14B, DDX39B, BAG6, SOD2, MLXIPL, MCM7, AKR1B1, FGL1, PTK2, HSF1, AKR1C2, TIAL1, CD151, ILK, MEN1, LTBP3, MUS81, YAP1, ING4, PTPN6, LMBR1L, ER…	102	TIE1, CDC7, CSF1, ECM1, S100A11, S100A6, NES, DDR2, BTG2, TRAF5, TGFB2, DISC1, LBH, ITGAV, NRP2, IGFBP5, SERPINE2, GATA2, EPHB1, IGFBP7, CXCL1, FGF2, SLC7A11, SH3RF1, NPR3, GDNF, ITGA1, ITGA2, F2RL1, EGR1, HBEGF, DBN1, FOXC1, SOX4, CSNK2B, CDKN1A, CCND3, SLC25A27, PKHD1, CD109, TPBG, RPS6KA2, PDGFA, FZD9, CAV2, CAV1, MIR29B1, SMARCD3, LOXL2, ZNF703, FGFR1, SNAI2, CTHRC1, DOCK8, CDKN2A, CDKN2B, KL…	108	PTAFR, CDKN2C, DDAH1, VAV3, TXNIP, KIFAP3, RASSF5, GJC2, ID2, FKBP1B, CGREF1, INHA, PRKCD, HRG, TFRC, RBPJ, ODAM, PRLR, CDC25C, CNOT8, NPM1, SERPINB1, PIM1, CD164, ARG1, ENPP3, IGFBP3, EPO, HILPDA, KLF10, SQLE, NDRG1, RPS6, TET1, LIPA, GPAM, IFITM1, PTGDR2, RPS3, BTG1, PPP1CC, CPB2, ANG, RAD51B, ANXA2, CYP1A1, EMP2, RPS15A, CD19, SPN, MAPK3, PEMT, SLC6A4, CCL14, RPL23, WNT3, NME2, APOH, CDK3, EBI…	73	NOP2, LAMA5	2	SMYD2, RTN4, PDK1, IMPDH2, KANK1, F2, APOA1, PHB2, SLC39A5, SCARB1, DHRS2, AURKB, RPS9	13
SFPQ	GNB1, ERRFI1, RERE, HP1BP3, PPP1R8, AKIRIN1, CD46, DISC1, ITGB1BP1, YPEL5, TBC1D8, CDCA7, ATF2, FN1, MYD88, ARIH2, HYAL1, PBRM1, ROBO1, CNBP, USP13, BCL6, ODAM, RAPGEF2, FGFR4, DDX41, AGER, HMGA1, VEGFA, ASCC3, CD164, PTPRK, DAGLB, MLXIPL, SRPK2, PCM1, PTK2, GTPBP4, ABI1, YME1L1, CCAR1, TCF7L2, TACC2, F2, FTH1, SF1, MEN1, RELA, ING4, PTGES3, LGR5, NAP1L1, PAWR, TXNRD1, TBX3, NDRG2, DHRS2, HIF1A, …	90	EPHA2, S100A11, PBXIP1, BTG2, SLC35F6, ATOH8, NRP2, SERPINE2, THPO, SH3RF1, CD74, FOXC1, HLA-A, CDKN1A, SRF, TNFRSF21, TPBG, PDGFA, HOXA3, EGR3, ZNF703, CTHRC1, NFIB, ACER2, CDKN2A, CDKN2B, NOTCH1, PLAU, PHLDA2, RHOG, DAGLA, NEAT1, FOSL1, CLCF1, STAT6, KITLG, SH2B3, MMP14, ZFP36L1, CRIP2, RBPMS2, ROGDI, NUPR1, MMP2, CX3CL1, NDRG4, MNT, TAX1BP3, DVL2, IGFBP4, PLCD3, NGFR, GATA6, TICAM1, JUNB, NACC…	75	LDLRAP1, LEPR, DDAH1, TNFSF4, MDM4, IFT172, RTN4, PDK1, HSPD1, AGTR1, PRKCI, PPARGC1A, PLAC8, PRLR, CNOT8, AIF1, ARG1, PLG, CDCA7L, CNOT7, SQLE, AKR1C2, AKR1C3, CDK1, STOX1, PTEN, FGFR2, CPB2, LGALS3, ANXA2, CFDP1, PEMT, SLC6A4, CDC25B, ACE2, DDX39B, AGER	37	ARHGEF2, ITGAV, CNN2, APP	4	MTA3, NQO2, APOH	3
SMNDC1	FN1, BAG6, FGFR1, SCARB1, NDRG2, DHRS2, SERPINF2	7	EPHA2, SFN, CSF1, S100A6, ZBTB7B, BTG2, ATF3, NRP2, GPX1, GATA2, HRG, CLDN1, SLC7A11, SH3RF1, GDNF, ITGA1, EGR1, HBEGF, DBN1, GCNT2, EDN1, HMGA1, CCND3, PLG, ELN, TACC1, PARP10, BOP1, CDKN2B, NRP1, CD151, PAX6, DAGLA, NEAT1, FOSL1, CLCF1, IL18, KITLG, ATP8A2, RGCC, KLF5, TGFB3, THBS1, ARNT2, NUPR1, OSGIN1, TAX1BP3, RNF126, CNN2, LRG1, JUNB, IL27RA, SERTAD1, ATF5, SDC4, BID, LIF, TIMP1, FLNA, HSPA…	62	TRAF5, IFT172, PPARGC1A, CCNA2, HMGB2, SKP2, LIFR, CDC25C, CNOT8, FLT4, PDGFA, DLX6, GINS4, RNF139, TGFBR1, RTKN2, TET1, STOX1, PDCD4, FGFR2, CTBP2, IGF2, RRM1, PTGDR2, CHEK1, CCND2, PPP1CC, ZNF268, EMP2, SLC6A4, BRIP1, C18orf54, IFT52, RGN	34	ODAM, FGL1	2		0
SNRNP200	GNB1, HP1BP3, CDC42, AKIRIN1, TGFBR3, CD46, DISC1, RAB10, EIF2AK2, MTA3, RTN4, CIAO1, TBC1D8, ATF2, PLXNB1, HYAL1, PBRM1, GNL3, TFRC, DLG1, RBPJ, ODAM, IL6ST, CTNNA1, DDX41, DUSP22, SSR1, BTN2A2, DDX39B, HMGA1, VEGFA, CD164, ENPP3, SRPK2, TRIM24, ASH2L, FGFR1, C8orf44-SGK3, PTK2, KANK1, MELK, MCM10, YME1L1, TIAL1, HRAS, IGF2, F2, FTH1, MEN1, INPPL1, DIXDC1, FOXM1, ING4, STAT2, LGR5, TBX3, RNF10, …	86	SKI, RAP1GAP, SFN, TRNP1, PTAFR, TIE1, ECM1, S100A11, NCSTN, SLC35F6, SOS1, CREB1, DNAJB2, SERPINE2, COL8A1, THPO, SH3RF1, ITGA1, ITGA2, EGR1, HBEGF, CD74, B4GALT7, RREB1, HLA-A, TEAD3, CDKN1A, SRF, GPER1, HOXA3, NOS3, EGR3, CTHRC1, EGFL7, ZMIZ1, RHOG, ADM, DAGLA, CAPN1, FOSL1, CD248, NR4A1, IGFBP6, STAT6, ZFP36L1, SPINT1, PML, CTSH, SPN, CX3CL1, HSF4, OSGIN1, MNT, TNFSF13, NR1D1, JUP, PLCD3, ERN…	82	CTPS1, KIF14, IFT172, HSPD1, XRCC5, PRKCI, AIMP1, HMGB2, CCNB1, CDC25C, CNOT8, NPM1, ARG1, PDCD2, RPA3, EZH2, NCAPG2, CNOT7, FZD3, HOOK3, RPS6, IFT74, TGFBR1, CDK1, RTKN2, KIF20B, HELLS, FGFR2, RRM1, CELF1, CHEK1, KRAS, RACGAP1, NAP1L1, CDKN3, NUPR1, RPL23, BIRC5, CDH2, DNMT1, IFT52, DDX39B, AGER	43	TNFRSF14, AGT, FN1, DDR1, MLXIPL, RELA, ROGDI, AKT2, CEACAM1	9	RAP1B, PAWR	2
SNRNP70	PRKCZ, HP1BP3, RAP1GAP, DOCK7, TGFBR3, YY1AP1, CD46, ITGB1BP1, BIRC6, STRN, CCDC88A, STAMBP, CIAO1, ATF2, PRKRA, FN1, PLXNB1, HYAL1, GOLGB1, CHRD, BCL6, FGFR3, RBPJ, FBXW7, RAPGEF2, NDUFS4, NDST1, FGFR4, DDX39B, BAG6, VEGFA, BRAT1, RAC1, MLXIPL, MCM7, SRPK2, FGL1, PCM1, SCRIB, KANK1, BMI1, ABI1, PPP3CB, ZMIZ1, TCF7L2, TACC2, ILK, F2, DAGLA, FTH1, SF1, LTBP3, MUS81, TBRG1, KMT2D, ERBB3, SLC39A5, S…	94	CSF1, TXNIP, CERS2, IL6R, PBXIP1, GBA, DDR2, ATF3, DUSP10, ADAM17, FKBP1B, NMI, NRP2, IGFBP2, IHH, TGFBR2, IGFBP7, ITGA1, FST, IRF1, GDF9, TGFBI, HBEGF, PDGFRB, MIR146A, CDKN1A, PIM1, PLG, PDGFA, GPNMB, SFRP4, CLDN3, ABCB1, SHH, CLU, IL7, TP53INP1, FZD6, CTHRC1, ACER2, IL11RA, KLF9, AKR1C3, STOX1, IFIT3, CTBP2, IFITM1, ADM, P2RY6, APOA1, ING4, TSPAN31, MDM2, LGR5, FBXW8, ZNF268, ANG, CGRRF1, SIX1…	94	SLC25A33, FBXO2, ZBTB17, LDLRAP1, SFN, PTAFR, CTPS1, CDC20, CDC7, VAV3, ECM1, IQGAP3, ASPM, KIF14, ADORA1, RASSF5, BUB1, CDCA7, SPEG, MYD88, TDGF1, CDC25A, CD47, EPHB1, MECOM, USP13, CLDN1, FGFRL1, TACC3, KLB, ODAM, AREG, CCNA2, HMGB2, TERT, GDNF, CCNB1, MCC, CDC25C, SPARC, JARID2, SOX4, HSPA1B, HMGA1, SLC25A27, TTK, ARG1, FBXO5, MAD1L1, CDCA7L, EPO, TES, TRIM24, HIPK2, EPHA1, EZH2, NOS3, FGFR1, …	142	YPEL5, KLF4, NRP1, LGMN, SERPINF1, CTC1, COL18A1	7	NCK2, FYN, NCAPG2, RELA, CHEK1, FOXM1, SHMT2, TFDP1, CSK, FANCA, CDC25B	11
SRSF1	GNB1, DOCK7, ZBTB7B, KDM5B, CD46, ITGB1BP1, FKBP1B, IFT172, YPEL5, MTA3, CCDC88A, CIAO1, CDCA7, CFLAR, DNAJB2, CTNNB1, ARIH2, RBM5, ROBO1, CNBP, PDCD10, DLG1, CTBP1, FGFR3, IL6ST, CDC25C, LARP1, NPM1, FGFR4, DDX41, NQO2, TMEM14B, DDX39B, BAG6, MAPK14, ORC3, CD164, FYN, ENPP3, GNA12, CDK13, MLXIPL, AKR1B1, TRIM24, EZH2, NCAPG2, CNOT7, FGL1, PCM1, FGFR1, PRKDC, PTK2, SCRIB, KDM4C, MELK, AGTPBP1, WN…	118	TNFRSF9, CTPS1, TIE1, CDC20, GLMN, F3, DDX20, S100A11, NES, DDR2, ASPM, KIF14, BTG2, PTPN14, TGFB2, DUSP10, LBH, FAM98A, ATOH8, NMI, LRP2, STAT1, NRP2, IHH, SETMAR, PLCL2, CDC25A, IFT57, EAF2, KPNA1, GATA2, EPHB1, MECOM, CLDN1, KLB, IGFBP7, PKD2, FBXW7, RAPGEF2, SH3RF1, CASP3, GDNF, CCNB1, F2RL1, POLR3G, MCC, IRF1, SPARC, FOXC1, GCNT2, SOX4, CDKN1A, TREM2, CCND3, CD109, TTK, TPBG, FRK, SFRP4, FIG…	156	TNFRSF14, ERRFI1, RAP1GAP, RUNX3, TRNP1, PTAFR, COL8A2, PODN, DHCR24, LEPR, TGFBR3, TXNIP, IL6R, TNFSF4, GJC2, AGT, CGREF1, FOSL2, FANCL, ZAP70, LIMS2, FRZB, SLC39A10, IGFBP2, SLC11A1, INHA, PPARG, TDGF1, IMPDH2, HYAL1, PRKCD, AGTR1, CHRD, ETV5, BCL6, PPARGC1A, SPRY1, PRLR, FST, PDGFRB, HAVCR2, MIR146A, B4GALT7, HLA-A, AIF1, PIM1, VEGFA, ARG1, CITED2, PLG, IGFBP3, POR, MAGI2, AZGP1, EPO, HILPDA, …	163	CDC7, ITGAV, ODAM, MDM2, ZNF268, CCNE1, SULF2, FLNA	8	SMYD2, PDK1, FN1, BOK, USP13, PLAC8, CNOT8, DDR1, HMGA1, SOD2, NDRG1, KANK1, TET1, IGF2, F2, RPS3, ERBB3, NAP1L1, NDRG2, MAP2K1, MAZ, MVD, SERPINF2, SLC6A4, HPN, SRC, COL18A1	27
SRSF3	SLC25A33, HP1BP3, YTHDF2, WDR77, YY1AP1, NCSTN, CD46, BIRC6, CCDC88A, ATF2, CFLAR, FN1, COPS8, HYAL1, PBRM1, ROBO1, CD47, RYK, DLG1, RAPGEF2, HMGCR, FER, CD74, DDR1, BAG6, BAK1, HMGA1, SRF, ASCC3, CD164, SGK1, SOD2, MLXIPL, TRIM24, HIPK2, NCAPG2, FGL1, PCM1, FGFR1, MTSS1, PTK2, HSF1, WNK2, ABI1, YME1L1, NRP1, ZMIZ1, HELLS, TIAL1, TACC2, CELF1, STX3, SF1, LTBP3, MUS81, ARRB1, YAP1, BIRC2, IL18, US…	89	SFN, LEPR, CSF1, WNT2B, DDR2, TNFSF4, LAMC2, CD55, ATF3, CALCRL, STAT4, KIF1A, MITF, HHLA2, MECOM, ODAM, EREG, SLC7A11, SEMA5A, NPR3, RICTOR, F2RL1, CSF1R, SLIT3, SOX4, AGER, PPARD, RUNX2, ESR1, RPS6KA2, GLI3, AZGP1, MIR29B1, NOS3, PLAG1, CDKN2B, PRKG1, IFITM1, PAX6, NEAT1, ETS1, ST8SIA1, PTHLH, IL23A, KITLG, IGF1, ATP8A2, KLF5, DCT, MYO16, IRS2, PRKD1, ARG2, ZFP36L1, SPINT1, ALDH1A2, ANXA2, RASG…	72	CLDN19, NES, LIMS2, IFT57, GOLGB1, SPARC, B4GALT7, HSPA1B, SHH, LYN, TLR4, AKR1C2, PTGDR2, EFEMP2, CD248, CCND2, RARG, BRCA2, VASH1, EML1, RBPMS2, FES, TGFB1I1, MVD, AURKB, SLC6A4, NGFR, CNN1, JUND, DIXDC1, DDX39B	31	KLF4	1	FAM98A, DHRS2	2
SRSF5	FBXO2, MFN2, AKIRIN1, CHTOP, CD46, ITGB1BP1, CIAO1, CDCA7, FN1, PLXNB1, ROBO1, CHRD, FGFR3, NDUFS4, CNOT8, DDX41, BAG6, HMGA1, MAPK14, CDKN1A, VEGFA, MCM7, PCM1, NDRG1, PTK2, KDM4C, CDK1, HRAS, ILK, MDK, F2, CELF1, SF1, RELA, TCIRG1, LRP5, ARRB1, PHB2, SLC39A5, SCARB1, NDRG2, DHRS2, CIB1, DNAJA3, NDE1, MVD, SERPINF2, SERPINF1, KAT2A, GRN, MALT1, CARM1, CRLF1, CEACAM1, SRSF6, IFT52, LAMA5, HMGN1, …	61	EPHA2, PTAFR, JUN, ATF3, NRP2, TDGF1, AGTR1, CLDN1, SLC7A11, SH3RF1, OSMR, ITGA1, ITGA2, POLR3G, EGR1, HBEGF, GCNT2, EDN1, IGFBP3, FGL1, ADM, PAX6, SH2B3, RGCC, KLF5, EGLN3, ARG2, TGFB3, THBS1, NUPR1, ERN1, PTPRM, FUT3, JUNB, JAG1, TFF1, LIF, PDGFB, CSNK2B	39	CDC20, IQGAP3, BUB1, TACC3, CCNA2, HMGB2, CCNB1, CDC25C, CCND3, CDCA7L, GINS4, MELK, SAPCD2, RTKN2, RRM1, E2F8, CHEK1, FOXM1, CCND2, E2F7, TFDP1, VASH1, CD276, AURKB, CDC6, NGFR, BRIP1, UHRF1, CDC25B, GINS1, FAM83D, DDX39B	32	ITGB1, TGM2	2	TGFBI, MLXIPL, BIRC5	3
SRSF7	SLC25A33, HP1BP3, RAP1GAP, DOCK7, NCSTN, FN1, CBLB, FGFR3, ODAM, NDUFS4, DDX39B, MLXIPL, MCM7, EZH2, FGL1, FGFR1, PRKDC, RC3H2, HMGB1, TFDP1, DHRS2, FERMT2, LGMN, TFAP4, NDEL1, BECN1, PRKAR1A, DOT1L, SULF2, PAXBP1, FLNA	31	TIE1, JUN, CSF1, WNT2B, ECM1, S100A11, S100A6, NES, BTG2, CD55, TRAF5, ATF3, TGFB2, DISC1, ZAP70, TBC1D8, ITGAV, NRP2, SERPINE2, GATA2, HES1, IGFBP7, SLC7A11, SH3RF1, GDNF, OSMR, ITGA1, ITGA2, F2RL1, EGR1, HBEGF, HAVCR2, MIR146A, GCNT2, EDN1, SOX4, SLC25A27, TNFRSF21, CD109, IGFBP3, LAMB1, LOXL2, GNRH1, ZNF703, CTHRC1, TRIB1, CDKN2B, KLF4, TLR4, EGFL7, NRP1, IFITM1, PHLDA2, PAX6, STX3, NEAT1, MAL…	100	CLDN19, VAV3, LIMS2, TDGF1, HRG, PRLR, AIF1, ARG1, HOXA5, EPO, EPHA1, ZNF16, AKR1C2, LIPA, CCDC88B, RPS3, CYP1A1, MARVELD3, SLC6A4, RPL23, STAT5A, APOH, FOXJ1, RPS9, RGN, HMGN5, DDX39B	27	SGK1	1	RPS6	1
SRSF9	ERRFI1, HP1BP3, SHC1, KDM5B, CD46, SMYD2, FKBP1B, IFT172, YPEL5, BIRC6, SOS1, MTA3, FANCL, CIAO1, PDK1, CREB1, FN1, PLXNB1, RBM5, BAP1, FGFR3, PLAC8, AIMP1, DUSP22, DDR1, DDX39B, BAG6, ORC3, CD164, FYN, PDCD2, RAC1, TBRG4, MCM7, FGFR1, PTK2, SCRIB, KANK1, RPS6, GTPBP4, TIAL1, HRAS, ARRB1, NOP2, ING4, ERBB3, STAT6, SHMT2, PAWR, N4BP2L2, DHRS2, NAA60, STX4, E2F4, ESRP2, HGS, PTPRM, CARM1, HPN, ERCC…	65	SFN, TIE1, JUN, CSF1, WNT2B, TXNIP, S100A11, S100A6, NPR1, NES, BTG2, CD55, TRAF5, ATF3, WNT9A, DISC1, SPDYA, LBH, ZAP70, TBC1D8, ITGAV, NRP2, SLC11A1, SERPINE2, INTU, SLC7A11, IL15, SH3RF1, NPR3, GDNF, OSMR, RICTOR, ITGA1, PELO, ITGA2, F2R, F2RL1, TGFBI, EGR1, HBEGF, DBN1, FOXC1, GCNT2, SOX4, CSNK2B, CDKN1A, CCND3, SLC25A27, CD109, FRK, PDGFA, PURB, IGFBP3, CDK6, SRPK2, LAMB1, LEP, AKR1B1, NOS3,…	136	CLDN19, CDC20, CDKN2C, DHCR24, DDAH1, VAV3, RASSF5, MEIS1, BUB1, BOK, TDGF1, USP13, TACC3, ODAM, CCNA2, HMGB2, SKP2, CCNB1, HMGCR, CDC25C, AIF1, TTK, ENPP3, FBXO5, RPA3, EPO, SMO, EPHA1, ASH2L, GINS4, SQLE, ZNF16, CKS2, MCM10, CDK1, RTKN2, TET1, STOX1, LIPA, FGFR2, E2F8, AQP11, CHEK1, FOXM1, SLC39A5, E2F7, TFDP1, CYP1A1, PRC1, CORO1A, ARMC5, TNFSF12, TNFSF13, AURKB, PEMT, SLC6A4, CDC6, JUP, WNT3,…	81	PPARD, STX3, FLNA	3	MLXIPL, RGN	2
TAF15	HDAC1, CERS2, DHX9, CD46, SMYD2, CCDC88A, CIAO1, HSPD1, FN1, DNAJB2, MYD88, PLXNB1, WDR6, IMPDH2, RBM5, BAP1, GNL3, FGFR3, TGFBI, CDC25C, CD74, CNOT8, DDX41, RREB1, DDX39B, BAG6, VEGFA, MLXIPL, KRIT1, MCM7, AKR1B1, FGL1, PTK2, KANK1, GTPBP4, TIAL1, F2, MEN1, CAPN1, NOP2, ING4, PHB2, ERBB3, STAT2, STAT6, PAWR, SCARB1, NDRG2, DHRS2, TPM1, PRC1, STX4, ESRP2, FANCA, SERPINF1, CDK5RAP3, MBD2, DHPS, CE…	64	TFAP2E, F3, WNT2B, S100A6, IQGAP3, BTG2, CD55, TRAF5, IFT172, NRP2, INPP5D, MUSTN1, ROBO1, IFT57, ODAM, PKD2, INTU, SLC7A11, FBXW7, TLR2, SLC25A27, PDGFA, CDK6, LAMB1, FGF17, ACER2, NOTCH1, HTRA1, CD81, STX3, MALAT1, IRAK4, VDR, KITLG, RGCC, GAS6, TGFB3, CLMN, THBS1, RASGRF1, ARNT2, RHBDF1, MMP2, NDRG4, CBFA2T3, CTC1, ALDH3A1, CD22, JAG1, DUSP15, SULF2, PRKX, PLXNB3, HLA-A, CSNK2B	55	PRKCZ, TNFRSF14, ERRFI1, CTNNBIP1, LDLRAP1, TRNP1, PTAFR, MARCKSL1, RBBP4, ZBTB7B, GJC2, AGT, ID2, FOSL2, TMEM127, NCK2, IGFBP2, INHA, BOK, PPARG, GPX1, HYAL1, TMEM115, COX17, AGTR1, WWTR1, PLAC8, FST, NDST1, SERPINB1, SSR1, EDN1, HLA-A, SRF, ARG1, SGK1, CITED2, SOD2, PLG, GPER1, GNA12, SKAP2, IGFBP3, EPO, EPHA1, NOS3, SHH, SQLE, NDRG1, SCRIB, PARP10, BOP1, DAB2IP, EGFL7, SAPCD2, NELFB, IGF2, ADM…	135	PTPRM	1	BRAT1, SLC39A5, CSK, E2F4, MVD, SERPINF2, HPN	7
TFIP11	AGT, PLXNB1, CNOT8, BAG6, FGL1, HRAS, MDK, LTBP3, RELA, MDM2, DHRS2, SERPINF2, SERPINF1, GGNBP2, GRN, APOH, PRKAR1A, HPN, NUP62	19	TRNP1, TIE1, JUN, CSF1, S100A11, S100A6, S100A13, IL6R, PBXIP1, NES, BTG2, ATF3, DUSP10, DPP4, NRP2, IGFBP2, SERPINE2, TGFBR2, EREG, SH3RF1, ITGA1, ITGA2, FST, F2RL1, EGR1, MIR146A, DBN1, EDN1, SOX4, DDR1, CDKN1A, CD109, IGFBP3, ABCB1, AZGP1, MIR29B1, EGR3, CDKN2B, PHLDA2, NEAT1, MALAT1, CLCF1, IL18, APOA1, NR4A1, ZNF268, RGCC, PNP, EGLN3, LGALS3, ZFP36L1, SPINT1, ANXA2, TGFB1I1, NDRG4, OSGIN1, C…	74	CDC20, CDKN2C, IQGAP3, ASPM, KIF14, IFT172, BUB1, CDCA7, HYAL1, TACC3, CCNA2, HMGB2, SKP2, CCNB1, CDC25C, SPARC, TTK, FBXO5, RPA3, MCM7, EPO, HILPDA, EZH2, NCAPG2, PTK2B, GINS4, TGFBR1, SAPCD2, MCM10, CDK1, RTKN2, KIF20B, HELLS, RRM1, E2F8, SHANK2, FOXM1, CCND2, RACGAP1, E2F7, BRCA2, CDKN3, PRC1, NR2F2, NAA60, NUPR1, SHCBP1, FANCA, AURKB, CDC6, DBF4B, BRIP1, BIRC5, C18orf54, UHRF1, CDC25B, GINS1,…	60	FN1, HLA-A, SOD2	3	MELK	1
TIA1	DHX9, CD46, SMYD2, CIAO1, FN1, TGFBR2, HYAL1, FGFR3, CD74, DDX39B, PTK2, KANK1, TIAL1, APOA1, FOXM1, NOP2, STAT6, TBX3, NDRG2, DHRS2, TPM1, NAA60, TFAP4, E2F4, KAT2A, PTPRM, MALT1, HPN, APP, RGN	30	CSF1, PBXIP1, TRAF5, IFT172, TBC1D8, SERPINE2, ITGA1, HBEGF, SOX4, SLC25A27, IGFBP3, ZNF703, CTHRC1, CDKN2B, NRP1, IFITM1, NEAT1, KITLG, RGCC, KLF5, THBS1, SPINT1, IL4R, NOD2, MMP2, NDRG4, HSF4, CTC1, GGNBP2, TIMP2, TGM2, TFF1	32	VAV3, RASSF5, INHA, HRG, MCC, ARG1, EPO, AKR1C2, CTBP2, LGALS3, NUPR1, NME2, APOH, RPS9, POLDIP2, HSPA1B	16		0		0
TIAL1	CERS2, YY1AP1, DHX9, CD46, AGT, ITGB1BP1, ATRAID, YPEL5, CIAO1, CTNNB1, IFT80, BCL6, DLG1, PKD2, DDX41, DDX39B, MAPK14, KRIT1, TRIM24, PINX1, PCM1, PTK2, CD151, F2, LTBP3, RELA, INPPL1, PHB2, STAT2, LRP1, TBX3, SCARB1, DHRS2, SYNJ2BP, TJP1, CSK, CTSH, OGFOD1, E2F4, SERPINF2, SERPINF1, GRN, CDK5RAP3, PTPRM, DAZAP1, BST2, HPN, BAX, CSNK2A1, MAGED1	50	TNFRSF14, FBXO2, ZBTB17, PTPRU, CLDN19, ZBTB7B, DDR2, BTG2, WNT9A, TMEM127, NMI, ITGA4, NRP2, CXCR2, DNAJB2, IRS1, PLCL2, KAT2B, VIPR1, GPX1, FGFR3, IGFBP7, HPGD, OTP, MCC, FGF1, DDR1, CSNK2B, BAK1, TEAD3, CDKN1A, TREM2, PKHD1, PDGFA, GPER1, SFRP4, MLXIPL, EPHA1, SMARCD3, SOX7, FGF17, PTK2B, ZNF703, SCRIB, EPPK1, PARP10, DOCK8, ACER2, IL11RA, PTGS1, PTGES, NOTCH1, NRP1, GPAM, DEAF1, BTBD10, TP53I…	132	ERRFI1, PTAFR, AKIRIN1, TIE1, CDC20, CDKN2C, DOCK7, CDC7, GLMN, WNT2B, TXNIP, IQGAP3, NES, ASPM, KIF14, CD55, TRAF5, SMYD2, DISC1, HNRNPU, CGREF1, LBH, PELI1, BUB1, PDK1, CDCA7, FRZB, SLC39A10, HSPD1, XRCC5, SERPINE2, HDAC4, PPARG, AZI2, TRIM71, CDC25A, IMPDH2, GNL3, WWTR1, PDCD10, USP13, ETV5, TACC3, PPARGC1A, RBPJ, PLAC8, CCNA2, SPRY1, SLC7A11, HMGB2, GDNF, OSMR, ITGA1, PELO, ITGA2, FST, CCNB1,…	210	HRAS, TCIRG1, STX4, PLXNB2	4	TGFBR3, ARHGEF2, CCDC88A, FN1, MCM7, FGFR1, NDRG1, ERBB3, AURKB, GINS1	10
TRA2A	CD46, CDCA7, FN1, DDX41, SOD2, CFDP1, CRLF1	7	ATF3, SERPINE2, SLC7A11, EGR1, EDN1, NOS3, DAGLA, IGFBP6, THBS1, MMP2, NGFR, GATA6, JUNB, TGM2, DDX39B, BAG6	16	PTAFR, ARG1, EPO, LOXL2, NDRG1, AKR1C2, ADM, POLDIP2	8		0		0
U2AF1	TNFRSF14, ERRFI1, RERE, SLC25A33, RAP1GAP, YTHDF2, HDAC1, DOCK7, ARNT, CERS2, SHC1, YY1AP1, LMNA, NCSTN, MDM4, CD46, ITGB1BP1, FKBP1B, YPEL5, BIRC6, SOS1, MTA3, RTN4, CCDC88A, STAMBP, CIAO1, DPP4, ATF2, PRKRA, ITGAV, HSPD1, FN1, ING5, RAF1, CTNNB1, CDC25A, PLXNB1, ARIH2, RBM5, HYAL1, BAP1, ROBO1, CBLB, CHRD, ETV5, DLG1, FGFR3, ODAM, RAPGEF2, OSMR, RICTOR, ITGA2, IL6ST, MRPS27, NDFIP1, CD74, LARP1…	200	ZBTB17, JUN, LEPR, DDAH1, S100A11, IL6R, ETV3, DDR2, TBX19, RC3H1, IER5, ATF3, PROX1, HLX, DUSP10, OSR1, PDCL3, NMI, KLHL41, GPBAR1, IRS1, PER2, MECOM, REST, EGF, SLC7A11, FBXW7, SH3RF1, HPGD, CASP3, GDNF, F2RL1, APC, GDF9, EGR1, HBEGF, HAVCR2, FOXC1, SOX4, BTN2A2, AIF1, CDKN1A, PRDM1, FRK, ESR1, PDGFA, SKAP2, HOXA5, ABCB1, DLX5, EGR3, NKX3-1, ZNF703, SNAI2, LYN, SGK3, TRIB1, DOCK8, JAK2, NFIB, C…	123	PTAFR, TIE1, CDC20, CDKN2C, IQGAP3, KIF14, SMYD2, CGREF1, IFT172, BUB1, CDCA7, INHA, BOK, BRK1, MST1R, IFT80, TACC3, CCNA2, HMGB2, TERT, PRLR, CDC25C, PDGFRB, DDR1, TTK, ENPP3, CDCA7L, IGFBP3, EPO, HILPDA, NCAPG2, GINS4, WNK2, SAPCD2, NRARP, CDK1, RTKN2, SFRP5, IFITM1, IGF2, RRM1, MDK, EFEMP2, CD248, RARG, SLC39A5, CDK4, E2F7, SCARB1, TGM1, CDKN3, VASH1, JAG2, CRIP2, ANXA2, IDH2, PRC1, SOX8, CORO…	87	CD55, RIPK2, DAGLA, OSGIN1, PLCD3, NME2, ERN1	7	PDK1, CCNB1, HLA-A, EZH2, PTK2, TET1, F2, VEGFB, RPS3, FOXM1, SHMT2, LGR5, FANCA, AURKB, HPN, COL18A1	16
U2AF2	GNB1, PRKCZ, TNFRSF14, ERRFI1, RERE, SLC25A33, RAP1GAP, CDC42, YTHDF2, HDAC1, AKIRIN1, TGFBR3, ARNT, CHTOP, YY1AP1, LMNA, NDUFS2, MDM4, CD55, CD46, ITGB1BP1, FKBP1B, YPEL5, BIRC6, EIF2AK2, MTA3, RTN4, CCDC88A, CIAO1, TBC1D8, NCK2, DPP4, ATF2, ITGAV, FN1, DIS3L2, COPS8, PER2, ING5, MYD88, ARIH2, RHOA, RBM5, HYAL1, BAP1, PBRM1, GNL3, ROBO1, CBLB, CD47, USP13, BCL6, DLG1, CTBP1, RBPJ, TBCK, SKP2, OS…	229	SKI, ZBTB17, EPHA2, SFN, TIE1, JUN, CSF1, ECM1, S100A11, IL6R, ZBTB7B, MEF2D, DDR2, TBX19, NR5A2, BTG2, ATF3, PROX1, DUSP10, OSR1, SLC35F6, TMEM127, ZAP70, NMI, NRP2, CREB1, GPBAR1, DNAJB2, SERPINE2, IRS1, COL8A1, GATA2, AGTR1, MECOM, CLDN1, SMAD1, SH3RF1, ITGA1, IL31RA, F2RL1, APC, MCC, EGR1, HBEGF, CD74, DBN1, RREB1, SOX4, BAK1, CDKN1A, SRF, TNFRSF21, TPBG, ESR1, PDGFA, HOXA3, MAGI2, EGR3, ZNF7…	154	CTNNBIP1, KDM1A, CDC20, CDKN2C, DOCK7, IQGAP3, TNFSF4, ASPM, KIF14, TRAF5, CGREF1, IFT172, BUB1, STAT1, SLC39A10, XRCC5, IFT80, PRKCI, TFRC, TACC3, PPARGC1A, PLAC8, CCNA2, HMGB2, SERPINB1, TMEM14B, CSNK2B, PIM1, SLC25A27, TTK, ORC3, HDAC2, ARG1, FBXO5, MAD1L1, RPA3, CDCA7L, IGFBP3, FIGNL1, HILPDA, EZH2, FGL1, PTK2B, GINS4, HOOK3, KLF10, MTBP, RPS6, MELK, CKS2, SAPCD2, NRARP, MCM10, CDK1, RTKN2, T…	97	CERS2, S100A6, ARHGEF2, DISC1, SOS1, TGFBR2, PLXNB1, FOXP1, ODAM, ITGA2, BTN2A2, DDX39B, HMGA1, TAF8, FYN, TRIM24, RIPK2, ABI1, NRP1, SF1, MEN1, LTBP3, RELA, FOSL1, INPPL1, PTPN6, LRP6, STAT6, KDM2B, MEIS2, THBS1, NAA60, IL4R, ERN1, CNN2, JAK3, BCL2L1, APP, TIMP1, FLNA	40	HP1BP3, CTPS1, FANCL, PDK1, CDCA7, HSPD1, CDC25A, CCNB1, CDC25C, CNOT8, NPM1, CNOT6, ENPP3, KRIT1, MCM7, NCAPG2, CNOT7, PCM1, SQLE, PPP3CB, TIAL1, RPS3, FOXM1, RACGAP1, ERBB3, LGR5, NAP1L1, UTP20, TESC, RNF10, CDKN3, CYBA, FANCA, AURKB, MKS1, BRIP1, MALT1, HPN, PSMG1	39

## Sheet: Cell migration
SF	splice_migration	splice_migration_number	expression_up_migration	expression_up_migration_number	expression_down_migration	expression_down_migration_number	expression_splice_up_migration	expression_splice_up_migration_number	expression_splice_down_migration	expression_splice_down_migration_number
BUD13		0	IL1R1, ITGA1, AKAP12, LOXL2, CD248, THBS1, SPN, NDRG4, SRCIN1, AXL	10	TDGF1, PLP1	2		0		0
CCAR1	CDC42, MACF1, ASPM, SOS1, MAP4K4, ITGA6, FN1, IQSEC1, CAPN7, PLXNB1, VEGFA, BRAT1, OGDH, DOCK5, FGFR1, PLEC, SORL1, WNK1, HDAC7, LRP1, SYNE2, NUMB, LGMN, ADAM10, TPM1, FBXO31, NDEL1, SPAG9, INSR, APP	30	PIK3R3, SRGAP2B, SELL, PRKCE, ZAP70, COL3A1, NRP2, SRGAP3, PARP9, FAT1, KIAA0319, SEMA3C, NRCAM, PTK2B, CD274, CRB2, LAMC3, COL5A1, NRP1, IFITM1, PLA2G1B, LTB4R2, ASB2, ITGAX, NOD2, CCL22, DPEP1, NTN1, CORO6, CCL5, ITGA2B, ITGB3, CYGB, LAMA3, LBP, PLEC, PLXNA3	37	LCK, IL6R, RHOU, ZEB2, RND3, CCL20, PPARG, PPARGC1A, PALLD, LOX, SPOCK1, PDGFRB, MIR146A, FLT4, EDN1, SGK1, CITED2, AKAP12, CCR6, IGFBP3, SERPINE1, ANGPT2, DLC1, C5, ARID5B, GSTP1, FZD4, CD9, HMGB1, RGCC, LCP1, LGALS3, PDPK1, EMP2, NGFR, COL1A1, TNFRSF11A, MADCAM1, MSN, L1CAM, MPP1, CSNK2B	42		0	VAV3	1
CIRBP	CDC42BPA, FN1, CAPN7, PFN2, FGFR4, SOD2, MDM2, TJP1, MAZ	9	CLDN19, PIK3R3, DAB1, RHOC, S100A11, F11R, SCYL3, PIK3C2B, LAMB3, DUSP10, LYST, TMSB10, SP100, GPC1, MYD88, PARP9, MYLK, AMOTL2, CLDN1, ANXA3, DAB2, SH3RF2, GPER1, GPNMB, ELMO1, CLDN4, EPHA1, DDX58, KITLG, PLXNC1, NTN4, GPC5, SYNJ2BP, THBS1, CLN3, DPEP1, VTN, JUP, FMNL1, PTPRM, LAMA3, TNFRSF11A, MISP, SDC4, CASS4, HMOX1, CDKL5, SRPX2, PECAM1	49	EPHA2, PTAFR, SDC3, LRP8, TGFBR3, CSF1, SRGAP2B, ASPM, SRGAP2, MIXL1, EMILIN1, ZAP70, MAP4K4, SERPINE2, CCL20, SRGAP3, SEMA3F, PODXL2, FBXO45, HMGB2, TERT, ITGA2, MIR146A, EDN1, GPSM3, SGK1, AKAP12, MYO1G, IGFBP3, SERPINE1, NRCAM, STRIP2, SHH, CTHRC1, AGO2, PTP4A3, NSMF, CDK1, IFITM1, LRP5, ROBO4, TRPV4, ZNF268, RGCC, SPRED1, TYRO3, DAPK2, ABCC1, CORO1A, CDH5, CCL16, ITGA2B, FOXJ1, PSTPIP2, BSG, …	62	CD74	1		0
CPSF6	PHACTR4, MACF1, LRP8, SOS1, RTN4, MAP4K4, NCK2, PRPF40A, ABI2, FN1, IQSEC1, NISCH, ROBO1, CHRD, RAPGEF2, SUN1, RAC1, OGDH, KANK1, GBF1, SLK, CTTN, PHB2, DNM1L, APEX1, TJP1, TPM1, ARRB2, NF1, PTPRM, ZMYND8	31	TNFRSF14, CSF3R, ANGPTL3, VCAM1, EFNA1, TGFB2, AGT, FAM110C, RHOQ, COL3A1, IGFBP5, SERPINE2, SRGAP3, PPARG, LAMB2, AGTR1, HRG, CLDN1, GDNF, ITGA1, MIR145, EDN1, VEGFA, GJA1, ELMO1, MYO1G, IGFBP3, SERPINE1, RELN, SHH, FGF17, LOXL2, STC1, PLAT, EXT1, PTP4A3, B4GALT1, RECK, C5, LAMC3, NRP1, ADAM8, VEGFB, P2RY6, APOA1, SORL1, PTPRO, SELPLG, P2RX4, RGCC, ITGBL1, ANG, ONECUT1, SEMA4B, SPN, ITGAL, PLCG2…	80	RCC2, NBL1, TGFBR3, ASPM, KIF14, ATOH8, ZEB2, FMNL2, NFE2L2, ULK4, GNAI2, MYLK, FBXO45, PPARGC1A, ANXA3, HMGB2, DAB2, DEPDC1B, MCC, SEMA6A, SH3RF2, SPARC, DCDC2, SRF, FBXO5, FSCN1, HOXA5, ANLN, ZNF703, FGFR1, POMK, GLIPR2, PKN3, CDK1, MCU, PLAU, KIF20B, HRAS, FZD4, MCAM, JAM3, FMNL3, NR4A1, IGFBP6, BMP4, HIF1A, KNSTRN, FRMD5, NKD1, NDEL1, FMNL1, COL1A1, MISP, KANK2, GIPC1, PAK4, SIRPA, FERMT1, JA…	64	SOD2, F7, F10, SERPINF1, FLRT3	5	PFN2	1
CPSF7	SOD2, FGFR1, HRAS, CTTN, ZMYND8, ADARB1, FLNA	7	NBL1, CSF1, S100A14, F11R, ZAP70, SERPINE2, SEMA3G, S100P, SH3RF1, GDNF, ITGA1, ITGA2, HBEGF, DUSP1, TUBB2A, GPSM3, AKAP12, IGFBP3, CLDN4, EGR3, ADAM9, TRIB1, DDIT4, PHLDA2, RGCC, LGALS3, AXL, JAG1, SDC4, TIMP1, SRPX2, DDR1	32	PTAFR, FAM110C, TDGF1, VASH1, DPEP1, PLP1, PLEC, DDR1	8		0		0
DDX24	PLXNB1, SERPINF1	2	ANGPTL3, LYST, ACVR1C, CLDN1, ZNF268, CDH1, PLCG2, CCL16, PECAM1	9	PTAFR, SDC3, LCK, TIE1, CSF1, S100A11, EMILIN1, SERPINE2, SEMA3F, GATA2, HMGB2, TERT, ITGA2, LOX, TUBB2A, TUBB2B, GPSM3, AKAP12, FSCN1, IGFBP3, GRB10, CLDN4, SERPINE1, NOS3, LOXL2, ZNF703, FGFR1, AGO2, DOCK8, HRAS, PAX6, LRP5, AMOTL1, ROBO4, TRPV4, HMGB1, RGCC, PRKD1, BMP4, LGALS3, TYRO3, FRMD5, CORO1A, NDRG4, SRCIN1, NGFR, ITGA3, ITGB4, ARHGDIA, SYDE1, AXL, TGFB1, CEACAM1, ID1, ADA, SH3BP1, TMSB…	58		0		0
DDX28	ITGA6, FN1, SOD2, SCARB1	4	MIXL1, CCL20, AGTR1, MYO1G, IGFBP3, POU4F1, LGALS3, CCL16, PLP1	9	TIE1, TGFBR3, TGFBR2, APPL1, FBXO45, MAP1B, SPARC, FSCN1, RARRES2, PAX6, MDK, VASH1, NDRG4, DPEP1, FMNL1, ITGA3, HMOX1	17		0		0
DDX3X	SDCCAG8, CLASP1, FMNL2, PRPF40A, STK39, FN1, CAPN7, MYD88, PLXNB1, HYAL1, PFN2, PDCD10, FGFR4, SCRIB, SLK, SORL1, WNK1, DNM1L, F10, CIB1, MINK1, NDEL1, GRB7	23	SLC9A1, SDC3, TIE1, PIK3R3, S100A11, PBXIP1, RAB25, F11R, SCYL3, PIK3C2B, PLXNA2, LAMB3, LYST, FAM110C, PRKCE, TMSB10, ZAP70, NR4A2, ITGAV, COL3A1, SATB2, GPC1, CD47, GATA2, HRG, APOD, RHOH, ANXA3, PALLD, SH3RF1, MAP1B, F2RL1, MCTP1, HBEGF, FOXC1, GPSM3, TPBG, BVES, CEP85L, LAMA2, GPNMB, EGR3, LOXL2, ZNF703, CTHRC1, LRP12, ENPP2, CD274, CDKN2B-AS1, ANXA1, NR4A3, KLF4, TLR4, LHX6, NRP1, IFITM1, PH…	97	CLIC4, PTAFR, CSF3R, ANGPTL3, TGFBR3, GLUL, ASPM, KIF14, MIXL1, AGT, MAP4K4, CCL20, SEMA3B, SEMA3G, IGSF10, PPARGC1A, ATP8A1, HMGB2, WWC2, TERT, MIR146A, NEDD9, VEGFA, FBXO5, ANLN, IGFBP3, PCM1, SDC2, KANK1, ARHGEF39, ENG, NSMF, CDK1, DDIT4, KIF20B, SEMA4G, VEGFB, FZD4, ROBO4, SPATA13, RAP2A, STK24, NUMB, KNSTRN, ONECUT1, PDPK1, EMP2, CORO1A, ITGAL, CDH5, DPEP1, CENPV, HDAC5, ITGA2B, NGFR, BST2, …	64		0	ROBO1, CCL16	2
DDX5	SRGAP2B, CCDC88A, MAP4K4, PRPF40A, PIKFYVE, FN1, ADAM9, ZFAND5, SLK, WNK1, TJP1, MAPK3, SERPINF1, CNN2	14	PIK3R3, ANGPTL3, TGFB2, ACKR2, SEMA3G, AGTR1, HRG, CCR6, GPNMB, EPHA1, SNAI2, SEMA4D, SORL1, LGALS3, ONECUT1, ITGAL, CDH1, CCL16, ONECUT2	19	PLEKHG5, LRP8, LMO4, TGFBR3, CSF1, PLXNA2, RND3, STK39, SERPINE2, TDGF1, TERT, PDGFRB, SPARC, ANLN, FGFR1, CTHRC1, LRP12, MDK, ROBO4, JAM3, NR4A1, SRGAP1, TRPV4, TYRO3, EMP2, SPN, CORO1A, NKD1, DPEP1, ITGA2B, SIRPA, FERMT1, SH3BP1, TIMP1	34		0	DEPDC1B	1
DDX52	FN1, NSMF, SERPINF1	3	SDC3, TIE1, LYST, NRP2, ANXA3, SH3RF1, SPARC, TUBB2B, LOXL2, IGFBP6, KITLG, FRMD5, NDRG4, DPEP1, NGFR, COL1A1, PLP1, EPPK1	18	CCL20, LOX, CCR6, LGALS3, CORO1A, CSNK2B	6		0		0
DHX30	MACF1, FYN, APEX1, NKD1	4	TNFRSF14, CSF3R, SEMA6C, MIXL1, LOX, CCR6, MYO1G, MAGI2, EPHA1, PTK2B, ENPP2, SEMA4D, SORL1, F7, F10, LGALS3, ITGAL, CDH1, VTN, CCL16, SRCIN1, STAT5A, APOH, CARD10, MPP1	25	SDC3, TIE1, LRP8, S100A11, CXCR4, ZEB2, SERPINE2, TDGF1, PALLD, PLK2, SEMA6A, TUBB2B, EDN1, SEMA3A, FGFR1, CDKN2B-AS1, AMOTL1, JAM3, SRGAP1, KITLG, SIX1, ASB2, THBS1, FRMD5, NGFR, ITGA3, COL1A1, LAMA3, TMSB4X, PLP1, L1CAM, SEMA3B, DDR1	33		0		0
EFTUD2	EFNA1, MAP4K4, EPB41L5, FN1, PFN2, SGK1, TNFAIP3, FGFR1, SEMA4G, APEX1, SERPINF1	11	LYST, NRP2, ANXA3, PALLD, SH3RF1, SPARC, NRP1, IGFBP6, KITLG, LTB4R2, NDRG4, NGFR, FLRT3, TIMP1, PLP1, PLXNB3	16	TGFBR3, CCL20, PPARGC1A, LOX, VEGFA, IGFBP3, SERPINE1, DDIT4, FZD4, IDH2, SPN, CORO1A, CRKL	13		0		0
EIF4A3	CSF3R, USP33, EFNA1, CDC42BPA, CLASP1, FMNL2, PRPF40A, DPP4, ITGA6, FN1, AAMP, CAPN7, PLXNB1, RHOA, SEMA3B, PFN2, CHRD, WWC2, RREB1, NEDD9, PTK7, VEGFA, SUN1, MTUS1, DMTN, FGFR1, SCRIB, KANK1, B4GALT1, VAV2, SEMA4G, SLK, ILK, CTTN, PRCP, WNK1, LRP1, APEX1, SRP54, NUMB, PGF, ADAM10, CKLF, BCAR1, FBXO31, CRK, ARRB2, GRB7, SPAG9, APOH, NUP85, ACTN4, AKT2, ZMYND8, SUN2, HDAC6, GPC3	57	PIK3R3, ANGPTL3, SCYL3, DUSP10, LYST, MSTN, SRGAP3, LAMB2, AMOTL2, HRG, CLDN1, FBXW7, PALLD, GCNT2, GPNMB, FGF17, GNRH1, SNAI2, TRIM55, TP53INP1, FAM83H, ASTN2, NRP1, LPXN, FUT4, WNT5B, LRRK2, IRAK4, KITLG, PLXNC1, SLC8B1, LTB4R2, THBS1, OSGIN1, ITGB3, LAMA3, TNFRSF11A, CDKL5, CD24	39	PLEKHG5, NBL1, PTAFR, LRP8, LMO4, TGFBR3, S100A11, S100A14, IL6R, ARHGEF2, SEMA4A, FCER1G, KIF14, SRGAP2, MIXL1, DISC1, LGALS8, FAM110C, EMILIN1, MGAT5, STK39, BMPR2, CUL3, CCL20, PPARG, SEMA3F, PRKCD, PLXND1, S100P, PPARGC1A, HMGB2, ITGA1, ITGA2, DEPDC1B, LOX, PDGFRB, ANXA6, MIR146A, TUBB2A, TUBB2B, EDN1, DDR1, GPSM3, HACE1, FYN, SOD2, FSCN1, ANLN, PPIA, MYO1G, IGFBP3, CLDN4, HSPB1, SERPINE1, LA…	126	MDM2, PTPRM	2	ITGB1BP1, ABI2, SERPINE2, CCR6, SIRT1	5
EWSR1	ACAP3, TNFRSF14, PIP5K1A, ITGB1BP1, CLASP1, ITGAV, PIKFYVE, FN1, VIL1, CTNNB1, PLXNB1, HYAL1, HYAL2, PLXND1, PDCD10, CHRD, PTK7, SOD2, ANLN, PCM1, PTK2, BMPR1A, SEMA4G, HRAS, WNK1, MDM2, SCARB1, F10, HSD3B7, CKLF, MINK1, MAP2K3, GRB7, HDAC5, SPAG9, APOH, PTPRM, CNN2, AKT2, MEGF8, BAX, SRC, PLCG1, ADA, ZMYND8, APP, ADARB1, SUN2, L1CAM, FLNA	50	SDC3, ANGPTL3, NEXN, F3, S100A11, DUSP10, RHOB, RHOQ, TMSB10, CXCR4, RND3, ACVR1, SERPINE2, AMOTL2, EPHB1, CLDN1, CXCL2, ANXA3, PDGFC, PALLD, SH3RF1, PLK2, MAP1B, MCTP1, SH3RF2, DUSP1, TUBB2B, LAMA2, AKAP12, PDGFA, HDAC9, SEMA3A, GLIPR2, KLF4, NRP1, PHLDA2, CD44, WNT11, PAK1, ARHGDIB, RND1, SRGAP1, KITLG, IGF1, SLC8B1, LCP1, RHOJ, ASB2, THBS1, TPM1, CDH5, ITGB3, CYGB, LAMA3, DAPK3, BMP2, FLRT3, S…	62	PTAFR, IL6R, MIXL1, LGALS8, FAM110C, EMILIN1, SRGAP3, ACKR2, PPARGC1A, LOX, PDGFRB, SERPINE1, NOS3, FGFR1, SORL1, ROBO4, EMP2, CORO1A, DPEP1, CCL16, YES1, DDT, PLEC, DIXDC1	24	RHOC	1	TGFBR3, VEGFA, PTP4A3	3
FUBP3	TNFRSF14, EFNA1, ITGB1BP1, FN1, PPARG, LAMB2, CHRD, HACE1, BRAT1, PTP4A3, KANK1, NSMF, SCARB1, APEX1, TPM1, STX4, NDEL1, NUP85, CEACAM1, HDAC6	20	TGFBR3, PLXNA2, MIA3, AKT3, ZAP70, SEMA3B, SH3RF1, WWC2, DAB2, ITGA2, HBEGF, CSNK2B, SGK1, AKAP12, SEMA3A, RELN, DOCK4, GNRH1, LTB4R2, PRKD1, THBS1, SRCIN1	22	TMEM201, LYST, CCL20, GPX1, SPARC, TUBB2B, DDR1, FSCN1, MYO1G, RARRES2, LYN, DDIT4, IFITM1, CD9, LCP1, AJUBA, SPN, CORO1A, PYCARD, CDH1, PLCG2, CCL16, SPHK1, PAK4, APOE, ITGB2, MIF, HMOX1, EPPK1	29		0		0
FUS	TGFBR2, VEGFA, PTP4A1, SGK3, STAT5B, CNN2, FLNA	7	SLC9A1, SDC3, PIK3R3, NEXN, PLEKHO1, S100A11, DDR2, PIK3C2B, LYST, ITGAV, COL3A1, NRP2, SERPINE2, SRGAP3, SH3RF1, FAT1, DAB2, ITGA1, F2RL1, SH3RF2, CD74, SPARC, GCNT2, TPBG, FYN, SEMA3A, RELN, NRCAM, LOXL2, ZNF703, CTHRC1, TLR4, NRP1, PLAU, MCAM, NR4A1, IGFBP6, KITLG, NTN4, FUT8, ASB2, THBS1, FRMD5, SEMA7A, CCL22, CORO6, ITGA3, COL1A1, LAMA3, IL27RA, TIMP1, SRPX2, PLP1, DDR1	54	SEMA6C, EFNA1, MIXL1, CCL20, PPARGC1A, GAB1, LOX, PDGFRB, CITED2, SOD2, CCR6, IGFBP3, SERPINE1, EPHA1, PTK2B, MEGF9, FZD4, F7, LGALS3, ONECUT1, EMP2, CDH1, CCL16, APOH, ID1	25		0		0
GEMIN5	ITGB1BP1, MAP4K4, MGAT5, ARF4, SGK1, SEMA4G, NKD1, FBXO31, HDAC5, APOH, ACTN4, MAPK1	12	NBL1, PIK3R3, LYST, RND3, ACVR1C, COL3A1, SATB2, NRP2, GPC1, GPX1, PARP9, AMOTL2, SH3RF1, DAB2, SH3RF2, CD74, SPARC, PDGFA, FSCN1, SEMA3A, CAV1, ZNF703, ENPP2, JAM3, KITLG, NTN4, VASH1, THBS1, SEMA7A, NGFR, COL1A1, LAMA1, LAMA3, CELSR1, CDKL5, EFNB1, PLP1, PAK3, AMOT	39	PTAFR, TGFBR3, ADIPOR1, MIXL1, LGALS8, CCL20, PPARG, ACKR2, TDGF1, PPARGC1A, ITGA2, LOX, PDGFRB, MIR146A, EDN1, SOD2, CCR6, MYO1G, IGFBP3, SERPINE1, IFITM1, SORL1, ROBO4, CD9, SPRY2, LGALS3, CTSH, IGF1R, SPN, CCL16, INSR, AXL, SH3BP1, CSNK2B	34		0	FN1	1
GPKOW	MACF1, CERS2, ITGB1BP1, SOS1, MAP4K4, MERTK, EPB41L5, CLASP1, PRPF40A, FN1, PLXNB1, DAB2, RAC1, PTK2, SLK, HRAS, CD151, CTTN, RNF41, SRP54, TJP1, TPM1, HSD3B7, MINK1, SPAG9, MAP3K3, CEACAM1, ZMYND8, FLNA	29	ACAP3, TNFRSF14, ASAP3, CSF3R, CLDN19, DAB1, ANGPTL3, SRGAP2B, SEMA6C, PBXIP1, RAB25, DUSP10, AGT, LYST, ACKR2, LAMB2, MST1R, SEMA3G, AGTR1, CHRD, HRG, GFRA3, CD74, DUSP1, TUBB2B, GCNT2, PDGFA, CLDN3, EPHA1, FGF17, PTK2B, PLAT, ENPP2, PTP4A3, EPPK1, CRB2, NSMF, P2RY6, WNT11, PAK1, DIXDC1, APOA1, RND1, ITGA5, TRPV4, PLA2G1B, F7, FERMT2, PGF, ONECUT1, SEMA7A, ABHD2, SPN, ITGAL, PYCARD, CCL22, CX3CL…	87	RERE, EPHA2, PTAFR, LCK, CAP1, TIE1, LRP8, LMO4, TGFBR3, S100A11, ASPM, KIF14, PLXNA2, TMSB10, ATOH8, MGAT5, CXCR4, ZEB2, RND3, FMNL2, NR4A2, STK39, NRP2, SERPINE2, CCL20, PPARG, TDGF1, MITF, CD47, ITGB5, GATA2, EPHB1, FBXO45, S100P, PALLD, HMGB2, FAT1, GDNF, ITGA2, F2RL1, MCC, SEMA6A, LOX, SPDL1, FYN, AKAP12, FBXO5, ANLN, IGFBP3, MAGI2, SEMA3A, SERPINE1, LAMB1, MIR29B1, PODXL, ELP3, NRG1, ZNF703…	122	DDR1, F10, NDRG4, CDH1, APOE, LAMA5	6	ITGA6	1
HNRNPA0	LAMB2, CRK	2	DPP4, GPX1, CCR6, GPER1, BRAT1, ENG, PGF, SEMA7A, CCL15, PLXNB3, MPP1	11	PTAFR, TGFB2, GCNT1, PAX6	4		0		0
HNRNPA1	MAP4K4, MERTK, FMNL2, FN1, PLXNB1, PFN2, WWC2, C5, APEX1, GRB7, ZMYND8	11	TNFRSF14, CLDN19, PIK3R3, SEMA6C, LAMC1, LYST, CCDC141, GPC1, SRGAP3, PARP9, AMOTL2, CLDN1, SH3RF2, DPYSL3, DUSP1, SGK1, TNFAIP3, PDGFA, GPER1, FSCN1, HSPB1, EPHA1, RARRES2, PTK2B, SNAI2, ENPP2, CRB2, NOTCH1, PLAU, SEMA4G, MDK, FUT4, APOA1, RND1, PLXNC1, NTN4, F7, AJUBA, THBS1, SEMA7A, NR2F2, CX3CL1, CDH1, OSGIN1, SERPINF1, VTN, STAT5A, ITGB3, SPHK1, CYGB, LAMA1, LAMA3, CCBE1, APOE, BMP2, SDC4, L…	62	EPHA2, PTAFR, SDC3, LCK, TIE1, LRP8, TGFBR3, ADAM15, ASPM, KIF14, PLXNA2, MIXL1, DISC1, LGALS8, FAM110C, ITGB1BP1, ROCK2, EMILIN1, STK39, NFE2L2, SERPINE2, CCL20, PPARG, TDGF1, SEMA3G, ITGB5, PLXND1, PIK3CB, PPARGC1A, ATP8A1, PALLD, HMGB2, FAT1, ITGA1, ITGA2, DEPDC1B, F2RL1, LOX, SLC12A2, HBEGF, PDGFRB, MIR146A, NEDD9, EDN1, GPSM3, NUS1, AKAP12, SOD2, CCR6, ANLN, IGFBP3, CLDN4, MAGI2, SERPINE1, D…	117	CD74	1	APP	1
HNRNPA2B1	FN1, WNK1	2	PTAFR, SDC3, LCK, TIE1, ECM1, S100A11, S100A14, IGFBP5, ANXA3, ITGA1, F2RL1, AKAP12, IGFBP3, MAGI2, MIR29B1, LOXL2, CTHRC1, CDKN2B-AS1, SEMA4D, PRKD1, SPN, NOD2, LGALS9, AXL, RRAS, FLRT3, LBP, TIMP1, SRPX2	29	KIF14, HMGB2, MCC, LAMA2, SGK1, RNF20, CORO1A	7		0		0
HNRNPC	CDC42, EFNA1, ARHGEF2, PEX13, MAP4K4, MERTK, CLASP1, FMNL2, FN1, PPARG, PLXNB1, FAT1, FGFR4, PCM1, DMTN, FGFR1, CPNE3, SCRIB, NINJ1, NSMF, CCAR1, SEMA4G, DGKZ, WNK1, DNM1L, MDM2, SCARB1, APEX1, AJUBA, HIF1A, TJP1, CLN3, CKLF, FBXO31, ARRB2, TNFSF12, MAP2K3, GRB7, GRN, ACTN4, BAX, FLNA	42	TMEM201, PIK3R3, ANGPTL3, VCAM1, SEMA6C, TGFB2, LYST, SLC8A1, NR4A2, COL3A1, MSTN, NRP2, IGFBP5, ACKR3, SRGAP3, CCR4, GPX1, PARP9, AGTR1, HRG, CLDN1, LEF1, GPER1, BRAT1, ELMO1, SEMA3C, SEMA3A, GPC2, FGF17, PTK2B, SNAI2, TP53INP1, GCNT1, SEMA4D, C5, PIP5KL1, NRP1, RHOD, TSPAN11, LRRK2, PLA2G1B, F7, FLRT2, ONECUT1, ITGAL, CX3CL1, VTN, SRCIN1, APOH, FOXJ1, CYGB, PTPRM, LAMA3, MISP, PLVAP, C5AR1, MBO…	63	PTAFR, LCK, LRP8, SRGAP2B, S100A14, IL6R, ADAM15, ASPM, KIF14, PLXNA2, ROCK2, RHOQ, MGAT5, CCL20, CD47, PLXND1, PPARGC1A, HMGB2, WWC2, DEPDC1B, LOX, PDGFRB, MIR146A, TNFAIP3, AKAP12, PDGFA, ANLN, IGFBP3, GRB10, CLDN4, LAMB1, MTUS1, LYN, CTHRC1, AGO2, CDK1, DDIT4, KIF20B, IFITM1, FZD4, ROBO4, JAM3, CD9, NR4A1, CORO1C, RGCC, LGALS3, SIX4, TYRO3, CTSH, EMP2, NDE1, CORO1A, NOD2, CDH5, PAFAH1B1, CCL16…	70	F10	1	TGFBR3, LGALS8, STK39, NDEL1	4
HNRNPD	TGFBR2, PFN2, SOD2, WNK1, NUMB, NKD1	6	DDIT4, CDH1, SRCIN1, C5AR1	4	FAM110C, GDNF, ITGA2, SPARC, EDN1, SEMA3A, ANGPT2, PAX6, KITLG, FRMD5, PLP1	11		0		0
HNRNPF	GBA, ITGA6, HYAL1, ANXA6, VEGFA, NINJ1, SEMA4G, WNK1, TJP1, SERPINF1, ARRB2, CNN2	12	ACAP3, TNFRSF14, CSF3R, CLDN19, PIK3R3, SEMA6C, COL3A1, GPC1, SRGAP3, GPX1, SPARC, GPER1, BRAT1, GPNMB, PLXNA4, EPHA1, PTK2B, ENPP2, PTP4A3, LRP5, PLA2G1B, PML, CX3CL1, CDH1, OSGIN1, FBXO31, DPEP1, VTN, SPHK1, CYGB, LDLRAD4, PIP5K1C, CAMSAP3, APOE, LAMA5, MIF, TMSB4Y, EPPK1, AGER	39	PTAFR, LCK, TIE1, TGFBR3, S100A14, ADAM15, DUSP10, DISC1, FAM110C, CXCR4, ZEB2, STK39, CCL20, PPARG, ITGB5, PIK3CB, RAP2B, FBXO45, S100P, PPARGC1A, PALLD, GDNF, ITGA1, ITGA2, MAP1B, F2R, F2RL1, SEMA6A, LOX, HBEGF, NEDD9, EDN1, CD2AP, AKAP12, IGFBP3, GRB10, SERPINE1, DOCK4, LOXL2, FZD3, ADAM9, LYN, LRP12, AGO2, CDKN2B-AS1, GLIPR2, KLF4, ITGB1, MCU, IFITM1, PAX6, ITGA5, SPATA13, ASB2, SPRED1, TYRO3…	66		0		0
HNRNPK	TNFRSF14, ARHGEF16, ASAP3, MACF1, DOCK7, USP33, RHOC, EFNA1, CDC42BPA, ITGB1BP1, SOS1, CCDC88A, MAP4K4, EPB41L5, CLASP1, PRPF40A, PIKFYVE, FN1, AAMP, PPARG, CAPN7, TGFBR2, MYD88, SETD2, PLXNB1, HYAL1, ITGB5, PLXND1, TBCCD1, CD74, FGFR4, RREB1, DDR1, PTK7, VEGFA, PTP4A1, FYN, SOD2, GPER1, OGDH, KRIT1, PCM1, DMTN, FGFR1, PTK2, PTP4A3, KANK1, ZFAND5, DAB2IP, VAV2, NSMF, CCAR1, VCL, SEMA4G, CD151, AP…	90	ACAP3, PLEKHG5, SDC3, LCK, CSF1, PLEKHO1, S100A11, VANGL2, DISC1, RHOQ, ZAP70, IL1R1, NRP2, IGFBP5, SERPINE2, GPC1, ULK4, GATA2, PALLD, FAT1, GDNF, ITGA1, ITGA2, F2RL1, SEMA6A, HBEGF, DUSP22, TPBG, LAMA2, SGK1, TNFAIP3, AKAP12, PDGFA, ITGB8, GRB10, RELN, LAMB1, STRIP2, LOXL2, ZNF703, SCRIB, PLEC, KLF4, TLR4, HSPA5, LCN2, NOTCH1, BAMBI, NRP1, DLG5, LDB1, IFITM1, PHLDA2, PAX6, WNT11, JAM3, ITGA5, K…	82	PTAFR, CLDN19, S100A14, IL6R, LAMTOR2, MIXL1, HRG, CLDN1, MCC, LOX, ANXA6, SPARC, FLT4, AIF1, CCR6, HOXA5, MYO1G, IGFBP3, SERPINE1, EPHA1, EXT1, FAM83H, MEGF9, RRAS2, CD9, BTG1, ZNF268, RAP2A, F10, LGALS3, ALKBH1, ONECUT1, EMP2, ITGAL, CDH5, CDH1, PLCG2, TNFSF12, VTN, CCL16, FOXJ1, CYGB, MISP, BST2, ATRN, CD99	46	ROBO1, CHRD, HDAC7, RHBDF1, LAMA5	5	CSF3R, SCARB1, F7	3
HNRNPL	LRP8, RHOC, AGT, MAP4K4, PRPF40A, ABI2, FN1, SEMA3B, PFN2, CHRD, FYN, SOD2, PCM1, KANK1, SIRT1, CCAR1, CTTN, SCARB1, TJP1, TPM1, CTSH, CIB1, NDE1, CLN3, NKD1, VTN, RFFL, GRN, ACTN4, CEACAM1, SRC, ZMYND8, FLNA	33	NBL1, CSF1, EMILIN1, SERPINE2, CCL20, AGTR1, IGSF10, THBS4, SLC12A2, MIR146A, TUBB2A, GPSM3, IGFBP3, HSPB1, SEMA3A, NRCAM, NOS3, STC1, GCNT1, ROBO4, RGCC, PRKD1, THBS1, NOD2, OSGIN1, ITGB4, ARHGDIA, FLRT3, SOX18, MIF	30	LCK, ASPM, KIF14, MIXL1, ITGB1BP1, DAB2, SPARC, EPHA1, BAG4, CDK1, AMOTL1, ITGA5, LTB4R2, LGALS3, STAT3, ITGA3, COL1A1, MSN, PLP1, PECAM1	20	ZAP70, SGK1	2	ANLN	1
HNRNPM	MACF1, USP33, ITGB1BP1, SOS1, MAP4K4, PRPF40A, ITGA6, FN1, IQSEC1, PFN2, FGFR4, VEGFA, PTP4A3, ZFAND5, CTTN, WNK1, APEX1, NUMB, TJP1, CEACAM1, ZMYND8, APP	22	TIE1, PIK3R3, CSF1, ECM1, S100A11, F11R, PIK3C2B, TMSB10, CXCR4, ADAMTS9, ANXA3, SH3RF1, DAB2, F2RL1, SH3RF2, FOXC1, TPBG, PDGFA, CLDN4, NRCAM, EGR3, LOXL2, LYN, JAK2, CDKN2B-AS1, TLR4, PLAU, PHLDA2, WNT11, IGFBP6, ITGA5, KITLG, ASB2, THBS1, FRMD5, SEMA7A, NDRG4, CDH1, DPEP1, CCR7, FMNL1, ITGA3, COL1A1, LDLRAD4, LAMA3, MISP, RAC2, CELSR1, TMSB4X, TIMP1, SRPX2, PLP1, CSNK2B, DDR1	54	CSF3R, MIXL1, AGT, LGALS8, CCL20, HDAC4, AGTR1, HRG, CLDN1, PPARGC1A, LOX, EDN1, SOD2, CCR6, IGFBP3, SERPINE1, KANK1, GCNT1, C5, ITGB1, ARID5B, ZNF268, F7, LGALS3, ONECUT1, ADAM10, EMP2, CORO1A, ITGAL, APOH, ONECUT2, ITGB2, HMOX1, CDKL5, DIXDC1	35		0	SPAG9	1
HNRNPU	ARHGEF16, EFNA1, CDC42BPA, AGT, ITGB1BP1, MAP4K4, FMNL2, ITGA6, ITGAV, FN1, TGFBR2, HYAL1, NISCH, ITGB5, PDCD6, RREB1, PTK7, SUN1, ANLN, DMTN, KANK1, C5, ILK, LRP5, WNK1, DNM1L, SCARB1, SRP54, NUMB, PGF, AKT1, CTSH, CLN3, MAZ, NKD1, SERPINF1, CENPV, GRB7, GRN, SPAG9, AKT2, CEACAM1, SRC, ZMYND8, MECP2	45	TMEM201, NBL1, PIK3R3, ANGPTL3, SEMA4A, FCER1G, PLXNA2, LAMB3, SDC1, ZAP70, COL3A1, SRGAP3, ACKR2, GPX1, GATA2, PDGFRA, PDGFRB, AIF1, GPSM3, PPARD, CEP85L, BRAT1, ELMO1, MYO1G, NOS3, ZNF703, ENPP2, FAM83H, EPPK1, GCNT1, LHX6, NRP1, DGKZ, CORO1B, ROBO4, GAS6, PML, CSPG4, SPN, ITGAL, NDRG4, DPEP1, NTN1, CCL16, SRCIN1, FOXJ1, CYGB, CCBE1, MISP, PIP5K1C, ITGB2, PLXNB2, TMSB4Y, MIR29A	54	RCC2, LRP8, TGFBR3, SRGAP2B, ASPM, KIF14, FAM110C, ZEB2, RND3, CCL20, PPARG, PTPRG, NCK1, WWC2, LOX, EDN1, EGFR, SERPINE1, POMK, LYN, FZD4, PTPN11, LGALS3, SPRED1, NDEL1, NGFR, YES1, TNFRSF11A, GPI, CXADR, PLP1	31	PBXIP1, CHRD, CD74, JUP, ARHGDIA	5	VEGFA	1
HNRNPUL1	PRKCZ, AKIRIN1, MACF1, LRP8, PKN2, SOS1, RAB1A, MAP4K4, FMNL2, FN1, IQSEC1, HYAL1, ITGB5, OGDH, ADAM9, KANK1, GTPBP4, CCAR1, SLK, F10, MAP2K5, ABCC1, MINK1, APOH, ACTN4, CEACAM1, ATRN, ZMYND8, GPC3	29	SRGAP2B, PODXL, CDH1, GSK3A, PLXNA3, AIF1	6	AIF1, LAMB1, CRKL, SRGAP2, AGER	5		0		0
ILF2	ARHGEF16, MACF1, CDC42BPA, SOS1, MAP4K4, FN1, CAPN7, TGFBR2, HYAL1, PFN2, FYN, CTTN, TJP1, TPM1, CLN3, NDEL1, ZMYND8, FLNA	18	TNFRSF14, ZC3H12A, ANXA3, SH3RF1, HBEGF, SH3RF2, EDN1, AKAP12, HSPB1, PTK2B, PAX6, RGCC, POU4F1, ASB2, CCL16, SRCIN1, ITGB4, CYGB, ACTG1, ICAM1, RRAS, MIF	22	KIF14, TOP2B, SPARC, PTPRK, ANLN, FGFR1, POMK, ENPP2, CORO1A, ITGA3, COL1A1, LAMA3, HMOX1, PLP1	14		0		0
ILF3	FN1, TGFBR2, PPIA, WNK1, SCARB1, AJUBA, NUMB, ACTN4, MECP2, FLNA	10	TNFRSF14, S100A14, MIXL1, ZAP70, GPX1, TUBB2A, GPSM3, CCR6, SEMA4D, DDIT4, POU4F1, LGALS3, SRCIN1, RRAS, PLXNB3	15	TGFBR3, TGFB2, NRP2, GDNF, SEMA6A, PDGFRB, EDN1, SEMA3A, ANGPT2, PAX6, MDK	11		0	APEX1	1
KHDRBS1	AGT, FN1, CAPN7, TGFBR2, OXSR1, SEMA3B, CD2AP, PTEN, SLK, MARK2, LRP5, SCARB1, CLN3, NKD1, ACTN4	15	TMEM201, MIIP, NBL1, PIK3C2B, EMILIN1, GPC1, PDGFA, GPER1, NOS3, FAM83H, DDIT4, DPEP1, EPPK1	13	PLEKHO1, LGALS8, FAM110C, AGTR1, GDNF, HBEGF, EDN1, SGK1, AKAP12, IGFBP3, GRB10, SEMA3A, ANGPT2, LOXL2, TRIB1, CDKN2B-AS1, GCNT1, KLF4, PAX6, ETS1, PRKD1, FRMD5, CCL16, CCL14, NGFR, RIN2, TMSB4X, PLP1, DDR1	29		0		0
LARP7	FN1	1	SDC3, TIE1, PIK3R3, NEXN, PLEKHO1, S100A11, SERPINE2, GPC1, ULK4, GPX1, GATA2, ANXA3, PALLD, SH3RF1, F2RL1, TUBB2B, NOS3, ZNF703, CDKN2B-AS1, GCNT1, TLR4, IGFBP6, SRGAP1, KITLG, FRMD5, NDRG4, NGFR, ITGA3, ARHGDIA, GIPC1, AXL, TIMP1, SRPX2, PLP1	34	MIXL1, CCL20, LOX, EPHA1, DDIT4, ITGAL, VTN, NFATC2, MBOAT7	9		0		0
MAGOH	CSF3R, MACF1, USP33, EFNA1, CDC42BPA, SDCCAG8, ITGB1BP1, MAP4K4, EPB41L5, CLASP1, FMNL2, PRPF40A, DPP4, ITGA6, NCKAP1, AAMP, CAPN7, MYD88, PLXNB1, RHOA, SEMA3B, HYAL2, ARF4, PFN2, WWC2, PDCD6, NIPBL, ANXA6, FGFR4, RREB1, DCDC2, PTP4A1, FOXO3, NUS1, SUN1, AVL9, CBLL1, PCM1, FGFR1, PTK2, SCRIB, C5, VAV2, CCAR1, PTEN, SEMA4G, MARK2, LRP5, PRCP, ATM, WNK1, PHB2, DNM1L, RNF41, LRP1, APEX1, SRP54, FERM…	87	PIK3R3, ANGPTL3, DDR2, LYST, PRKCE, NRP2, GPC1, GATA2, CLDN1, FBXW7, PALLD, DAB2, APC, GCNT2, ITGB8, ELMO1, GNRH1, SNAI2, TP53INP1, ENPP2, NRP1, PLAU, LPXN, FUT4, WNT5B, ITGA5, NAV3, KITLG, SLC8B1, PLA2G1B, FRMD5, TAOK2, OSGIN1, COL1A1, CYGB, LAMA3, LBP, TIAM1, CDKL5, PLP1, EPPK1	41	PTAFR, PTPRF, PODN, TGFBR3, S100A14, IL6R, ADAM15, SEMA4A, ATP2B4, RHOU, LGALS8, FAM110C, STK39, CCL20, PPARG, TDGF1, PRKCD, ITGB5, PLXND1, PIK3CB, S100P, PPARGC1A, RHOH, ATP8A1, ITGA2, LOX, PDGFRB, MIR146A, DUSP1, NEDD9, EDN1, GPSM3, VEGFA, CITED2, CCR6, MYO1G, IGFBP3, MAGI2, SERPINE1, SDC2, TRIB1, PTP4A3, RECK, GCNT1, ENG, DDIT4, IFITM1, VEGFB, FZD4, SORL1, ROBO4, ADIPOR2, CD9, NR4A1, BTG1, STA…	97	MDM2, PTPRM	2	ABI2, FN1, VIL1, SEMA3F, DDR1, PTK7, KANK1, ITGB1, SCARB1, ADAM10, NKD1, ATRN	12
MATR3	TNFRSF14, CDC42BPA, SDCCAG8, ITGB1BP1, CCDC88A, MAP4K4, IL1R1, CLASP1, PRPF40A, IQSEC1, CAPN7, PLXNB1, HYAL2, ARF4, ROBO1, PFN2, RAPGEF2, NIPBL, SPDL1, FGFR4, DDR1, TNFAIP3, AVL9, PCM1, ELP3, PTK2, CCAR1, MARK2, LRP5, WNK1, SCARB1, F10, PGF, TPM1, CLN3, NKD1, CKLF, FBXO31, SERPINF1, NDEL1, CENPV, MAP2K3, ITGA2B, SPAG9, SPHK1, ARHGDIA, STK4, ZMYND8, NF2	49	NBL1, SLC9A1, SDC3, PIK3R3, DAB1, NEXN, CSF1, S100A11, GBA, VANGL2, PIK3C2B, LYST, PRKCE, ATOH8, ZEB2, NRP2, ERBB4, CXCR2, GPC1, PODXL2, GATA2, EPHB3, CXCL5, ANXA3, PALLD, SH3RF1, TERT, DAB2, MAP1B, MCTP1, SEMA6A, SH3RF2, TUBB2B, TNF, TREM2, PLA2G7, TPBG, CEP85L, AKAP12, FSCN1, HOXA7, CLDN4, SEMA3A, GPC2, MIR29B1, PODXL, NOS3, ZNF703, ENPP2, ARC, SCRIB, EPPK1, PLEC, SCRT1, GLIPR2, KLF4, ASTN2, CR…	112	PTAFR, CSF3R, TGFBR3, LRIG2, SEMA6C, S100A14, EFNA1, MIXL1, LGALS8, TMEM18, ZAP70, FN1, CCL20, PPARG, TDGF1, PIK3CB, AGTR1, S100P, PPARGC1A, ATP8A1, PDGFRB, ANXA6, GCNT2, NEDD9, EDN1, AIF1, GPSM3, VEGFA, SGK1, CCR6, MYO1G, IGFBP3, SBDS, SERPINE1, DMTN, CPNE3, SDC2, PTP4A3, KANK1, C5, IFITM1, FZD4, SORL1, ROBO4, ADIPOR2, CD9, BTG1, SPRY2, F7, ANG, BMP4, LGALS3, TYRO3, MAP2K5, NR2F2, EMP2, MAPK3, C…	77	MDM2	1	SEMA4G, RFFL, GRB7, GPC3	4
NCBP2	TNFRSF14, ARHGEF16, CSF3R, USP33, EFNA1, CDC42BPA, SDCCAG8, ITGB1BP1, MAP4K4, FMNL2, PRPF40A, STK39, FN1, AAMP, TGFBR2, MYD88, PLXNB1, SEMA3B, HYAL1, HYAL2, ITGB5, PFN2, CHRD, FGFR4, PTK7, PTPRK, AVL9, DMTN, PTK2, SCRIB, NINJ1, CCAR1, ZMIZ1, SEMA4G, SLK, CD151, ILK, SORL1, WNK1, PHB2, DNM1L, APEX1, PGF, TPM1, NDE1, STX4, FBXO31, NDEL1, GRB7, SPHK1, ARHGDIA, SRC, ZMYND8, APP, SUN2, HDAC6	56	TIE1, PIK3R3, ANGPTL3, PLEKHO1, S100A11, PBXIP1, GBA, RAB25, LAMC2, PIK3C2B, LAMB3, DUSP10, LYST, FAM110C, NR4A2, COL3A1, SATB2, NRP2, GPC1, GATA2, AMOTL2, ANXA3, MAP1B, HBEGF, CD74, FOXC1, AGER, TPBG, LAMA2, GPER1, ITGB8, SEMA3A, GPC2, EGR3, LOXL2, EPPK1, PLEC, TESK1, NRP1, PAX6, FUT4, SRGAP1, KITLG, PLXNC1, SLC8B1, POU4F1, LTB4R2, PRKD1, FLRT2, THBS1, FRMD5, SEMA7A, KCTD13, TAOK2, NDRG4, BCAR1,…	75	CLIC4, PTAFR, PODN, IL6R, MIXL1, AGT, TMEM18, ABI2, CCL20, PPARG, FSTL1, PIK3CB, AGTR1, IGSF10, S100P, PPARGC1A, AIMP1, PDGFC, HMGB2, DEPDC1B, LOX, ANXA6, FLT4, NUS1, CCR6, MYO1G, IGFBP3, SERPINE1, BAG4, SDC2, PTP4A3, B4GALT1, ENG, NSMF, CDK1, DDIT4, FZD4, ROBO4, ADIPOR2, BTG1, RAP2A, STK24, ANG, LGALS3, MAP2K5, EMP2, CORO1A, CDH5, TNFSF12, CENPV, FOXN1, RFFL, CCL16, HDAC5, ITGA2B, SPAG9, APOH, L…	65	MCAM	1	LGALS8, ROBO1, WWC2, SOD2, PPIA, KANK1	6
NONO	ARHGEF16, AKIRIN1, EFNA1, CDC42BPA, AGT, ITGB1BP1, ROCK2, PEX13, RAB1A, MAP4K4, NCK2, FN1, SEMA3B, FGFR4, PTK7, FGFR1, ZFAND5, PKN3, GTPBP4, GBF1, PHB2, SCARB1, SRP54, HIF1A, FUT8, NUMB, TJP1, TPM1, CTSH, CLN3, MAZ, HSD3B7, NKD1, FBXO31, SERPINF1, MAP3K3, APOH, SLC9A3R1, CEACAM1, BAX, ZMYND8	41	ACAP3, PTAFR, CLDN19, TIE1, PIK3R3, PBXIP1, LMNA, F11R, LAMB3, LYST, SDC1, EMILIN1, NRP2, SERPINE2, GPC1, PTPN23, SH3RF1, GDNF, DAB2, CD74, SPARC, TUBB2A, DDR1, SRF, GPER1, BRAT1, FSCN1, HSPB1, SEMA3A, NOS3, ZNF703, ENPP2, ENG, LAMC3, COL5A1, NOTCH1, NRP1, CD248, CORO1B, MCAM, KITLG, ZNF268, MMP14, LTB4R2, THBS1, SPN, NDRG4, CDH1, BCAR1, OSGIN1, DPEP1, SRCIN1, JUP, STAT5A, NGFR, COL1A1, ACTG1, AR…	77	LRP8, F11R, ASPM, KIF14, CCL20, FBXO45, S100P, HMGB2, LOX, PDGFRB, SPDL1, FBXO5, ANLN, SERPINE1, ARHGEF39, TOR1A, CDK1, VEGFB, FZD4, BTG1, VASH1, CKLF, C1QBP, CCL15, MIEN1, LDLRAD4, XBP1, DIXDC1	28	GRN	1	HRAS	1
PABPC1	FMNL2, FN1, IQSEC1, LAMB2, SEMA3B, PDCD10, NIPBL, VEGFA, CD2AP, MARK2, CTTN, WNK1, PHB2, SCARB1, TPM1, MAZ, NKD1, FBXO31, NDEL1, SPAG9, ACTN4, XBP1, FLNA	23	TNFRSF14, ARHGEF16, PLEKHG5, EPHA2, PTAFR, ZC3H12A, PIK3R3, LRP8, CSF1, S100A11, S100A14, F11R, DDR2, PLXNA2, RHOB, EMILIN1, TMSB10, ZAP70, ACVR1C, SERPINE2, CCL20, LIMD1, SEMA3G, GATA2, PIK3CB, CHRD, S100P, SH3RF1, ITGA2, F2RL1, HBEGF, STK10, DUSP1, TUBB2A, GCNT2, DDR1, PPARD, TNFAIP3, AKAP12, PDGFA, GNA12, IGFBP3, MAGI2, SERPINE1, MIR29B1, NOS3, ANGPT2, EGR3, LOXL2, SGK3, TRIB1, AGO2, JAK2, SEM…	113	SDC3, CSF3R, TGFBR3, VANGL2, TGFB2, IL1R1, MERTK, CXCR4, PTPRG, PARP9, ATP8A1, GDNF, DEPDC1B, SPDL1, DCDC2, EFHC1, RELN, SMO, LRP12, KANK1, CDKN2B-AS1, ARHGEF39, GLIPR2, C5, MDK, MCAM, ROBO4, KITLG, PLXNC1, KNSTRN, FRMD5, ONECUT1, SPN, NGFR, BCAS3, CYGB, BST2, BAX, PLP1, CD24, DIXDC1, MBOAT7	42	PIK3CD, SOD2, JUP	3	SERPINF1	1
PCBP1	ACAP3, ARHGEF16, ASAP3, RHOC, EFNA1, LMNA, ITGB1BP1, SDC1, MAP4K4, FN1, AAMP, CAPN7, PLXNB1, SEMA3B, NISCH, PLXND1, CHRD, WDR1, PDCD6, ARSB, PTK7, VEGFA, FYN, SOD2, PPIA, SCRIB, KANK1, SEMA4G, HRAS, CD151, ILK, MARK2, CTTN, PGF, NDE1, HSD3B7, STX4, MINK1, CENPV, RFFL, GRB7, JUP, NUP85, PTPRM, CNN2, ACTN4, AKT2, BAX, MBOAT7, ZMYND8, APP, SUN2, FLNA	53	SDC3, ZC3H12A, PIK3R3, CSF1, S100A11, PIK3C2B, TGFB2, DISC1, IL1R1, MGAT5, ITGAV, NRP2, SERPINE2, GATA2, CLDN1, CXCL2, ANXA3, PALLD, SH3RF1, TERT, GDNF, DAB2, ITGA1, F2RL1, MCTP1, MCC, CAMK2A, CD74, MIR146A, WWC1, EDN1, TPBG, TNFAIP3, AKAP12, CLDN4, SEMA3A, NRCAM, ZNF703, CTHRC1, LRP12, CD274, CDKN2B-AS1, LCN2, NRP1, PLAU, RND1, SRGAP1, KITLG, PLXNC1, RGCC, POU4F1, PRKD1, RHOJ, FUT8, VASH1, THBS1…	72	TNFRSF14, PTAFR, VAV3, MIXL1, TMEM18, CCL20, PPARG, TDGF1, SEMA3G, PRKCD, HMGB2, ITGA2, LOX, GPSM3, CCR6, HOXA5, IGFBP3, SERPINE1, CPNE3, B4GALT1, GCNT1, IFITM1, MDK, VEGFB, FZD4, ROBO4, CD9, SCARB1, F7, ANG, LGALS3, ONECUT1, NR2F2, EMP2, MAPK3, CDH1, DPEP1, VTN, FOXJ1, LDLRAD4, MADCAM1, BSG, FFAR2, TRPM4, ATRN, ITGB2, CARD10, PDGFB, PECAM1, MBOAT7, AGER	51	FGFR1	1	CSF3R, ANXA6, DMTN, NSMF, SORL1	5
PCBP2	MAP4K4, FN1, AAMP, PLXNB1, LAMB2, SEMA3B, PHLDB2, ITGB5, PFN2, PPARGC1A, FGFR4, PTP4A1, KANK1, C5, SEMA4G, CTTN, PHB2, SCARB1, APEX1, FUT8, STX4, NDEL1, MYO18A, GRB7, PTPRM, BAX, APP, FLNA	28	ACAP3, NBL1, IL1R1, PARP9, TNFAIP3, HOXA5, TP53INP1, LCN2, NOTCH1, MDM2, KITLG, LTB4R2, THBS1, PLCG2, FMNL1, PLXNB3, CSNK2B	17	LRP8, ASPM, KIF14, MIXL1, HMGB2, DEPDC1B, LOX, EDN1, FBXO5, ANLN, SERPINE1, LOXL2, CPNE3, ARHGEF39, CDK1, LGALS3, KNSTRN, EMP2, CORO1A, FAM83D	20		0		0
PPIG	PLXNB1, SEMA3B, SGK1, SCARB1, RHBDF1, AKT2, SRC	7	PIK3R3	1	SRGAP2B, ITGA2, DCDC2	3		0		0
PRPF4	MACF1, CDC42BPA, FN1, TGFBR2, VEGFA, ILK, WNK1, F10, NUMB, TJP1, PTPRM, ACTN4	12	PIK3R3, ANGPTL3, ACVR1C, DPP4, IGSF10, HRG, ELMO1, EPHA1, FGF17, ENPP2, GCNT1, SEMA4D, LPXN, APOA1, IL16, CDH1, VTN, COL1A1, APOH, ITGB2, AMOT	21	PTAFR, SDC3, LCK, TIE1, LMO4, TGFBR3, CSF1, S100A11, S100A14, LMNA, PIK3C2B, PLXNA2, FAM110C, RHOQ, TMSB10, RND3, GPC1, ULK4, GPX1, SEMA3G, PTPRG, PFN2, FBXO45, S100P, ANXA3, PALLD, SH3RF1, F2RL1, LOX, HBEGF, PDGFRB, SPARC, EDN1, SRF, PTP4A1, FSCN1, HDAC9, IGFBP3, CLDN4, ZNF703, FGFR1, CTHRC1, GLIPR2, TLR4, C5, PAX6, MCAM, ROBO4, JAM3, HDAC7, ITGA5, KITLG, PXN, PRKD1, LGALS3, VASH1, FRMD5, CORO1A…	80		0	CD151	1
PRPF6	DOCK7, EPB41L5, FN1, ACTN4	4	PIK3R3, PARP9, AMOTL2, NRCAM, CRB2, THBS1, NTN1, CYGB, LAMA3, PECAM1	10	PTAFR, LRP8, TGFBR3, MIXL1, FAM110C, EMILIN1, CCL20, PPARGC1A, LOX, PDGFRB, MIR146A, EDN1, DDR1, CCR6, IGFBP3, SERPINE1, SHH, POMK, CTHRC1, AGO2, GCNT1, LRP5, SORL1, TRPV4, SPRY2, LGALS3, EMP2, CDH1, CCL16, ICAM1, CEACAM1, ID1	32		0		0
PRPF8	VAV3, CERS2, MAP4K4, NCK2, FMNL2, PRPF40A, ITGAV, ABI2, FN1, AAMP, CUL3, TGFBR2, PLXNB1, LAMB2, SEMA3B, ITGB5, PFN2, FGFR4, FYN, SUN1, KRIT1, SEMA4G, HRAS, ILK, LRP5, DNM1L, LRP1, F10, FUT8, TJP1, TPM1, CLN3, STX4, CKLF, MINK1, NDEL1, CENPV, MYO18A, BAX, ELMO2, ZMYND8, FLNA	42	PIK3R3, NEXN, CSF1, F11R, DDR2, LAMB3, TGFB2, RHOU, LYST, NRP2, SP100, GPC1, AMOTL2, CXCL2, ANXA3, PALLD, SH3RF1, PLK2, SH3RF2, TNFAIP3, PDGFA, HDAC9, SEMA3C, EPHA1, ENPP2, JAK2, DDX58, NRP1, LPXN, WNT11, PAK1, ARHGDIB, TSPAN11, LIMA1, IGFBP6, PLXNC1, NTN4, PLA2G1B, LTB4R2, SYNJ2BP, CX3CL1, CDH1, OSGIN1, VTN, CCL14, JUP, HDAC5, ITGB3, CYGB, LAMA1, LAMA3, CCBE1, MISP, CAMSAP3, BMP2, FLRT3, SDC4, P…	61	CSF3R, LRP8, CELSR2, SEMA6C, ASPM, KIF14, MIXL1, EMILIN1, SEMA3G, PPARGC1A, HMGB2, TERT, LOX, PDGFRB, SPARC, NEDD9, FBXO5, IGFBP3, SERPINE1, CTHRC1, ARHGEF39, HSPA5, PKN3, CDK1, DDIT4, KIF20B, VEGFB, CD248, FZD4, FMNL3, HMGB1, RAP2A, KNSTRN, PPIB, EMP2, MAZ, MAPK3, CORO1A, NKD1, C1QBP, ITGB4, LDLRAD4, CALR, IL27RA, SYDE1, GPI, MBOAT7, FAM83D, CRKL, MIF, SH3BP1	51	PHLDB2, PLXNB3	2	EFNA1, ANLN, NSMF, SCARB1	4
PTBP1	ARHGEF16, CSF3R, PTPRF, DOCK7, USP33, ARHGEF2, LGALS8, SOS1, RTN4, CCDC88A, MAP4K4, EPB41L5, CLASP1, FMNL2, ABI2, FN1, SEMA3B, HYAL2, ROBO1, PHLDB2, PFN2, PDCD10, DIAPH1, FGFR4, RREB1, DDR1, PTK7, PTP4A1, OGDH, KRIT1, PCM1, ADAM9, PTK2, SCRIB, SLK, CTTN, WNK1, ANO6, FERMT2, NUMB, CDC42BPB, TPM1, NDE1, STX4, JUP, ACTG1, ARHGDIA, CEACAM1, SRC, ZMYND8, APP	51	PLEKHG5, SDC3, LCK, TIE1, PIK3R3, NEXN, CSF1, ECM1, S100A11, PBXIP1, F11R, PIK3C2B, LAMB3, TGFB2, DISC1, FAM110C, PRKCE, RHOQ, TMSB10, ATOH8, IL1R1, MGAT5, CXCR4, ZEB2, RND3, NR4A2, ITGA6, COL3A1, SATB2, NRP2, IGFBP5, SERPINE2, GPC1, ULK4, PARP9, GATA2, EPHB1, ANXA3, LEF1, PALLD, SH3RF1, GDNF, DAB2, ITGA1, MAP1B, F2RL1, MCTP1, SPOCK1, HBEGF, SH3RF2, CAMK2A, MIR146A, WWC1, FOXC1, TUBB2B, GCNT2, ED…	150	PTAFR, PODN, SEMA6C, AGT, TMEM18, VIL1, CCL20, PPARG, AGTR1, HRG, PPARGC1A, ARSB, LOX, ANXA6, FLT4, NEDD9, CCR6, IGFBP3, SERPINE1, EPHA1, SDC2, PTP4A3, B4GALT1, RECK, GCNT1, NSMF, DDIT4, VEGFB, LRP5, FZD4, APOA1, ROBO4, ADIPOR2, LCP1, GPC6, F7, F10, ANG, AJUBA, GREM1, ONECUT1, CTSH, EMP2, SPN, MAZ, MAPK3, CORO1A, ITGAL, CDH5, PLCG2, CXCL16, C1QBP, CCL16, CCL14, HDAC5, APOH, SLC9A3R1, FOXJ1, LDLRA…	70	ITGAV, FGFR1	2	EFNA1, DPP4, VEGFA, KANK1, SORL1, SCARB1	6
PUF60	PRKCZ, ASAP3, RHOC, PIP5K1A, LMNA, RHOU, ITGB1BP1, SOS1, CCDC88A, RAB1A, MAP4K4, IL1R1, MERTK, FMNL2, PRPF40A, DPP4, NCKAP1, ITGAV, ABI2, FN1, CUL3, CAPN7, TGFBR2, CTNNB1, LIMD1, PLXNB1, SEMA3F, NISCH, ABHD6, CD47, PHLDB2, MYLK, ITGB5, PIK3CB, WDR1, GOLPH3, DAB2, CD74, ANXA6, VEGFA, PTP4A1, SOD2, SUN1, OGDH, KRIT1, MET, STRIP2, MTUS1, PCM1, DMTN, DOCK5, PTK2, KANK1, B4GALT1, EPB41L4B, ITGB1, CCAR…	111	ACAP3, PLEKHG5, NBL1, CLDN19, ARTN, PIK3R3, TACSTD2, ANGPTL3, S100A9, S100A14, DDR2, LAMB3, ZAP70, FAP, GPC1, GPX1, HRG, GFRA3, FGF1, SH3RF2, CSF1R, FGFR4, PPARD, GPER1, GPNMB, BMPER, ELMO1, CLDN3, EPHA1, NOS3, SNAI2, ENPP2, PTP4A3, EPPK1, CER1, SEMA4D, CRB2, ENG, LAMC3, RASGEF1A, CD248, RHOD, CORO1B, FOLR1, WNT11, FUT4, WNT5B, ARHGDIB, RND1, PLA2G1B, GAS6, ABHD2, SPN, ITGAL, HSD3B7, PYCARD, ITGA…	86	LMO4, PLEKHO1, ADAM15, ASPM, KIF14, FAM110C, TMEM18, STK39, CCL20, OXSR1, FBXO45, PPARGC1A, HMGB2, WWC2, ARSB, LOX, PDGFRB, MIR146A, SPDL1, EDN1, SGK1, TNFAIP3, FBXO5, ANLN, IGFBP3, SERPINE1, LAMB1, GNRH1, CTHRC1, ARHGEF39, BAMBI, CDK1, ARID5B, KIF20B, IFITM1, PAX6, VEGFB, FZD4, SRGAP1, HMGB1, RGCC, BMP4, ASB2, SPRED1, THBS1, KNSTRN, TYRO3, FRMD5, NDE1, NKD1, NDEL1, SOX9, BCL2, CALR, SYDE1, AXL, …	61	ARHGEF16, VAV3, AGT, HYAL1, CHRD, FGF17, SCRIB, F7, LAMA5	9	LRP8, DOCK7, TGFBR3, LGALS8, ROCK2, MGAT5, SEMA3B, PFN2, FGFR1, C5, PTEN, CENPV	12
QKI	TNFRSF14, ARHGEF16, CSF3R, MACF1, DOCK7, ITGB1BP1, MAP4K4, CLASP1, FMNL2, PRPF40A, ITGA6, FN1, CLASP2, PLXNB1, SEMA3B, ROBO1, PFN2, RREB1, PTK7, SGK1, SOD2, BRAT1, KRIT1, CBLL1, PCM1, DMTN, FGFR1, PTK2, SCRIB, KANK1, NSMF, GTPBP4, MARK2, SORL1, WNK1, ANO6, MDM2, OSBPL8, AJUBA, NUMB, TPM1, STX4, NDEL1, NF1, GRB7, AKT2, CEACAM1, ZMYND8, APP, SUN2, HDAC6	51	PIK3R3, ANGPTL3, CSF1, PBXIP1, PLXNA2, DISC1, ZAP70, ITGAV, COL3A1, NRP2, PALLD, SH3RF1, DAB2, ITGA1, ITGA2, F2RL1, THBS4, MCTP1, SH3RF2, GPSM3, TNFAIP3, AKAP12, ELMO1, MYO1G, GRB10, MAGI2, SEMA3A, RELN, NRCAM, DOCK4, MIR29B1, SHH, GNRH1, PTK2B, ZNF703, CDKN2B-AS1, NRP1, PRR5L, PAK1, DIXDC1, IGFBP6, PLXNC1, NTN4, CMKLR1, LTB4R2, ASB2, THBS1, GP2, SRCIN1, FOXJ1, ONECUT2, FLRT3, TMSB4X, OPHN1, SRPX…	59	PTPRU, CLDN19, S100A14, F11R, TMEM18, IL1R1, ACVR1C, CCL20, GPC1, DAG1, MCC, LOX, SPARC, PTP4A1, BVES, FSCN1, HOXA5, PPIA, IGFBP3, HSPB1, SERPINE1, EPHA1, RARRES2, FZD3, LYN, SDC2, EXT1, ENPP2, EPPK1, B4GALT1, TGFBR1, PDLIM1, RHOG, MDK, CD9, PHB2, TRPV4, LCP1, APEX1, ANG, FERMT2, LGALS3, CIB1, EMP2, HSD3B7, PYCARD, CDH5, PLCG2, APOH, SPHK1, ARHGDIA, LDLRAD4, SMAD7, TNFRSF11A, RPS19, MYADM, ID1, H…	62		0	CERS2, EFNA1, ANXA6, CD151, SCARB1	5
RAVER1	RCC2, MACF1, DOCK7, ITGB1BP1, ROCK2, MAP4K4, IL1R1, EPB41L5, CLASP1, ABI2, CAPN7, PLXNB1, HYAL1, PIK3CB, RAPGEF2, PTP4A1, SOD2, DMTN, FGFR1, PTK2, PKN3, NSMF, CD151, MARK2, CTTN, WNK1, LIMA1, RNF41, OSBPL8, PXN, MAZ, ARRB2, ARHGDIA, ACTN4, SRC, PLCG1, ZMYND8, APP, L1CAM	39	EPHA2, NBL1, ZC3H12A, CAP1, TIE1, LRP8, GADD45A, NEXN, CSF1, PLEKHO1, ECM1, S100A11, S100A9, S100A2, IL6R, SCYL3, NAV1, PLXNA2, LAMB3, DUSP10, LYST, RHOQ, TMSB10, ATOH8, MGAT5, NR4A2, ACVR1, STK39, ITGAV, NRP2, IGFBP5, SERPINE2, CCL20, CCR4, ULK4, EPHB1, IGSF10, HES1, LRRC15, FBXO45, S100P, WDR1, CXCL2, ANXA3, PDGFC, PALLD, SH3RF1, GDNF, ITGA1, PLK2, PIK3R1, F2RL1, MCTP1, MCC, SEMA6A, SLC12A2, HB…	183	ACAP3, ARHGEF16, ASAP3, PTAFR, PTPRU, SDC3, CSF3R, CLDN19, VAV3, CELSR2, SEMA6C, EFNA1, ASPM, MIXL1, AGT, EMILIN1, SEMA4F, VIL1, SRGAP3, POMGNT2, TDGF1, NISCH, AGTR1, CHRD, ATP8A1, HMGB2, DEPDC1B, LOX, PDGFRB, CD74, ANXA6, FGFR4, VEGFA, CCR6, FSCN1, MYO1G, SMO, PODXL, EPHA1, RARRES2, SHH, FGF17, PTK2B, CPNE3, ENPP2, PTP4A3, ARHGEF39, TGFBR1, C5, CDK1, KIF20B, SEMA4G, VEGFB, CD248, FZD4, APOA1, SO…	102	RHOC, ITGA6, PLXND1, CNN2, FLNA	5	FN1, LAMB2, PTK7, AKT2	4
RBFOX2	ACAP3, PTPRF, LRP8, ARHGEF2, MAP4K4, FN1, IQSEC1, GAB1, RAPGEF2, DIAPH1, AGER, ANKS1A, HACE1, PCM1, DOCK5, FGFR1, CD151, CTTN, MDM2, TJP1, NDEL1, SPAG9, APOH, CEACAM1, BAX, ZMYND8, APP, GPC3	28	PTAFR, TUBB2A, AKAP12, SERPINE1, LOXL2, SRCIN1, AXL, FLNA, MBOAT7, DDR1	10	RBFOX2, AGER	2		0		0
RBM15	ITGB1BP1, SOS1, PRPF40A, FN1, IQSEC1, FGFR1, CCAR1, DLG5, NR4A1, TPM1, NKD1, ACTN4, FLNA	13	PLEKHG5, PTAFR, SDC3, LCK, ANGPTL3, F3, CSF1, S100A2, S100A14, IL6R, SEMA4A, PLXNA2, DISC1, ZAP70, NRP2, ULK4, ACKR2, ITGB5, AGTR1, PALLD, SH3RF1, ITGA1, F2RL1, HBEGF, DUSP1, TUBB2A, GPSM3, PPARD, AKAP12, ELMO1, IGFBP3, MAGI2, SEMA3A, DOCK4, EGR3, LOXL2, TRIB1, LHX6, ENG, NRP1, IFITM1, PHLDA2, PAX6, ROBO4, CD9, ITGA5, PRKD1, VASH1, THBS1, SPN, FMNL1, AXL, C5AR1, RRAS, JAG1, FLRT3, LBP, ADA, RAC2,…	64	RND3, MYO1G, FGF17, ENPP2, ARHGEF39, CD248, APOA1, DPEP1, VTN, NGFR, ITGA3, COL1A1, APOH, PLP1	14		0		0
RBM17	RERE, AKIRIN1, LRP8, TGFBR3, IL6R, ARHGEF2, AGT, DISC1, ITGB1BP1, CCDC88A, RAB1A, MAP4K4, IL1R1, MERTK, MGAT5, FMNL2, PRPF40A, DPP4, ABI2, PIKFYVE, FN1, SETD2, SEMA3B, HYAL1, ITGB5, PPARGC1A, RAPGEF2, NIPBL, SEMA6A, DCDC2, VEGFA, SUN1, RAC1, OGDH, PCM1, FGFR1, ADAM9, PTK2, ZFAND5, NSMF, GTPBP4, LDB1, SLK, DOCK1, HRAS, WNK1, OSBPL8, CORO1C, F10, HIF1A, PSEN1, NUMB, TJP1, MAP2K5, NDE1, ABCC1, STX4,…	77	TMEM201, NBL1, SDC3, S100A11, SOS1, NRP2, SERPINE2, POMGNT2, PTPN23, SEMA3F, SRF, PODXL, ZNF703, FAM83H, NINJ1, ZMIZ1, DGKZ, CORO1B, CX3CL1, BCAR1, OSGIN1, NGFR, FOXJ1, CYGB, AKT2, GSK3A, PRKD2, MBOAT7, LAMA5, EFNB1, PLP1, CSNK2B	32	CCL20, S100P, AIMP1, LOX, SOD2, YES1, AGER	7		0		0
RBM22	PIK3CD, MIIP, MACF1, DOCK7, LMNA, MAP4K4, EPB41L5, CLASP1, FMNL2, ITGA6, FN1, PLXNB1, SEMA3F, SEMA3B, HYAL2, PFN2, PDCD10, RREB1, VEGFA, FYN, PTK2, SCRIB, HRAS, CD151, DGKZ, MDK, MTA2, CTTN, HDAC7, RIN3, ABCC1, HSD3B7, STX4, CKLF, MYO1C, NDEL1, GRB7, JUP, PPP1R9B, SPHK1, PKN1, AKT2, CEACAM1, BAX, ZMYND8, APP, XBP1, PATZ1, CARD10, PLXNB2, FLNA	51	PTAFR, SDC3, ZC3H12A, TIE1, PIK3R3, GADD45A, NEXN, NTNG1, CSF1, RHOC, PLEKHO1, ECM1, S100A11, IL6R, RAB25, VANGL2, LAMB3, TGFB2, DUSP10, DISC1, FAM110C, RHOB, RHOQ, RTN4, TMSB10, CXCR4, ZEB2, RND3, NR4A2, ACVR1, COL3A1, NRP2, CXCR2, DOCK10, GPC1, HRH1, CCRL2, ADAMTS9, MITF, AMOTL2, LDB2, PDGFRA, ANXA3, PALLD, SH3RF1, DAB2, ITGA2, PLK2, MAP1B, F2R, F2RL1, MCTP1, MCC, SPOCK1, HBEGF, SH3RF2, DPYSL3,…	164	CSF3R, LRP8, TGFBR3, CELSR2, EFNA1, GLUL, ASPM, KIF14, PLXNA2, MIXL1, CDC42BPA, AGT, LGALS8, EMILIN1, IL1R1, MERTK, DPP4, CCL20, PPARG, ARF4, AGTR1, S100P, PPARGC1A, HMGB2, WWC2, TERT, DEPDC1B, LOX, PDGFRB, ANXA6, MIR146A, FLT4, NEDD9, SGK1, TNFAIP3, FBXO5, CCR6, GPER1, ANLN, CAMK2B, MYO1G, IGFBP3, SERPINE1, FGFR1, SDC2, ENPP2, PTP4A3, KANK1, ARHGEF39, SEMA4D, C5, DAB2IP, HSPA5, NET1, CDK1, ARID5…	107	LCK, GRB10, MCAM, NDRG4	4	PTPRF, VIL1, IQSEC1, LAMB2, CHRD, SPDL1, FGFR4, PTK7, SOD2, SEMA4G, LRP1, F7, F10, BMP4, IDH2, CORO1A, LAMA5, HDAC6	18
RBM25	ARHGEF16, CSF3R, MACF1, PTPRF, DOCK7, TGFBR3, RHOC, EFNA1, ARHGEF2, SOS1, RAB1A, MAP4K4, PRPF40A, STK39, ABI2, FN1, AAMP, PPARG, CTNNB1, PLXNB1, SEMA3B, HYAL1, NISCH, ROBO1, PHLDB2, WDR1, RAPGEF2, SPDL1, RREB1, SOD2, SUN1, DMTN, PTK2, KANK1, NSMF, HRAS, ILK, WNK1, PHB2, DNM1L, SCARB1, F7, AJUBA, PGF, CIB1, NDE1, STX4, CKLF, ARRB2, RFFL, NUP85, PTPRM, AKT2, CEACAM1, BAX, SRC, PLCG1, ZMYND8, XBP1, …	60	SDC3, ZC3H12A, TIE1, PIK3R3, S100A11, PBXIP1, PIK3C2B, DISC1, RHOB, ITGAV, NRP2, SERPINE2, ANXA3, PALLD, SH3RF1, FAT1, DAB2, ITGA1, ITGA2, MAP1B, F2RL1, HBEGF, SH3RF2, MIR146A, TUBB2B, EDN1, TNFAIP3, AKAP12, PDGFA, CLDN4, ZNF703, LRP12, PLEC, DOCK8, TESK1, NRP1, SGPL1, ADAM8, SRGAP1, PLXNC1, NTN4, RGCC, THBS1, FRMD5, RHBDF1, NDRG4, CDH1, SRCIN1, JAG1, FLRT3, LAMA5, TMSB4X, PLXNB3, L1CAM, ARHGAP4,…	58	PTAFR, ANGPTL3, VAV3, S100A14, LAMTOR2, MIXL1, TDGF1, HRG, HMGB2, LOX, ANXA6, SPARC, AIF1, CCR6, GPNMB, MYO1G, IGFBP3, RARRES2, ARHGEF39, MEGF9, PKN3, ROBO4, CD9, ZNF268, ANG, LGALS3, IDH2, ITGAL, C1QBP, CCL16, ITGB4, CYGB, LDLRAD4, RPS19, ITGB2, AGER	36		0		0
RBM39	PRKCZ, PHACTR4, AKIRIN1, LRP8, CERS2, MAP4K4, IL1R1, MERTK, ITGA6, PIKFYVE, FN1, AAMP, IQSEC1, CAPN7, MYD88, HYAL1, ARF4, CHRD, GAB1, HACE1, SUN1, OGDH, PCM1, DMTN, DOCK5, ELP3, ADAM9, PTK2, SEMA4G, CD151, MARK2, CTTN, DIXDC1, SORL1, ANO6, SCARB1, NKD1, FBXO31, MINK1, HDAC5, APOH, CEACAM1, BAX, PLCG1, ZMYND8, HDAC6, GPC3	47	NBL1, GBA, PROX1, SOS1, DPP4, NRP2, SERPINE2, SRGAP3, AGTR1, HRG, SH3RF1, ITGA1, HBEGF, CD74, TUBB2B, TPBG, STC1, SNAI2, FAM83H, NRP1, CD248, MCAM, NTN4, LTB4R2, PRKD1, RHBDF1, CX3CL1, BCAR1, CXCL16, CDK5R1, SRCIN1, COL1A1, CYGB, AKT2, FLRT3, PLXNA3	36	ASPM, KIF14, TDGF1, PIK3CB, HMGB2, ANLN, KIF20B, SLK, LGALS3, NDE1, YES1	11	RELN	1		0
SART3	AGT, TGFBR2, PLXNB1, FGFR4, SOD2, LRP5, TPM1, CTSH, ZMYND8, APP	10	CCL20, CCR6, MBOAT7	3	LCK, PLEKHO1, S100A11, S100A14, PLXNA2, TGFB2, LYST, SEMA3B, PALLD, DAB2, AKAP12, SEMA3A, LOXL2, KLF4, PAX6, MCAM, CD9, ITGA5, KITLG, PLXNC1, PRKD1, FRMD5, RHBDF1, ITGA2B, NGFR, TMSB4X, PLP1, CD24	28		0		0
SF1	ACAP3, RERE, AKIRIN1, MACF1, LRP8, TGFBR3, ARHGEF2, SCYL3, AGT, DISC1, MAP4K4, FMNL2, ITGA6, FN1, IQSEC1, OXSR1, SEMA3B, HYAL1, PFN2, FAT1, ITGA2, SPDL1, VEGFA, ADAM9, PTK2, EPB41L4B, DLG5, DOCK1, CD151, ILK, CTTN, APOA1, WNK1, P2RX4, SCARB1, F10, FUT8, TJP1, FBXO31, SERPINF1, MINK1, NDEL1, MAP2K3, HDAC5, APOH, PRKCA, CNN2, CEACAM1, APOE, BAX, ATRN, ZMYND8, APP, NF2, GPC3	55	TMEM201, NBL1, SDC3, CLDN19, VANGL2, PROX1, SOS1, GPC1, SRGAP3, POMGNT2, DEPDC1B, CD74, SRF, GPER1, PODXL, PTK2B, ZNF703, ENPP2, PTP4A3, FAM83H, LHX6, NOTCH1, DDIT4, ZMIZ1, DGKZ, CD248, CORO1B, THBS1, CX3CL1, SMPD3, BCAR1, SRCIN1, SLC9A3R1, CYGB, LAMA1, GSK3A, MEGF8, PRKD2, MBOAT7, SIRPA, CDKL5, EFNB1, PAK3, AMOT, PLXNA3	45	KIF14, PLXNA2, MIXL1, LGALS8, CCL20, PPARG, TDGF1, PIK3CB, AGTR1, PRKCI, S100P, PPARGC1A, LOX, SLC12A2, EDN1, NUS1, SGK1, SOD2, MYO1G, IGFBP3, SERPINE1, MIR29B1, PCM1, SDCBP, TRIB1, C5, SORL1, ROBO4, OSBPL8, LGALS3, RFFL, CCL16, CCL15, PLCB1, TMSB4X, AGER	36	FGFR1, PML	2		0
SF3A3	PHACTR4, MACF1, PKN2, VAV3, CERS2, ROCK2, SOS1, RTN4, RAB1A, MAP4K4, FMNL2, PRPF40A, DPP4, ITGA6, ITGAV, ABI2, PIKFYVE, FN1, AAMP, CUL3, TOP2B, TGFBR2, SETD2, PLXNB1, HYAL1, HYAL2, NISCH, PRKCD, ROBO1, ITGB5, PDCD10, CHRD, GAB1, FAT1, CTNNA1, DIAPH1, FGFR4, DUSP22, DDR1, VEGFA, SGK1, SUN1, AVL9, KRIT1, EPHB4, RELN, MTUS1, PCM1, DMTN, DOCK5, FGFR1, PTEN, CD151, PIK3C2A, DGKZ, CORO1B, CTTN, TIRAP, …	94	EPHA2, NBL1, SLC9A1, PIK3R3, ANGPTL3, GADD45A, NEXN, CSF1, RHOC, F11R, DDR2, LAMC1, PIK3C2B, LAMB3, TGFB2, LYST, ADAM17, RHOB, CXCR4, RND3, NRP2, GPC1, CCR4, CD200R1, AMOTL2, HRG, CLDN1, HES1, CXCL2, ANXA3, LEF1, PALLD, SH3RF1, PLK2, F2RL1, HBEGF, DUSP1, EDN1, PTP4A1, PDGFA, SEMA3A, KLF4, ARPC5L, NOTCH1, NRP1, PLAU, DLG5, HRAS, CD44, FAM89B, MCAM, RND1, ITGA5, SRGAP1, MDM2, KITLG, PLXNC1, IGF1, A…	83	PTAFR, LCK, CSF3R, LRP8, SRGAP2B, SEMA6C, IL6R, KIF14, PLXNA2, MIXL1, EMILIN1, ZAP70, VIL1, CCL20, MST1R, SEMA3G, CD47, FSTL1, AGTR1, PPARGC1A, LOX, PDGFRB, ANXA6, MIR146A, AIF1, GPSM3, AKAP12, SOD2, CCR6, MYO1G, IGFBP3, MAGI2, SERPINE1, SHH, LOXL2, CTHRC1, PTP4A3, CDK1, VEGFB, FZD4, SORL1, ROBO4, CD9, IGFBP6, TRPV4, F7, ANG, LGALS3, SOX8, EMP2, CORO1A, TNFSF12, CCL16, SRCIN1, ITGB4, FOXJ1, BCL2,…	67	EFNA1, DUSP10, TP53INP1, MTA2, LAMA5	5	TGFBR3, LGALS8, PFN2, ANLN, SEMA4G, F10	6
SF3B1	MACF1, ARHGEF2, LGALS8, ITGB1BP1, RHOQ, RTN4, MAP4K4, PRPF40A, ITGAV, FN1, PLXNB1, HYAL1, NISCH, ITGB5, GAB1, FGFR4, VEGFA, CBLL1, PCM1, DMTN, DOCK5, FGFR1, PTK2, KANK1, PLAA, PKN3, NSMF, CCAR1, SEMA4G, HRAS, CD151, ILK, DGKZ, MARK2, CTTN, WNK1, PHB2, HDAC7, P2RX4, SCARB1, SRP54, PGF, AKT1, TJP1, TPM1, TAOK2, MAPK3, STX4, BCAR1, ARRB2, MINK1, NDEL1, GRB7, HDAC5, PPP1R9B, SPAG9, ITGB4, UNK, ARHGDI…	74	TNFRSF14, DAB1, ANGPTL3, S1PR1, SEMA6C, S100A9, IL6R, EFNA1, DDR2, DUSP10, CCL20, CD200, AGTR1, HRG, CXCL2, PALLD, ITGA1, MCTP1, DUSP1, FLT4, TREM1, CCR6, GPNMB, ELMO1, MYO1G, SERPINE1, PTK2B, SNAI2, ENPP2, B4GALT1, MEGF9, ENG, P2RY6, NR4A1, EFNB2, IRS2, F7, AJUBA, LGALS3, PDPK1, ITGAL, MARVELD3, PLCG2, OSGIN1, VTN, SRCIN1, STAT5A, APOH, ONECUT2, FUT3, C5AR1, BMP2, FLRT3, SDC4, NFATC2, PECAM1	56	PTAFR, SDC3, LCK, TIE1, NEXN, SRGAP2C, ECM1, S100A11, GBA, VANGL2, ASPM, KIF14, ADORA1, DISC1, FAM110C, SDC1, PRKCE, MERTK, CXCR4, ZEB2, RND3, SATB2, BMPR2, NRP2, IGFBP5, ULK4, EPHB1, ATP8A1, HMGB2, GDNF, F2R, RHOBTB3, SPOCK1, DPYSL3, SPARC, SPDL1, TUBB2B, TPBG, FSCN1, HOXA7, ANLN, SEMA3A, LAMB1, PODXL, RARRES2, LOXL2, ADAM9, CTHRC1, ARHGEF39, GLIPR2, TLR4, LAMC3, COL5A1, ITGB1, CDK1, PLAU, KIF20…	101	AGT, CHRD, ITGA2, NEDD9, KLF4, F10, CDH1	7	LRP8, TGFBR3, SEMA3B, PLXND1, CIB1, GIPC1, PLXNB3, FLNA	8
SF3B4	TNFRSF14, ARHGEF16, MIIP, AKIRIN1, TGFBR3, ARHGEF2, RAB1A, MAP4K4, FMNL2, PRPF40A, ITGA6, FN1, AAMP, PLXNB1, LAMB2, SEMA3B, HYAL1, ARF4, MYLK, PLXND1, PIK3CB, PDCD10, FGFR4, RREB1, PTK7, SOD2, SUN1, DMTN, PTK2, C5, SEMA4G, CD151, ILK, CTTN, SORL1, P2RX4, AJUBA, PGF, CDC42BPB, TPM1, CIB1, CLN3, STX4, MINK1, ELP5, CENPV, RFFL, GRB7, JUP, NUP85, ACTG1, CAMSAP3, AKT2, RPS19, CEACAM1, BAX, MYADM, SRC,…	64	SDC3, LCK, TIE1, PIK3R3, CSF1, PLEKHO1, ECM1, S100A11, F11R, DDR2, PIK3C2B, PLXNA2, TGFB2, DISC1, RHOQ, CXCR4, ZEB2, RND3, NR4A2, ITGAV, NRP2, IGFBP5, SERPINE2, GPC1, SRGAP3, PARP9, GATA2, EPHB1, CXCL1, CXCL2, ANXA3, FGF2, PALLD, SH3RF1, GDNF, DAB2, ITGA1, ITGA2, MAP1B, F2RL1, MCTP1, SEMA6A, HBEGF, CAMK2A, FOXC1, TUBB2B, CSNK2B, TPBG, AKAP12, PDGFA, HDAC9, ITGB8, GRB10, SEMA3A, CAV1, MIR29B1, POD…	111	PTAFR, PTPRF, VAV3, MIXL1, TMEM18, EMILIN1, VIL1, CCL20, PRKCD, HRG, ARSB, LOX, CCR6, PPIA, IGFBP3, SERPINE1, RARRES2, GCNT1, IFITM1, ADIPOR2, BTG1, LCP1, ANG, ONECUT1, EMP2, SPN, MAPK3, PLCG2, DPEP1, VTN, CCL16, CCL14, CCL15, APOH, LDLRAD4, MADCAM1, BSG, BST2, GPI, ITGB2, FOXO4, GPC3, MBOAT7	43	LAMA5	1	CSF3R, RTN4, IQSEC1, ANXA6, PTP4A3, KANK1, NSMF, APOA1, PHB2, SCARB1	10
SFPQ	RERE, AKIRIN1, MACF1, LRP8, ADAM15, LAMTOR2, DISC1, ITGB1BP1, RAB1A, MAP4K4, IL1R1, FMNL2, ABI2, FN1, VIL1, IQSEC1, MYD88, HYAL1, ROBO1, WDR1, RAPGEF2, DIAPH1, FGFR4, AGER, ANKS1A, VEGFA, PTP4A1, HACE1, PTPRK, SUN1, DOCK4, PCM1, PTK2, GTPBP4, CCAR1, CTTN, OSBPL8, SRP54, HIF1A, LGMN, TJP1, HSD3B7, SERPINF1, ARRB2, MINK1, NF1, HDAC5, BCAS3, ACTN4, AKT2, CEACAM1, APOE, ARHGAP35, BAX, ZMYND8, ADARB1,…	58	TMEM201, EPHA2, NBL1, SDC3, SRGAP2B, S100A11, PBXIP1, PIK3C2B, SRGAP2, RHOB, ATOH8, NRP2, SERPINE2, GPC1, PTPN23, SEMA3B, SEMA3G, ADAMTS9, AMOTL2, ANXA3, SH3RF1, CD74, FOXC1, TUBB2B, GPSM3, SRF, TPBG, PDGFA, FSCN1, HOXA7, PODXL, EGR3, ZNF703, CTHRC1, LRP12, AGO2, FAM83H, NINJ1, NOTCH1, PLAU, PHLDA2, RHOG, CORO1B, MCAM, KITLG, MMP14, ASB2, SEMA7A, CX3CL1, NDRG4, BCAR1, CCR7, NGFR, ITGA3, ACTG1, IC…	68	MIXL1, LGALS8, RTN4, CCL20, AGTR1, PRKCI, PPARGC1A, LOX, ANXA6, SPDL1, AIF1, CCR6, PTP4A3, SCAI, VAV2, CDK1, PTEN, FZD4, GPC6, LGALS3, EVL, RFFL, CCL16, YES1, ONECUT2, PLCB1, RIN2, AGER	28	ARHGEF2, ITGAV, NKD1, CNN2, APP	5	PIK3CB, SPAG9, APOH	3
SMNDC1	MAP4K4, FN1, PFN2, FGFR1, SCARB1, NKD1	6	EPHA2, ZC3H12A, ANGPTL3, CSF1, NRP2, ULK4, GPX1, GATA2, HRG, CLDN1, PALLD, SH3RF1, GDNF, ITGA1, HBEGF, GCNT2, EDN1, GPSM3, HSPB1, SEMA3A, RELN, ANGPT2, CDKN2B-AS1, NRP1, CD151, PAX6, DGKZ, CORO1B, KITLG, RGCC, THBS1, SEMA7A, BCAR1, OSGIN1, CYGB, ACTG1, ARHGDIA, CNN2, DAPK3, ICAM1, IL27RA, GIPC1, FLRT3, SDC4, PPM1F, WWC3, TIMP1, SRPX2, FLNA	49	CLIC4, MIXL1, PPARGC1A, GAB1, HMGB2, LOX, FLT4, PDGFA, ANLN, ENPP2, TGFBR1, DDIT4, FZD4, ZNF268, EMP2, ITGA3, L1CAM, PECAM1	18		0		0
SNRNP200	CDC42, AKIRIN1, CAP1, PTPRF, LRP8, TGFBR3, SRGAP2, DISC1, RTN4, MAP4K4, IL1R1, MERTK, MGAT5, FMNL2, PRPF40A, ABI2, IQSEC1, PLXNB1, HYAL1, PLXND1, AMOTL2, NIPBL, CTNNA1, DUSP22, VEGFA, PTP4A1, SUN1, OGDH, RELN, FGFR1, C8orf44-SGK3, PTK2, KANK1, ZFAND5, NSMF, DOCK1, HRAS, MARK2, DIXDC1, WNK1, DNM1L, SRP54, SYNE2, NUMB, NDE1, NKD1, FBXO31, SERPINF1, ARRB2, NF1, HDAC5, SPAG9, BCAS3, APOH, ACTN4, ATRN…	62	PTAFR, SDC3, CSF3R, ZC3H12A, TIE1, ECM1, S100A11, EMILIN1, SOS1, SERPINE2, POMGNT2, PTPN23, SH3RF1, ITGA1, ITGA2, HBEGF, CD74, TUBB2A, TUBB2B, RREB1, GPSM3, SRF, GPER1, SERPINE1, NOS3, DMTN, EGR3, CTHRC1, AGO2, PTP4A3, FAM83H, NINJ1, ZMIZ1, RHOG, DGKZ, CD248, CORO1B, NR4A1, IGFBP6, TRPV4, LTB4R2, PML, CTSH, SPN, KCTD13, CX3CL1, BCAR1, OSGIN1, CXCL16, SRCIN1, JUP, ITGB4, ACTG1, TBXA2R, CAMSAP3, IC…	69	KIF14, CCL20, PRKCI, AIMP1, HMGB2, SPDL1, FZD3, TGFBR1, CDK1, KIF20B, PDLIM1, STK24, KNSTRN, COL1A1, CDH2, AGER	16	TNFRSF14, AGT, FN1, DDR1, ADAM9, AKT2, CEACAM1	7		0
SNRNP70	PRKCZ, MACF1, LRP8, DOCK7, TGFBR3, RHOU, LGALS8, ITGB1BP1, ROCK2, RHOQ, CCDC88A, MAP4K4, EPB41L5, CLASP1, FMNL2, PRPF40A, ITGA6, FN1, PLXNB1, HYAL1, CHRD, FBXW7, RAPGEF2, FAT1, DAB2, SPDL1, FGFR4, VEGFA, PTP4A1, SUN1, BRAT1, RAC1, OGDH, RELN, PCM1, DMTN, YTHDF3, SCRIB, KANK1, NSMF, ZMIZ1, SEMA4G, ILK, CTTN, WNK1, EPS8, DNM1L, SCARB1, FUT8, TJP1, TPM1, ABCC1, MAPK3, FBXO31, ARRB2, MINK1, CENPV, NF…	72	PIK3R3, CSF1, SRGAP2B, CERS2, IL6R, PBXIP1, EFNA1, GBA, SEMA4A, DDR2, DUSP10, ADAM17, IL1R1, ACVR1, NRP2, SRGAP3, TGFBR2, ACKR2, S100P, ITGA1, HBEGF, PDGFRB, MIR146A, DUSP1, TUBB2A, GPSM3, PDGFA, GPNMB, ELMO1, CLDN3, SHH, TP53INP1, CTHRC1, C5, LCN2, NANOS1, IFITM1, P2RY6, APOA1, KLRK1, RND1, CD63, MDM2, PLXNC1, CMKLR1, ZNF268, LCP1, ANG, SIX1, SIX4, PSEN1, PGF, DAPK2, SEMA7A, SPN, NOD2, PLCG2, OS…	77	PLEKHG5, NBL1, PTAFR, SDC3, LCK, LMO4, VAV3, RHOC, ECM1, VANGL2, ASPM, KIF14, ADORA1, FAM110C, EMILIN1, CXCR4, ZEB2, RND3, GPC1, MYD88, TDGF1, CD47, EPHB1, CLDN1, WDR1, ANXA3, HMGB2, TERT, GDNF, DEPDC1B, MCC, SPARC, FBXO5, FSCN1, HDAC9, HOXA7, ANLN, AUTS2, HSPB1, GPC2, STRIP2, PODXL, EPHA1, RARRES2, NOS3, FGFR1, EPPK1, ARHGEF39, GLIPR2, TLR4, LAMC3, COL5A1, CDK1, PLAU, KIF20B, TUBGCP2, WNT11, AMO…	101	KLF4, NRP1, F10, LGMN, SERPINF1	5	NCK2, FYN, HSD3B7	3
SRSF1	MACF1, PTPRF, DOCK7, MIA3, ITGB1BP1, CCDC88A, RAB1A, MAP4K4, MERTK, CLASP1, FMNL2, PRPF40A, ABI2, PIKFYVE, CAPN7, CTNNB1, SEMA3B, NISCH, ROBO1, MYLK, ITGB5, PFN2, PDCD10, DEPDC1B, KIF2A, FGFR4, PTK7, PTP4A1, FYN, SUN1, GNA12, OGDH, PPIA, PCM1, DOCK5, FGFR1, ADAM9, PTK2, SCRIB, SEMA4G, HRAS, CD151, CTTN, PRCP, WNK1, DNM1L, ANO6, LRP1, ARHGEF7, HIF1A, PGF, TJP1, CLN3, CKLF, FBXO31, SERPINF1, ARRB2,…	66	SDC3, TIE1, PIK3R3, ANGPTL3, NEXN, F3, NTNG1, PLEKHO1, S100A11, F11R, DDR2, ARPC5, ASPM, KIF14, PIK3C2B, TGFB2, DUSP10, LYST, SLC8A1, PRKCE, RHOQ, ATOH8, CXCR4, ZEB2, RND3, NRP2, GPC1, CLASP2, PHLDB2, PARP9, GATA2, AMOTL2, EPHB1, CLDN1, ANXA3, ARHGAP24, FBXW7, RAPGEF2, PALLD, SH3RF1, GDNF, DAB2, PLK2, MAP1B, F2RL1, MCTP1, MCC, SLC12A2, SPOCK1, SH3RF2, SPARC, WWC1, SPDL1, FOXC1, GCNT2, DCDC2, TREM…	139	TNFRSF14, ARHGEF16, PTAFR, PODN, TGFBR3, CELSR2, S100A14, IL6R, ADAM15, EFNA1, SEMA4A, AGT, LGALS8, TMEM18, EMILIN1, SEMA4C, ZAP70, CCL20, PPARG, TDGF1, HYAL1, SEMA3G, PRKCD, PIK3CB, AGTR1, CHRD, S100P, PPARGC1A, ARSB, LOX, GFRA3, PDGFRB, MIR146A, DUSP1, TUBB2A, NEDD9, AIF1, GPSM3, VEGFA, CITED2, CCR6, MYO1G, IGFBP3, MAGI2, SERPINE1, SHH, DMTN, SDC2, PTP4A3, GCNT1, ENG, LCN2, VAV2, DDIT4, IFITM1,…	120	ITGA6, ITGAV, MDM2, ZNF268, FLNA	5	ACAP3, CSF3R, SEMA6C, FN1, DDR1, SOD2, KANK1, C5, NSMF, F7, F10, MAZ, MYO18A, ATRN, PLCB1, SRC, CARD10, SUN2	18
SRSF3	PHACTR4, MACF1, CCDC88A, SEMA4C, MAP4K4, EPB41L5, FMNL2, PRPF40A, ITGA6, ABI2, FN1, IQSEC1, HYAL1, ROBO1, CD47, ITGB5, PFN2, RAPGEF2, FER, CD74, ANXA6, SPDL1, DDR1, SRF, PTP4A1, SGK1, SOD2, OGDH, WASL, PCM1, FGFR1, PTK2, EPB41L4B, NRP1, SGPL1, ZMIZ1, CTTN, WNK1, RNF41, FERMT2, NUMB, TJP1, TPM1, CKLF, FBXO31, TNFAIP1, NF1, NUP85, PIP5K1C, GIPC1, ACTN4, GSK3A, CEACAM1, PLCB1, ZMYND8, DDT, L1CAM, FL…	60	GADD45A, CSF1, S100A2, S100A14, FCER1G, DDR2, LAMC2, LAMB3, CTNNA2, TMSB10, NR4A2, SP100, MITF, IGSF10, SEMA5A, F2RL1, MCTP1, SPOCK1, CSF1R, CAMK2A, AGER, GPSM3, PPARD, TREM1, USP45, LAMA2, AKAP12, HDAC9, ELMO1, GLI3, SEMA3A, MIR29B1, NOS3, ANGPT2, SEMA4D, ENG, PRKG1, IFITM1, PAX6, ETS1, ARHGDIB, NAV3, KITLG, IGF1, LCP1, ITGBL1, IRS2, PRKD1, RHOJ, ASB2, SPRED1, FRMD5, MARVELD3, LGALS9, CDK5R1, LA…	68	CLDN19, LRP8, VANGL2, MIXL1, SPARC, SERPINE1, PODXL, CDK5, SHH, LYN, ARHGEF39, GLIPR2, TLR4, LAMC3, CD248, TRPV4, LTB4R2, VASH1, NGFR, ITGA3, COL1A1, PLP1, PLEC, DIXDC1	24	KLF4	1		0
SRSF5	AKIRIN1, LRP8, ITGB1BP1, MAP4K4, PRPF40A, ITGA6, FN1, CAPN7, PLXNB1, ROBO1, PFN2, CHRD, VEGFA, SUN1, AVL9, OGDH, PCM1, PTK2, CDK1, SEMA4G, HRAS, ILK, MDK, MARK2, LRP5, WNK1, PHB2, HDAC7, SCARB1, APEX1, SRP54, CDC42BPB, CIB1, NDE1, CLN3, HSD3B7, SERPINF1, GRB7, GRN, SPAG9, GIPC1, CEACAM1, LAMA5, PATZ1	44	EPHA2, PTAFR, ANGPTL3, FAM110C, RHOQ, NRP2, CCL20, TDGF1, AGTR1, CLDN1, SH3RF1, ITGA1, ITGA2, LOX, HBEGF, DUSP1, GCNT2, EDN1, AKAP12, IGFBP3, SEMA3A, ANGPT2, PAX6, RGCC, ASB2, THBS1, PTPRM, FUT3, ICAM1, JAG1, FLRT3, PDGFB, SRPX2, CSNK2B	34	HMGB2, DAB2, ANLN, STRIP2, ENPP2, VASH1, CDH1, NGFR, ITGA3, COL1A1, SIRPA, FAM83D, PLP1, L1CAM	14	ITGB1	1		0
SRSF7	DOCK7, LGALS8, MAP4K4, ITGA6, FN1, SEMA3F, SEMA3B, FAT1, FGFR1, NSMF, WNK1, HMGB1, APEX1, FERMT2, LGMN, KNSTRN, NKD1, NDEL1, NUP85, ACTN4, FLNA	21	SDC3, LCK, TIE1, CSF1, PLEKHO1, ECM1, S100A11, F11R, TGFB2, DISC1, FAM110C, RHOQ, ZAP70, ITGAV, NRP2, SERPINE2, ULK4, SEMA3G, GATA2, PLXND1, HES1, ANXA3, PALLD, SH3RF1, GDNF, ITGA1, ITGA2, PLK2, F2RL1, HBEGF, MIR146A, TUBB2B, GCNT2, EDN1, GPSM3, AKAP12, IGFBP3, GRB10, SEMA3A, RELN, LAMB1, DOCK4, ANGPT2, LOXL2, DOCK5, GNRH1, ZNF703, CTHRC1, TRIB1, AGO2, GLIPR2, GCNT1, SEMA4D, KLF4, TLR4, LAMC3, NR…	92	NBL1, CLDN19, ANGPTL3, VAV3, SEMA6C, MIXL1, LYST, TDGF1, HRG, ANXA6, AIF1, CCR6, HOXA5, MYO1G, EPHA1, RARRES2, CDK5, PTP4A3, LPXN, LCP1, ITGAL, MARVELD3, DPEP1, STAT5A, APOH, FOXJ1, RPS19, ITGB2, PECAM1, MBOAT7	30	IL1R1, SGK1	2		0
SRSF9	ASAP3, MACF1, RHOC, ADAM15, SOS1, STK39, ITGA6, FN1, PLXNB1, LAMB2, NISCH, ITGB5, AIMP1, ARSB, DUSP22, DDR1, FYN, RAC1, ELP3, FGFR1, PTK2, SCRIB, KANK1, GTPBP4, SEMA4G, HRAS, MARK2, CTTN, ANO6, AJUBA, CLN3, HSD3B7, STX4, MYO18A, GRB7, PTPRM, ACTN4, BAX, ZMYND8, APP	40	SDC3, TIE1, CSF1, PLEKHO1, S100A11, S100A2, S100A14, DISC1, FAM110C, ROCK2, RHOQ, TMSB10, ZAP70, IL1R1, ZEB2, ITGAV, NRP2, SERPINE2, GPC1, SRGAP3, PARP9, PLXND1, S100P, ANXA3, PALLD, SH3RF1, GDNF, DAB2, ITGA1, ITGA2, MAP1B, F2R, F2RL1, MCTP1, HBEGF, DUSP1, FOXC1, TUBB2B, GCNT2, KIAA0319, CSNK2B, GPSM3, TREM1, AKAP12, PDGFA, HDAC9, IGFBP3, GRB10, CLDN4, SEMA3A, LAMB1, NRCAM, DOCK4, LEP, NOS3, ANGP…	125	CLDN19, VAV3, SEMA6C, MIXL1, TMEM18, TDGF1, HMGB2, LOX, ANXA6, AIF1, FBXO5, ANLN, PPIA, MYO1G, SMO, EPHA1, CDK5, ENPP2, ARHGEF39, CDK1, LCP1, CORO1A, ITGAL, CDH1, PLCG2, DPEP1, ELP5, TNFSF12, VTN, CCL16, JUP, APOH, ITGB4, FOXJ1, CYGB, LDLRAD4, PAK4, RPS19, FAM83D, ADA, ITGB2, MIF, SUN2, EFNB1, PECAM1, MBOAT7	46	SEMA3B, PPARD, NSMF, FLNA	4	DMTN, PTP4A3	2
TAF15	CSF3R, MACF1, RHOC, CERS2, CCDC88A, RAB1A, MAP4K4, FN1, AAMP, MYD88, PLXNB1, LAMB2, SEMA3B, ARSB, CD74, RREB1, PTK7, VEGFA, KRIT1, PTK2, KANK1, NSMF, GTPBP4, PHB2, ANO6, SCARB1, F10, APEX1, AJUBA, TPM1, CLN3, STX4, NKD1, SERPINF1, MINK1, MYO18A, GRB7, SPAG9, NUP85, CEACAM1, SRC, ELMO2, ZMYND8, APP, HDAC6	45	LCK, PIK3R3, F3, SEMA4A, SELL, PRKCE, RHOQ, ITGA6, NRP2, SRGAP3, ROBO1, MYLK, IGSF10, FBXW7, PALLD, DAB2, PLK2, MAP1B, HEXB, DCDC2, USP45, PDGFA, ELMO1, RELN, LAMB1, NRCAM, STRIP2, FGF17, NOTCH1, ARID5B, CD81, MCAM, JAM3, IRAK4, SRGAP1, KITLG, PLXNC1, RGCC, GAS6, LTB4R2, THBS1, RHBDF1, NDRG4, LAMA3, JAG1, LBP, CELSR1, PRKX, PLXNB3, PECAM1, CSNK2B	51	ACAP3, PRKCZ, TNFRSF14, ARHGEF16, NBL1, PTAFR, SDC3, CAP1, MIXL1, AGT, TMSB10, NCK2, VIL1, CCL20, JAGN1, PPARG, GPX1, SEMA3F, HYAL1, ARF4, AGTR1, S100P, LOX, GFRA3, TUBB2A, EDN1, SRF, SGK1, CITED2, SOD2, CCR6, GPER1, GNA12, MYO1G, IGFBP3, CLDN4, HSPB1, SERPINE1, EPHA1, NOS3, CDK5, SHH, PTP4A3, FAM83H, SCRIB, GCNT1, NINJ1, DAB2IP, VAV2, FAM89B, LRP5, APOA1, ROBO4, CD9, ANG, FERMT2, LGALS3, SIX1, P…	103	PTPRM	1	EFNA1, BRAT1, DMTN	3
TFIP11	AGT, PRPF40A, PLXNB1, GBF1, HRAS, MDK, CTTN, MDM2, HSD3B7, NKD1, SERPINF1, GRN, APOH	13	LCK, ZC3H12A, TIE1, CSF1, S100A11, S100A14, IL6R, PBXIP1, PLXNA2, DUSP10, RHOB, TMSB10, IL1R1, DPP4, NRP2, SERPINE2, CCL20, TGFBR2, ANXA3, PALLD, SH3RF1, ITGA1, ITGA2, F2RL1, MIR146A, DUSP1, TUBB2A, TUBB2B, EDN1, DDR1, AKAP12, IGFBP3, CLDN4, MIR29B1, EGR3, PLAT, CDKN2B-AS1, DDX58, LCN2, PHLDA2, APOA1, NR4A1, ZNF268, RGCC, LGALS3, ASB2, NDRG4, BCAR1, OSGIN1, CCL14, NGFR, ICAM1, AXL, TGFB1, APOE, R…	63	ASPM, KIF14, HYAL1, ARL13B, HMGB2, SPARC, SPDL1, FBXO5, ANLN, STRIP2, PTK2B, ARHGEF39, TGFBR1, PKN3, CDK1, KIF20B, FZD4, F7, KNSTRN, NR2F2, DPEP1, ITGB4, LDLRAD4, FAM83D, CRKL, PLP1	26	RHOC, FN1, SOD2	3		0
TIA1	MACF1, EFNA1, FN1, TGFBR2, HYAL1, CD74, PTK2, KANK1, APOA1, ANO6, AJUBA, TPM1, SPAG9, NUP85, PTPRM, ACTN4, APP	17	SDC3, CSF1, PBXIP1, F11R, FAM110C, SERPINE2, ANXA3, PALLD, ITGA1, HBEGF, AKAP12, IGFBP3, CLDN4, RELN, ZNF703, CTHRC1, NRP1, IFITM1, KITLG, RGCC, THBS1, NOD2, NDRG4, SRCIN1, ITGA3, FLRT3, L1CAM	27	VAV3, MIXL1, HRG, MCC, CCR6, MYO1G, CDK5, LCP1, LGALS3, ITGAL, APOH, ITGB2	12		0		0
TIAL1	MACF1, CERS2, EFNA1, AGT, ITGB1BP1, MAP4K4, AAMP, SP100, CTNNB1, SEMA3B, PTK7, PTP4A1, KRIT1, PCM1, PTK2, SEMA4G, CD151, CTTN, PHB2, LRP1, SCARB1, APEX1, SYNJ2BP, TJP1, CTSH, CKLF, SERPINF1, GRN, SPAG9, ARHGDIA, PTPRM, BST2, MEGF8, BAX	34	ACAP3, TNFRSF14, PLEKHG5, NBL1, PTPRU, CSF3R, CLDN19, PIK3R3, ANGPTL3, GADD45A, DDR2, LYST, ITGA4, NRP2, CXCR2, GPC1, SRGAP3, GPX1, SEMA3F, PARP9, MCC, FGF1, SH3RF2, DDR1, CSNK2B, MDGA1, TREM2, BVES, CEP85L, PDGFA, GPER1, ELMO1, AUTS2, EPHB4, NRCAM, PODXL, EPHA1, FGF17, PTK2B, ZNF703, ENPP2, FAM83H, SCRIB, EPPK1, DOCK8, NINJ1, ASTN2, CRB2, ENG, COL5A1, NOTCH1, NRP1, LPXN, RHOD, CORO1B, WNT11, AMO…	105	PTAFR, LCK, AKIRIN1, TIE1, LRP8, DOCK7, LMO4, S100A14, ADAM15, ASPM, KIF14, DISC1, LGALS8, FAM110C, ROCK2, TMSB10, ZEB2, STK39, NFE2L2, SERPINE2, CCL20, HDAC4, PPARG, ULK4, SEMA3G, PDCD10, FBXO45, S100P, PPARGC1A, PPP3CA, HMGB2, GOLPH3, GDNF, ITGA1, ITGA2, DEPDC1B, KIF2A, F2RL1, SEMA6A, LOX, PDGFRB, MIR146A, SPDL1, NEDD9, EDN1, GPSM3, VEGFA, TPBG, FYN, NUS1, AKAP12, FBXO5, CCR6, RAC1, ANLN, PPIA,…	123	MIIP, HRAS, DGKZ, CLN3, STX4, PLXNB2	6	TGFBR3, ARHGEF2, CCDC88A, MGAT5, FMNL2, FN1, ITGB5, PFN2, ARSB, FGFR1, C5, SRP54, NUP85	13
TRA2A	PRPF40A, FN1, SOD2	3	SDC3, SERPINE2, PLK2, EDN1, NRCAM, NOS3, IGFBP6, THBS1, DPEP1, NGFR, FLRT3, PLP1	12	PTAFR, PIK3CB, CCR6, SERPINE1, LOXL2, SORL1, CCL16, MPP1	8		0		0
U2AF1	TNFRSF14, RERE, RCC2, MACF1, PTPRF, DOCK7, CELSR2, CERS2, PIP5K1A, RAB13, EFNA1, LAMTOR2, LMNA, ADIPOR1, LGALS8, ITGB1BP1, ROCK2, SOS1, RTN4, CCDC88A, RAB1A, SEMA4C, MAP4K4, CLASP1, MGAT5, DPP4, ITGA6, NCKAP1, ITGAV, ABI2, PIKFYVE, FN1, AAMP, VIL1, SP100, IQSEC1, CAPN7, TOP2B, OXSR1, CTNNB1, SETD2, PLXNB1, LAMB2, SEMA3B, HYAL1, NISCH, ROBO1, ITGB5, PLXND1, CHRD, RAPGEF2, FAT1, ITGA2, HEXB, CD74, …	153	SLC9A1, PIK3R3, NEXN, PLEKHO1, S100A11, IL6R, F11R, DDR2, SCYL3, PIK3C2B, PLXNA2, PROX1, DUSP10, RHOB, CXCR4, ZEB2, RND3, NR4A2, COL3A1, SATB2, ANXA3, EGF, FBXW7, PALLD, SH3RF1, GDNF, DAB2, PLK2, MAP1B, F2RL1, MCTP1, APC, SLC12A2, HBEGF, SH3RF2, FOXC1, AIF1, GPSM3, CEP85L, LAMA2, CCR6, PDGFA, HOXA5, ELMO1, GRB10, CLDN4, ANGPT2, EGR3, ZNF703, SNAI2, LYN, SGK3, TRIB1, ARC, DOCK8, JAK2, CDKN2B-AS1, …	98	PTAFR, SDC3, LCK, CSF3R, TIE1, VANGL2, KIF14, MIXL1, FAM110C, EMILIN1, EPB41L5, GPC1, JAGN1, ULK4, DAG1, MST1R, PODXL2, HMGB2, TERT, LOX, PDGFRB, DDR1, EFHC1, FSCN1, ANLN, MYO1G, IGFBP3, GPC2, SERPINE1, RARRES2, PTP4A3, ARHGEF39, LCN2, NTNG2, CDK1, IFITM1, MDK, CD248, ROBO4, TRPV4, SCARB1, F7, VASH1, TYRO3, IL16, IDH2, SOX8, CORO1A, NKD1, DPEP1, SRCIN1, STAT5A, NGFR, FOXJ1, CYGB, YES1, LDLRAD4, N…	68	GADD45A, ZFAND5, MARK2, HDAC7, SEMA7A, OSGIN1, PARD6B	7	LRP8, PTK7, PTK2, NSMF, SEMA4G, VEGFB, SORL1, P2RX4, KNSTRN	9
U2AF2	ACAP3, PRKCZ, TNFRSF14, ARHGEF16, RERE, CDC42, ASAP3, CLIC4, AKIRIN1, MACF1, PTPRF, LRP8, TGFBR3, PIP5K1A, RAB13, EFNA1, LMNA, RHOU, LGALS8, ITGB1BP1, ROCK2, RTN4, CCDC88A, RAB1A, SEMA4F, MAP4K4, IL1R1, NCK2, MERTK, FMNL2, PRPF40A, DPP4, ITGA6, NCKAP1, ITGAV, ABI2, PIKFYVE, FN1, AAMP, VIL1, SP100, IQSEC1, CAPN7, MYD88, OXSR1, RHOA, SEMA3B, HYAL1, ROBO1, CD47, PHLDB2, PIK3CB, WDR1, RUFY3, GAB1, NI…	168	PLEKHG5, TMEM201, MIIP, EPHA2, NBL1, SLC9A1, ZC3H12A, TIE1, PIK3R3, GADD45A, NEXN, CSF1, PLEKHO1, ECM1, S100A11, S100A2, IL6R, DDR2, PIK3C2B, PROX1, DUSP10, MIA3, LYST, RHOB, TMSB10, ZAP70, ACVR1, SATB2, NRP2, SERPINE2, SRGAP3, ACKR2, POMGNT2, PTPN23, DAG1, GATA2, AGTR1, TBCCD1, CLDN1, ANXA3, PALLD, SH3RF1, FAT1, ITGA1, PLK2, MAP1B, F2RL1, MCTP1, APC, MCC, SEMA6A, HBEGF, SH3RF2, CD74, DUSP1, TUBB…	152	DOCK7, ASPM, KIF14, MIXL1, TMEM18, PEX13, CCL20, JAGN1, PODXL2, PFN2, PRKCI, FBXO45, PPARGC1A, HMGB2, LOX, SPDL1, CSNK2B, EFHC1, FBXO5, ANLN, MYO1G, IGFBP3, STRIP2, RARRES2, PTK2B, ENPP2, PTP4A3, ARHGEF39, SCAI, NET1, CDK1, PTEN, KIF20B, WNT11, AMOTL1, ROBO4, STK24, PYCARD, DPEP1, TNFAIP1, CCL16, LDLRAD4, BST2, FAM83D, PLP1, SRGAP2	46	RHOC, CERS2, ARHGEF2, DISC1, SOS1, TGFBR2, PLXNB1, SEMA3F, NISCH, FOXP1, PLXND1, DAB2, ITGA2, FYN, ADAM9, NRP1, DGKZ, MTA2, MARK2, THBS1, TAOK2, BCAR1, ARRB2, CNN2, APP, TIMP1, FLNA, PLXNA3	28	TOP2B, WWC2, DEPDC1B, CD2AP, KRIT1, MTUS1, PCM1, SORL1, ARHGEF7, KNSTRN, SPAG9, USP9X	12

## Sheet: DNA repair
SF	splice_repair	splice_repair_number	expression_up_repair	expression_up_repair_number	expression_down_repair	expression_down_repair_number	expression_splice_up_repair	expression_splice_up_repair_number	expression_splice_down_repair	expression_splice_down_repair_number
BUD13	FOXM1, INO80E	2	SMC1A	1	PIF1	1		0		0
CCAR1	INTS3, NPAS2, ERCC3, TRIP12, PDS5A, DEK, GTF2I, KDM2A, CEP164, FOXM1, RFC5, FANCI, INO80E, NONO, MORF4L2	15	PARP9, APBB1, FAM111A, REC8, HUWE1	5	NUCKS1, UBE2W, HMGB1, SUPT16H, CHAF1B, CHEK2	6		0		0
CIRBP	SMARCAD1, INO80E, NONO	3	FBXO6, PARP9, POLB, TNKS1BP1, FAM111A, SMC1A	6	PARK7, RAD54L, FANCD2, TRAIP, HMGB2, TRIP13, PTTG1, MSH5, GINS4, UBE2V2, RRM2B, RECQL4, CDK1, SMC3, CDCA5, HMGA2, TTC5, WDHD1, GINS2, MC1R, BRIP1	21		0	FANCA	1
CPSF6	CHD1L, APTX, SMC5, APEX1, INO80E, HMGN1, MORF4L2	7	RAD51AP2, EYA4, MLH3, SPIRE2, MSH5	5	AUNIP, CLSPN, DCLRE1B, DTL, EXO1, SMC6, APLF, MCM6, BARD1, RAD18, FANCD2, ATRIP, TRAIP, MCM2, ACTL6A, RFC4, HMGB2, NEIL3, PRIMPOL, TRIP13, CDK7, GTF2H2, PTTG1, MCM3, MMS22L, ASF1A, FIGNL1, MCM7, PMS2P1, XRCC2, ESCO2, GINS4, MCM4, NBN, RAD54B, TONSL, RECQL4, INIP, CDK1, SMC3, DCLRE1A, SSRP1, FEN1, CDCA5, CHEK1, RAD51AP1, RECQL, CDK2, PARPBP, UNG, RFC5, BRCA2, RFC3, POLE2, WDHD1, TDP1, OTUB2, RAD51…	80		0	DEK, FOXM1, WRAP53	3
CPSF7	POLR2I, MGME1	2	SMC1A, HUWE1	2	GTF2H2, TEX15, PARPBP	3		0		0
DDX24		0	BTG2, FAM111A	2	TP73, DTL, MCM2, HMGB2, MCM3, TONSL, RECQL4, FEN1, HMGB1, NTHL1, BRCA1, MCM5	12		0		0
DDX28	UBE2B	1	POLD4	1	SPIRE1, SMC1A	2		0		0
DDX3X	DHX9, GTF2H2C, REV3L, ASCC1, MTA1, CIB1, NSMCE1, PPP4C, RPAIN, DOT1L, MORF4L2	11	ZMPSTE24, BTG2, SPRTN, APLF, AP5Z1, TEX15, UBE2W, FAM111A, AP5S1	9	CLSPN, RAD54L, USP1, NUCKS1, DTL, EXO1, MCM6, RAD18, OGG1, FANCD2, TRAIP, POLQ, MCM2, RFC4, HMGB2, NEIL3, TRIP13, CDK7, PTTG1, NPM1, DEK, MMS22L, XRCC2, ESCO2, GINS4, MCM4, FANCG, RMI1, CDK1, DNA2, DDB2, CDCA5, RPS3, FOXM1, RAD51AP1, DDX11, CDK2, UNG, RFC5, POLE, RFC3, POLE2, WDHD1, RAD51B, XRCC3, RAD51, PIF1, FANCI, TICRR, BLM, RMI2, KIF22, PAGR1, GINS2, FANCA, RPA1, LIG3, BRCA1, EME1, BRIP1, CH…	74		0	MCM3, MCM7	2
DDX5	ASCC1, MORF4L2	2		0	AUNIP, DCLRE1B, DTL, INIP, POLD3, USP28, BRCA2, POLE2, MCM5	9		0		0
DDX52	NUCKS1, DEK	2		0	POLDIP2	1		0		0
DHX30	MCM7, APEX1	2		0	CLSPN, RFC4, MCM3, WDHD1, UHRF1, MCM5, POLDIP2, MDC1	8		0		0
EFTUD2	MCM7, APEX1, MTA1, RPAIN	4	FAM111A	1	RECQL4, CDCA5, POLDIP2	3		0		0
EIF4A3	MUTYH, CHD1L, INTS3, DHX9, UBE2T, PSME4, ERCC3, MDC1, GTF2H4, REV3L, POLD2, MCM7, POLB, UBE2V2, HSF1, ASCC1, MMS19, PRPF19, OTUB1, MUS81, NFRKB, MCRS1, CDK2, APEX1, POLG, STUB1, INO80E, PPP4C, FUS, FANCA, RPAIN, RAD23A, POLR2I, PNKP, CHEK2, XRCC6, ATRX, MORF4L2	38	BTG2, RAD51AP2, NABP1, XPC, POLH, AP5Z1, ZCWPW1, FAM111A, EME2, SLX4, USP43, POLG2, AP5S1, SMC1A	14	AUNIP, MCM6, RAD18, TRAIP, TOPBP1, PDS5A, HMGB2, PTTG1, NPM1, DEK, MCM3, RPA3, POT1, NSMCE2, CDC14B, CDK1, CDCA5, RPS3, USP28, RHNO1, HMGA2, UBE2N, PARPBP, HMGB1, RFC3, WDHD1, RAD51B, RAD51, BLM, NTHL1, RMI2, XRCC1, RUVBL2, CDC45, RNF113A, CUL4B	36		0	CDK7, SIRT1, FANCI	3
EWSR1	CHD1L, INTS3, SMC6, RIF1, SMC5, CDC14B, MTA1, INO80E, POLD1, NONO	10	BTG2	1	BARD1, ZCWPW1, RAD52, MSH5	4		0		0
FUBP3	ERCC3, DEK, MUS81, APEX1, MTA1, FUS, RPAIN, HMGN1, NONO	9	NABP1, UVSSA, MSH5, REC8, ZFYVE26, DOT1L	6	PRMT6, CDK7, CDCA5, POLD4, UNG, MCM5	6		0	MPG	1
FUS	PARP4, UBE2V1, HUWE1, NONO	4	BTG2, TEX15	2	FUS	1		0		0
GEMIN5	CHD1L, MCM3, ASCC3, RPS3, FOXM1, POLG, AXIN2	7	BTG2, SPRTN, SETMAR, PARP9, AP5Z1, TEX15, FAM111A, ZFYVE26, EME2, PIAS4, AP5S1	11	MSH5, POLDIP2	2		0		0
GPKOW	INTS3, UCHL5, SMC6, ASCC3, FANCA, HMGN1, CHEK2, NONO	8	FBXO6, APBB1, REC8, NEIL1, CDKN2D, CHRNA4, POLDIP2, MSH5, MDC1	9	AUNIP, RPA2, CLSPN, CDC7, UBE2T, DTL, PARP1, EXO1, FANCL, MCM6, NABP1, BARD1, XRCC5, RAD18, FANCD2, MCM2, ACTL6A, RFC4, HMGB2, NEIL3, TRIP13, PTTG1, NPM1, DEK, MDC1, MCM3, MMS22L, RPA3, HUS1, FIGNL1, MCM7, PMS2P1, XRCC2, ESCO2, TEX15, GINS4, PRKDC, MCM4, RAD54B, UBR5, CDK1, DNA2, FEN1, CDCA5, CHEK1, FOXM1, RAD51AP1, CDK2, HMGA2, PARPBP, HMGB1, RFC3, POLE2, WDHD1, OTUB2, RAD51, PIF1, FANCI, TICRR,…	80	HDAC10	1		0
HNRNPA0	DEK	1	AP5Z1, PARP10	2	RAD54B	1		0		0
HNRNPA1	DHX9, GTF2I, ASCC1, APEX1, SUPT16H, FANCA, RPAIN, CHEK2, MORF4L2	9	FBXO6, BTG2, PARP9, AP5Z1, PARP10, MGMT, FAM111A, POLD4, IFFO1, EME2, AP5S1, SMC1A	12	AUNIP, RPA2, RAD54L, UBE2T, MCM6, RAD18, FANCD2, MCM2, TOPBP1, RFC4, HMGB2, NEIL3, TRIP13, RAD1, CDK7, PTTG1, NPM1, MCM3, MMS22L, EEPD1, XRCC2, TEX15, MCM4, RAD54B, CDK1, CDCA5, CHEK1, CDK2, HMGA2, PARPBP, UNG, BRCA2, RFC3, RAD51B, RAD51, FANCI, BLM, NTHL1, GINS2, CHAF1A, UHRF1, CDKN2D, MCM8, CDC45, MCM5, POLA1	46		0		0
HNRNPA2B1		0	POLD4	1	RAD54L, MCM2, HMGB2, TRIP13, MCM3, XRCC2, RFC5, PIF1, TICRR, KIF22, GINS2, RPA1, MCM5, POLDIP2	14		0		0
HNRNPC	CHD1L, UCHL5, NABP1, TRIP12, MLH1, BOD1L1, RFC1, UBE2B, GTF2I, UBE2V2, MMS19, NSMCE4A, CHEK1, NFRKB, RAD51AP1, RFC5, APEX1, MLH3, AXIN2, MCM8, CHEK2, HDAC10, MORF4L2	23	FBXO6, BTG2, RAD51AP2, PARP9, EYA4, PARP10, FAM111A, POLD4, EME2, MC1R, SIRT6	11	AUNIP, DTL, EXO1, PSME4, MCM6, RAD18, HMGB2, WDR70, CDK7, GTF2H2, PTTG1, NPM1, DEK, POT1, MCM4, SMC5, CDK1, PARPBP, POLE2, YY1, PIF1, TICRR, KIF22, LIG3, BRIP1, SPIRE1, CUL4B	27	MPG	1	MCM3, FANCI, FANCA, RBX1	4
HNRNPD	POLG	1	BRCA2	1	RAD54B, CDK7	2		0		0
HNRNPF	INTS3, USP3, DOT1L, NONO	4	TP73, MDC1, AP5Z1, PARP10, TONSL, RECQL4, FAM111A, POLD4, IFFO1, PML, MPG, EME2, ENDOV, TMEM161A, PNKP, AP5S1, HDAC10, SMC1A	18	ACTR2, XRCC5, CDK7, MMS22L, RAD51B	5		0		0
HNRNPK	EYA3, MUTYH, CHD1L, UBQLN4, DHX9, NPAS2, RIF1, XPC, SETD2, SMARCAD1, RAD17, GTF2H4, GTF2I, MCM7, SPIDR, HSF1, SMC5, CDC14B, MMS19, MEN1, KAT5, USP28, FOXM1, MCRS1, RFC5, PARP2, APEX1, MTA1, USP3, FANCI, INO80E, FUS, TERF2, FANCA, RPAIN, RAD51C, DOT1L, POLR2I, ERCC1, CSNK1E, NONO, MORF4L2	42	NABP1, UVSSA, TEX15, TONSL, RAD9A, DDX11, POLE, SLX1A, MC1R, POLG2, HSF1	11	FBXO6, EXD2, ALKBH1	3	BRCA2, AXIN2, HDAC10	3		0
HNRNPL	DHX9, RIF1, UBE2D3, ERCC8, SPIDR, SMC5, SIRT1, BRCA2, MTA1, CIB1, USP10, SPIRE1, MGME1, MORF4L2	14	AP5Z1, APBB1, POLD4, MPG	4	PTTG1, ESCO2, TEX15, CDK1, PIF1, CETN2	6		0		0
HNRNPM	CDC14B, APEX1, AXIN2	3	BTG2, NABP1, SETMAR, SMC1A	4	MORF4L1, CHEK2	2		0		0
HNRNPU	KDM1A, DHX9, UCHL5, PSME4, RIF1, UBE2D3, RAD1, NPM1, MCM3, KAT5, FOXM1, RHNO1, MCRS1, TERF2, FANCA, RPAIN, MGME1, HMGN1, HUWE1, MORF4L2	20	MUTYH, BTG2, TREX1, AP5Z1, PARP10, FAM111A, POLD4, IFFO1, PML, EME2, RTEL1, SMC1A	12	PTTG1, EGFR, RAD54B, FEN1, UVRAG, HMGA2, HELB, REC8, FANCM, TDP1, RAD51, PIF1	12		0		0
HNRNPUL1	PARK7, SMC6, PSME4, ERCC3, PMS1, TRIP12, MLH1, GTF2H4, REV3L, MCRS1, TDP1, ATXN3, USP7, RFWD3, RPAIN, KAT7, RAD51C	17	TEX264	1	KDM4D, WDHD1, GTF2H4	3		0	NUCKS1	1
ILF2	KDM1A, DHX9, REV1, RPS3	4	NABP1, POLD4, SMC1A, MSH5	4	AUNIP, ERCC8, TTC5, USP43, MCM8, POLA1, CETN2, POLDIP2	8		0		0
ILF3	UBE2B, DEK	2	POLD4, CETN2	2	WDR70, MCM3	2		0	APEX1	1
KHDRBS1	PRIMPOL, DEK, MPG, MORF4L2	4	EXO1, POLQ, TONSL, RECQL4, BLM, EME2, BRCA1, UHRF1, MSH5	9	CDK7	1		0		0
LARP7	ENDOV, MORF4L2	2	AP5Z1, POLD4	2	MSH5	1		0		0
MAGOH	CHD1L, UCHL5, UBE2T, SMC6, PSME4, ERCC3, UBE2D3, NIPBL, DEK, GTF2H4, MCM3, POLD2, MCM7, POLB, MCM4, NSMCE2, PRPF19, OTUB1, ATM, RAD51AP1, MCRS1, CDK2, APEX1, MTA1, FANCI, POLG, STUB1, INO80E, PPP4C, FUS, TERF2, FANCA, RPAIN, BRCA1, SMCHD1, DOT1L, RAD23A, UPF1, RUVBL2, PNKP, HMGN1, CHEK2, XRCC6, ATRX, MORF4L2	45	TP73, CLSPN, BTG2, SPRTN, RAD51AP2, GEN1, POLQ, POLH, AP5Z1, ZCWPW1, TEX15, TONSL, RECQL4, FAM111A, FEN1, RAD9A, BRCA2, EME2, SLX4, SIRT7, AP5S1, DMC1, MSH5	23	NPM1, UBE2N, MNAT1, RAD51B, NTHL1, CEBPG, XRCC1, RNF113A, CUL4B	9		0	RPS3	1
MATR3	CHD1L, INTS3, UCHL5, NIPBL, DEK, MDC1, MCM3, REV3L, PRKDC, DCLRE1C, MEN1, MCRS1, CUL4A, MTA1, POLG, INO80E, PPP4C, RPAIN, BRCA1, RAD51C, DOT1L, BABAM1, ACTR5, HDAC10, NONO, MORF4L2	26	CLSPN, CDC7, BTG2, SPRTN, NABP1, POLQ, ATR, UVSSA, AP5Z1, ESCO2, TEX15, RRM2B, TONSL, APBB1, BRCA2, EME2, SLX4, TP53, UHRF1, CHRNA4, SMC1A, HSF1	22	FANCL, CDK7, NPM1, SPIDR, INIP, RPS3, NSMCE1, CHD1L, RAD17	9	ASCC3	1	CDC14B	1
NCBP2	MUTYH, MLH1, GTF2H4, MCM3, GTF2I, MCM7, HSF1, ASCC1, MEN1, MUS81, MCRS1, PARP2, APEX1, MTA1, MPG, INO80E, PPP4C, FANCA, RPAIN, DOT1L, TMEM161A, RUVBL2, PNKP, HUWE1	24	BTG2, NABP1, UVSSA, AP5Z1, TEX15, TONSL, FAM111A, REC8, NEIL1, EME2, SLX4, SLX1A, USP43, ENDOV, AP5S1, HDAC10, SMC1A, HUWE1	18	USP1, NUCKS1, NHEJ1, RAD18, HMGB2, CDK7, NPM1, RMI1, CDK1, RPS3, RFC3, MNAT1, RAD51B, RMI2, CEBPG, BACH1, MORF4L2, RNF113A	18	SIRT7	1	DEK	1
NONO	CHD1L, NUCKS1, ERCC8, UBE2B, DEK, POLD2, RRM2B, PRPF19, MUS81, MTA1, MORF4L1, PPP4C, FUS, FTO, RPAIN, CHEK2, XRCC6, HDAC10, MORF4L2	19	BTG2, AP5Z1, TONSL, TNKS1BP1, EME2, PAGR1, CBX8, ENDOV, PIAS4, ZBTB7A, SIRT6	11	UBE2T, FANCL, MAGEF1, RFC4, HMGB2, NEIL3, PTTG1, RNF8, RPA3, RAD54B, CDK1, MLH3, RAD51, PIF1, RMI2, GINS2, BRCA1, RNASEH2A, CEBPG, RBX1, FANCB, MSH5	22	NPAS2	1	NONO	1
PABPC1	CHD1L, NPAS2, NIPBL, UBE2B, DEK, CDC14B, SUPT16H, MPG, AXIN2, FZR1, NONO, MORF4L2	12	CDK7, AP5Z1, EEPD1, POLD4, REC8, CIB1, SLX1B, SLX1A, SIRT7, SPIRE1, INO80C, DOT1L, ZBTB7A, CDKN2D	14	CLSPN, DMAP1, RAD54L, PRMT6, TRAIP, PARP9, MCM2, MCM3, FIGNL1, PMS2P1, XRCC2, TEX15, GINS4, MCM4, FAM111A, RAD52, FOXM1, TIMELESS, PARPBP, RFC5, POLE, TTC5, XRCC3, PIF1, RMI2, GINS2, FANCA, EME1, RAD51C, CHAF1A, PPP5C, ATRX, REXO4, CDK7, GTF2H4	35		0		0
PCBP1	INTS3, FANCL, NPM1, DEK, MCM3, MCM7, RECQL4, CDC14B, DDX11, CDK2, MTA1, USP3, MPG, STUB1, PPP4C, FANCA, RPAIN, POLR2I, ERCC1, POLD1, UBE2V1, CSNK1E, HDAC10, HUWE1, NONO, MORF4L2	26	BTG2, RAD51AP2, NPAS2, ATR, AP5Z1, TEX15, FAM111A, POLE, REC8, SLX1A, CDKN2D, ANKLE1, MDC1	13	FBXO6, RCHY1, HMGB2, ERCC8, PTTG1, SWI5, ASCC1, RPS3, RAD51B, XRCC1, CUL4B	11		0	DDB2, RBX1	2
PCBP2	CHD1L, CDK9, MMS19, MUS81, MCRS1, APEX1, MTA1, STUB1, PPP4C, RPAIN, POLR2I, RUVBL2	12	BTG2, PARP9, AP5Z1, PARP10, FAM111A, REC8, SIRT7, HDAC10, CDK7	9	AUNIP, CLSPN, RAD54L, UBE2T, DTL, EXO1, MCM6, BARD1, RAD18, FANCD2, POLQ, MCM2, RFC4, HMGB2, NEIL3, TRIP13, CDK7, XRCC4, PTTG1, MCM3, MMS22L, NUDT1, RPA3, XRCC2, ESCO2, GINS4, MCM4, CDK1, SSRP1, FEN1, CDCA5, POLD3, CHEK1, FOXM1, RHNO1, RAD51AP1, CDK2, PARPBP, RFC5, RFC3, WDHD1, RAD51B, XRCC3, RAD51, PIF1, TICRR, BLM, RMI2, SLX1B, KIF22, RFWD3, GINS2, LIG3, BRCA1, EME1, BRIP1, CHAF1A, UHRF1, RNASE…	67		0	MCM7, FANCI, FANCA	3
PPIG	GTF2H4	1		0	BARD1, MSH5	2		0		0
PRPF4	CHD1L, MCM7, DDB2	3		0	GEN1, TEX15, SSRP1, OTUB2, SLX1B, TP53, SMC1A	7		0		0
PRPF6	MORF4L2	1	BTG2, PARP9, APBB1, FAM111A	4	SLX1A, POLDIP2, MSH5	3		0		0
PRPF8	CHD1L, DDX1, GTF2H4, GTF2H5, GTF2I, SETX, MUS81, DDX11, MCRS1, NABP2, MTA1, STUB1, PPP4C, FUS, RPAIN, XAB2, RAD23A, TMEM161A, ERCC2, PNKP, TRIM28, UBE2V1	22	BTG2, AP5Z1, TEX15, APBB1, FAM111A, LIG4, REC8, CHRNA4, HDAC10	9	AUNIP, RPA2, CLSPN, RAD54L, USP1, DCLRE1B, UBE2T, DTL, EXO1, MSH2, MSH6, MCM6, BARD1, FANCD2, POLQ, MCM2, RFC4, HMGB2, NEIL3, TRIP13, PTTG1, MCM3, MMS22L, NUDT1, RPA3, FIGNL1, RFC2, XRCC2, ESCO2, GINS4, MCM4, RECQL4, FANCG, SWI5, CDK1, DNA2, SSRP1, FEN1, CDCA5, POLD3, CHEK1, FOXM1, RAD51AP1, CDK2, TIMELESS, HMGA2, PARPBP, UNG, RFC5, POLE, HMGB1, BRCA2, RFC3, POLE2, WDHD1, RAD51B, TDP1, XRCC3, RAD…	90		0	MCM7, TONSL, KIF22	3
PTBP1	DDX1, REV1, GTF2I, PRKDC, HSF1, CDC14B, SETX, USP28, FOXM1, SMUG1, MTA1, INO80E, PPP4C, FANCA, RPAIN, KAT7, RAD51C, UBE2V1, HMGN1, NONO, MORF4L2	21	CHD1L, BTG2, GEN1, NABP1, PARP9, UVSSA, MDC1, EYA4, TEX15, DCLRE1C, FAM111A, OTUB2, SLX4, SLX1A, APEX2, MSH5	16	NPM1, RPS3, CEBPG, CETN2, POLDIP2	5		0		0
PUF60	KDM1A, CHD1L, INTS3, UCHL5, ETAA1, PSMD14, BARD1, XRCC5, SMARCAL1, TRIP12, TRAIP, POLQ, ATR, BOD1L1, UBE2D3, PRIMPOL, GTF2H2C, GTF2H4, RNF8, REV3L, POLB, SPIDR, NSMCE2, HSF1, TONSL, APTX, XPA, SETX, MMS19, NFRKB, DDX11, MCRS1, MTA1, TP53BP1, RNF111, CIB1, INO80E, PPP4C, FUS, USP10, FANCA, RPAIN, ZSWIM7, KAT7, SMCHD1, ERCC2, TRIM28, MGME1, UBE2V1, HMGN1, RBX1, HDAC10, HUWE1, NONO, ATRX, MORF4L2, B…	57	FBXO6, MDC1, AP5Z1, APBB1, POLD4, SLX1B, CHRNA4, USP51, POLDIP2, MSH5	10	AUNIP, RAD54L, CDC7, DCLRE1B, UBE2T, DTL, EXO1, MCM6, RAD18, TOPBP1, RFC4, HMGB2, NEIL3, WDR70, GTF2H2, PTTG1, MCM3, MMS22L, EEPD1, FIGNL1, GTF2I, MCM7, ZCWPW1, XRCC2, ESCO2, WRN, GINS4, PRKDC, MCM4, RAD54B, CDK1, FEN1, CDCA5, POLD3, USP28, CHEK1, RAD51AP1, CDK2, TIMELESS, HMGA2, HMGB1, RFC3, WDHD1, RAD51B, XRCC3, RAD51, PIF1, TICRR, BLM, KIF22, GINS2, WRAP53, BRCA1, BRIP1, POLG2, CHAF1A, MCM8, S…	64	MPG	1	FANCL, FANCD2, MLH1, RFC1, TRIP13, RAD17, UBR5, FANCG, FOXM1, PARPBP, POLE2, FANCI, EME1, RBBP8, CHAF1B	15
QKI	DHX9, REV1, ERCC3, GTF2H4, MCM7, HSF1, MMS19, MUS81, DDX11, CDK2, MTA1, RPAIN, NONO, MORF4L2	14	CHD1L, FANCL, NABP1, UVSSA, MDC1, MSH5, SLX4, DMC1, SMC1A	9	EXO5, NHEJ1, CDK7, UBE2B, NPM1, FANCF, RPS3, APEX1, CIB1, GINS2, MCM5, CETN2	12	RAD52	1		0
RAVER1	CHD1L, INTS3, TRIP12, MCM3, MCM7, UBR5, MMS19, USP47, MUS81, KDM2A, DDX11, MCRS1, MTA1, FANCI, STUB1, INO80E, PPP4C, USP10, FANCA, RPAIN, AXIN2, RECQL5, UHRF1, MGME1, HMGN1, NONO	26	GADD45A, NPAS2, NABP1, UBE2D3, EYA4, XPA, TNKS1BP1, POLD4, EID3, MEIOB, TERF2IP, SIRT7, SPIRE1, INO80C, ZBTB7A	15	MUTYH, RAD54L, NUCKS1, PARP1, NHEJ1, TRAIP, POLQ, MCM2, MAGEF1, HMGB2, WDR70, MSH5, ESCO2, GINS4, UBE2V2, RAD54B, RAD21, TONSL, RECQL4, CDK1, SMC3, APBB1, MEN1, CDCA5, CHEK1, RAD52, GTF2H3, TTC5, RAD51B, PIF1, TICRR, RMI2, KIF22, PAGR1, SPIRE2, USP43, EME1, XRCC1, LIG1, RTEL1, MORF4L2, POLDIP2, GTF2H4	43		0	FANCG	1
RBFOX2	RAD54L, DEK, RFC2, REXO4, FOXM1, MCRS1, RFC5, KIF22, RAD51D	9		0		0		0		0
RBM15	DHX9, MCM3, FOXM1, RFC5, AXIN2, ATRX, MORF4L2	7	NABP1	1	RAD54L, TRAIP, MCM2, ESCO2, FANCG, RAD51, PIF1, TICRR, LIG1, MSH5	10		0		0
RBM17	PARK7, SFPQ, DCLRE1B, CHD1L, INTS3, UCHL5, SMC6, MSH2, MSH6, ZRANB3, RIF1, TRIP12, MLH1, SETD2, NIPBL, GTF2H4, REV3L, GTF2I, POLB, NSMCE2, SMC5, RAD23B, SETX, MGMT, USP47, PRPF19, KDM2A, CHEK1, FOXM1, MCRS1, MNAT1, ATXN3, MTA1, FANCI, KIF22, RFWD3, FANCA, WRAP53, RAD51C, SPIRE1, UPF1, MGME1, HMGN1, CHEK2, HDAC10	45	BTG2, DTL, TEX264, FAM168A, RHNO1, KDM4D, MDC1	7	PMS1, RAD17, UIMC1, UVRAG, KDM4D	5		0	NUCKS1	1
RBM22	EYA3, INTS3, SMC6, RIF1, BOD1L1, MDC1, CDC14B, OTUB1, RAD52, IFFO1, DDX11, TTC5, SUPT16H, MTA1, STUB1, INO80E, FUS, RPAIN, SMCHD1, SPIRE1, XAB2, RAD23A, TMEM161A, ERCC1, TRIM28, NONO	26	GADD45A, BTG2, AP5Z1, EGFR, TEX15, POLB, UBE2W, ERCC6, OTUB2, APEX2	10	TP73, AUNIP, CLSPN, RAD54L, USP1, UBE2T, DTL, EXO1, FANCL, MCM6, BARD1, FANCD2, TRAIP, POLQ, MCM2, RFC4, HMGB2, NEIL3, TRIP13, PTTG1, DEK, MCM3, MMS22L, RPA3, RFC2, XRCC2, ESCO2, GINS4, MCM4, RAD21, TONSL, RECQL4, RMI1, CDK1, DNA2, FEN1, CDCA5, CHEK1, FOXM1, RHNO1, RAD51AP1, CDK2, TIMELESS, UNG, RFC5, POLE, HMGB1, BRCA2, RFC3, FANCM, POLE2, RAD51B, XRCC3, RAD51, PIF1, FANCI, TICRR, BLM, RMI2, SLX…	83	NABP1, SIRT7	2	CHD1L, MCM7, GTF2H3, KIF22, XRCC1, ERCC2, POLD1, MCM8	8
RBM25	KDM1A, MUTYH, CHD1L, REV1, XRCC5, ERCC8, DEK, GTF2H4, SMC5, CDK9, OTUB1, MUS81, MCRS1, MTA1, CIB1, INO80E, PPP4C, RPAIN, ERCC1, RUVBL2, UBE2V1, CHEK2, NONO	23	GTF2H2, MDC1, SETX, REC8, SLX1A	5	FBXO6, NUCKS1, FANCD2, MLH1, HMGB2, ESCO2, SWI5, DDB2, CDCA5, RPS3, RAD51B, TDP1, RMI2, KIF22, WRAP53, BRCA1, POLDIP2, CDK7	18		0	WDHD1	1
RBM39	EYA3, INTS3, MSH6, NPAS2, ERCC3, RIF1, NABP1, MLH1, PPP4R2, DEK, REV3L, MCM7, RAD23B, ASCC1, DDB2, MUS81, ATXN3, MTA1, TERF2, FANCA, ZSWIM7, CHEK2, NONO, MORF4L2	24	BTG2, TEX264, FAM111A	3	RAD54L, USP1, EXO1, MSH2, MCM6, BARD1, XPC, POLQ, RFC4, RNF168, HMGB2, TRIP13, RAD1, NPM1, MCM3, MMS22L, RPA3, XRCC2, ESCO2, MCM4, RAD54B, RECQL4, RMI1, INIP, REXO4, DNA2, POLD3, CHEK1, RAD51AP1, POLE, RFC3, FANCM, WDHD1, ZBTB1, TDP1, XRCC3, RAD51, FANCI, BLM, RMI2, GINS2, EME1, BRIP1, PCNA, MCM8, CDC45, MCM5, POLA1, SMC1A	49		0	UBE2T, NUCKS1	2
SART3	DEK, CSNK1E	2	AP5Z1	1	POLDIP2	1		0		0
SF1	SFPQ, DCLRE1B, CHD1L, UBE2T, EXO1, SMC6, MSH6, NPAS2, MLH1, PDS5A, DEK, FANCE, REV3L, RFC2, MCM7, SPIDR, RAD23B, DDB2, MUS81, RNF111, FANCI, SMG1, KIF22, INO80E, PPP4C, RFWD3, FANCA, TP53, ZSWIM7, RAD51D, RAD51C, RBBP8, DOT1L, POLR2I, HMGN1, CHEK2, NONO, ATRX, MORF4L2	39	BTG2, DTL, TEX264, MDC1, POLL, FAM111A, MEN1, RAD9A, RAD17	9	FH, WDR33, XRCC5, RAD17, HUS1, UBE2V2, UBE2W, RAD54B, NSMCE4A, CHEK1, MSH5, GTF2H4	12	GTF2H4, FAM168A, PML	3	NUCKS1, PSME4	2
SF3A3	KDM1A, DHX9, UCHL5, DDX1, PSME4, ETAA1, NPAS2, ERCC3, XRCC5, SETD2, PPP4R2, POLQ, DTX3L, MBD4, BOD1L1, RFC1, PDS5A, RAD17, GTF2H2C, NPM1, DEK, RNF8, RFC2, MCM7, SPIDR, NSMCE2, HSF1, TONSL, RECQL4, SMC5, MMS19, ALKBH3, KAT5, MUS81, CHEK1, DDX11, MCRS1, CDK2, PDS5B, CUL4A, PARP2, ATXN3, MTA1, TP53BP1, USP7, SMG1, KIF22, INO80E, PPP4C, USP10, FANCA, RPAIN, TP53, WRAP53, SMCHD1, FZR1, RAD23A, ERCC1, …	67	GADD45A, BTG2, REV3L, AP5Z1, UBE2W, TNKS1BP1, FAM111A, RAD9A, IGHMBP2, TDG, CINP, INO80, NUDT16L1, AXIN2, TFIP11, KLHL15, HSF1	17	DTL, EXO1, FANCL, FANCD2, MCM2, NEIL3, MSH5, ZCWPW1, ESCO2, CDK1, RAD51AP1, HMGA2, RAD51B, NEIL1, TICRR, RMI2, BRIP1, CDC45	18	ASCC3, POLB, UBR5, POLG, SIRT7	5	CHD1L, MDC1	2
SF3B1	KDM1A, CHD1L, UCHL5, PSME4, INO80B, REV1, NPAS2, NABP1, TRIP12, RUVBL1, MBD4, SLC30A9, GTF2H2C, NPM1, WRNIP1, SPIDR, XPA, RAD23B, MMS19, ALKBH3, PRPF19, MUS81, IFFO1, MTA1, STUB1, USP7, NSMCE1, INO80E, FUS, TERF2, ZSWIM7, AXIN2, SMCHD1, POLR2I, ERCC1, PNKP, POLD1, UBE2V1, CHEK2, HDAC10, MORF4L2	41	BTG2, AP5Z1, POLM, REC8, TMEM161A, MSH5	6	AUNIP, CLSPN, RAD54L, DTL, EXO1, APLF, BARD1, RAD18, FANCD2, MLH1, TRAIP, MCM2, HMGB2, TRIP13, PTTG1, DEK, FANCE, MCM3, MMS22L, NUDT1, FIGNL1, RFC2, XRCC2, ESCO2, TEX15, GINS4, MCM4, FANCG, KIN, CDK1, DDB2, FEN1, FOXM1, RECQL, CDK2, HMGA2, PARPBP, UNG, RFC5, BRCA2, RFC3, POLE2, WDHD1, XRCC3, RAD51, TP53BP1, PIF1, FANCI, TICRR, BLM, RMI2, SLX1B, KIF22, GINS2, WRAP53, BRCA1, EME1, BRIP1, CHAF1A, UH…	68		0	TONSL, CHEK1, CIB1, FANCA, LIG1	5
SF3B4	KDM1A, MUTYH, CHD1L, INTS3, REV1, ERCC3, PSMD14, ACTL6A, DEK, GTF2H4, MCM7, SPIDR, HSF1, APTX, SETX, MMS19, OTUB1, MEN1, MUS81, MCRS1, CUL4A, MNAT1, TDP1, MTA1, POLG, CIB1, MPG, STUB1, INO80E, PPP4C, FUS, RPAIN, SIRT7, SPIRE1, TMEM161A, RUVBL2, PNKP, POLD1, UBE2V1, HMGN1, RBX1, XRCC6, NONO, MORF4L2	44	CDC7, BTG2, GEN1, NPAS2, NABP1, PARP9, ATR, MDC1, POLM, TEX15, FAM111A, REC8, SLX4, RECQL5, HDAC10, SMC1A, HSF1	17	XRCC4, NPM1, SWI5, RPS3, RAD51B, INO80C, CUL4B	7	AP5Z1	1		0
SFPQ	UCHL5, SMC6, PSME4, NPAS2, MLH1, PDS5A, DEK, ASCC3, REV3L, RFC2, POLB, DDB2, MEN1, MTA1, KIF22, PPP4C, RFWD3, RAD51C, CHAF1A, BABAM1, HDAC10, MORF4L2	22	BTG2, TNKS1BP1, RAD17	3	SFPQ, NUCKS1, WDR33, XRCC4, UBE2V2, RAD54B, CDK1, KDM4D, SPIRE2	9		0	RAD17, NSMCE2, CHEK2	3
SMNDC1	DEK, MGME1	2	BTG2, AP5Z1, PARP10, POLD4, MPG, MSH5	6	DCLRE1B, DTL, ACTR2, RFC1, HMGB2, GINS4, MCM4, FEN1, CHEK1, RAD51, TICRR, BRIP1	12		0		0
SNRNP200	CHD1L, NPAS2, ZRANB3, EPC2, RIF1, MLH1, PDS5A, NIPBL, GTF2H4, FANCE, REV3L, RFC2, MEN1, FOXM1, MCRS1, ATXN3, USP3, PPP4C, TERF2, RFWD3, USP10, FANCA, RPAIN, LIG3, BABAM1, TMEM161A, POLR2I, MCM8	28	TEX264, PML, RAD17, MDC1	4	FH, WDR33, MCM6, XRCC5, XPC, RFC4, HMGB2, TRIP13, WDR70, GTF2H2C, XRCC4, NPM1, UIMC1, MCM3, RPA3, RAD54B, CDK1, SMC3, NSMCE4A, UVRAG, CHEK1, RAD51AP1, FANCM, WDHD1, FANCI, GINS2, PCNA, CDC45, CHEK2, SMC1A, MSH5	31	FAM168A	1	NUCKS1, PMS1, RAD17, DEK	4
SNRNP70	CHD1L, UBQLN4, PMS1, MCM7, NEIL2, NSMCE2, APTX, RAD23B, SETX, ASCC1, MMS19, MUS81, FAM168A, FUS, USP10, TP53, SIRT7, PIAS4, BABAM1, ERCC1, HMGN1, RBX1, NONO, ATRX	24	JMY, UBE2W, RRM2B, APBB1, POLD4, REC8, MEIOB, ZSWIM7, AXIN2, KLHL15, KDM4D, MSH5	12	MAD2L2, AUNIP, CLSPN, RAD54L, CDC7, DCLRE1B, UBE2T, EXO1, MCM6, BARD1, RAD18, OGG1, TRAIP, POLQ, MCM2, RFC4, RFC1, HMGB2, NEIL3, TRIP13, PTTG1, WRNIP1, MCM3, MMS22L, NUDT1, POLD2, RFC2, XRCC2, ESCO2, GINS4, MCM4, RAD54B, RECQL4, FANCG, SWI5, CDK1, DNA2, DCLRE1A, FEN1, CDCA5, RAD51AP1, CDK2, NABP2, RFC5, POLE, HMGB1, RFC3, POLE2, WDHD1, TDP1, XRCC3, MTA1, RAD51, PIF1, FANCI, TICRR, BLM, STUB1, EME…	82	NABP1	1	NPAS2, DEK, CHEK1, FOXM1, PARPBP, PARP2, FANCA, POLR2I	8
SRSF1	PARK7, EYA3, CHD1L, UCHL5, UBE2T, MSH2, PSME4, ETAA1, REV1, RIF1, PMS1, OGG1, MLH1, HMCES, BOD1L1, NPM1, UIMC1, RNF8, MCM3, RFC2, GTF2I, POLB, PRKDC, SMC5, CDC14B, MMS19, POLL, BCCIP, MEN1, KAT5, FOXM1, DDX11, MCRS1, RFC5, TDP1, USP3, NSMCE1, INO80E, PPP4C, USP10, FANCA, RPAIN, AXIN2, SMCHD1, UPF1, MGME1, UBE2V1, HMGN1, HUWE1, NONO, ATRX, MORF4L2, TREX2	53	CLSPN, BTG2, SPRTN, EXO1, GEN1, NABP1, SETMAR, POLQ, PARP9, TOPBP1, ATR, RCHY1, NEIL3, TRIP13, GTF2H2C, GTF2H2, MDC1, POLH, ASF1A, FIGNL1, ESCO2, TEX15, MCM4, NBN, RRM2B, DCLRE1C, DNA2, FAM111A, FEN1, POLD3, RAD52, POLE, FANCM, POLE2, RAD51, TP53BP1, SLX4, FUS, EME1, RAD51C, BRIP1, RBBP8, UHRF1, PCNA, SAMHD1, FANCB, APEX2, SMC1A, GTF2H4	49	FANCL, POLD4, MPG, NTHL1, SPIRE2, MC1R, RNF113A, POLDIP2	8	CDC7, CDC45, CHEK2	3	RFC1, RPS3	2
SRSF3	EYA3, UBQLN4, SMC6, NPAS2, WDR33, EPC2, RIF1, NABP1, TRIP12, ASCC3, HSF1, APTX, MUS81, FAM168A, USP28, CEP164, MCRS1, MTA1, POLG, PALB2, FUS, USP10, HUWE1, NONO, MORF4L2	25	GADD45A, USP45, C14orf39, MDC1	4	INTS3, UBE2T, APLF, MSH5, POLD2, ESCO2, RECQL4, POLL, CDCA5, BRCA2, PIF1, NEIL1, FANCI, PAGR1, SLX1A, BRCA1, MCM5, CETN2, MDC1	19		0		0
SRSF5	CHD1L, HMCES, UBE2D3, DEK, GTF2H4, MCM7, CDK1, MCRS1, APEX1, MTA1, CIB1, MPG, RPAIN, TRIM28, HMGN1, HDAC10	16	NABP1	1	RAD54L, DCLRE1B, DTL, MCM6, TRAIP, MCM2, HMGB2, PTTG1, MCM3, TEX15, GINS4, RECQL4, FANCG, FEN1, CDCA5, CHEK1, FOXM1, PARPBP, UNG, XRCC3, PIF1, TICRR, RMI2, KIF22, GINS2, EME1, BRIP1, CHAF1A, UHRF1, LIG1	30		0		0
SRSF7	TOPBP1, TRIP13, GTF2H4, MCM3, MCM7, PRKDC, RHNO1, HMGB1, APEX1, RFWD3, SPIRE2, DOT1L, UPF1, UBE2V1	14	BTG2, RAD51AP2, NPAS2, NABP1, MDC1, TEX15, DCLRE1C, REC8, MC1R, POLG2, SMC1A	11	FBXO6, RAD54L, RPS3, UNG, CETN2	5		0	TRAIP	1
SRSF9	FANCL, ERCC3, TRIP12, GTF2H4, MCM7, TERF2, SPIRE2, RPAIN, POLR2I, ERCC1, UBE2V1, HDAC10, NONO, ATRX, MORF4L2	15	BTG2, NPAS2, NABP1, PARP9, DTX3L, TEX15, APBB1, REC8, MEIOB, POLG2, AXIN2, SPIRE1, ANKLE1	13	FBXO6, AUNIP, RAD54L, UBE2T, DTL, FH, EXO1, COMMD1, RAD18, TRAIP, MCM2, HMGB2, NEIL3, PTTG1, MMS22L, RPA3, ESCO2, GINS4, CDK1, MGMT, CDCA5, CHEK1, FOXM1, RAD51AP1, PARPBP, RFC5, RFC3, POLE2, WDHD1, XRCC3, RAD51, PIF1, TICRR, BLM, RMI2, SLX1B, KIF22, GINS2, BRIP1, RBBP8, RNASEH2A, XRCC1, LIG1, POLD1, PCNA, MCM5, POLDIP2	47		0		0
TAF15	DHX9, REV1, ERCC3, UBE2D3, RAD50, GTF2H4, GTF2I, MCM7, MMS19, MEN1, PARP2, APEX1, FANCA, RPAIN, SAMHD1, HMGN1, HDAC10, NONO, MORF4L2	19	BTG2, SMC6, GEN1, NABP1, ATR, MDC1, MSH5, POLH, USP45, WRN, RRM2B, FAM111A, TIMELESS, POLE, FANCM, POLE2, TP53BP1, BRCA1, EME1, POLG2, ANKLE1, FANCB, SMC1A, GTF2H4	24	FBXO6, OGG1, AP5Z1, PARP10, POLD4, UBE2N, PML, MORF4L1, MPG, EME2, NTHL1, NUDT16L1, PAGR1, PPP4C, CBX8, INO80C, FZR1, PIAS4, ZBTB7A, SIRT6, XAB2, RUVBL2, TFPT, AP5S1	24	RAD52, DDX11, ATRX	3	WRNIP1, RAD23A	2
TFIP11	DEK, REV3L, APTX, INO80E, MORF4L2	5	BTG2, NABP1, AP5Z1, POLD4, INO80C	5	AUNIP, RAD54L, USP1, UBE2T, DTL, EXO1, MCM6, BARD1, FANCD2, POLQ, MCM2, TOPBP1, RFC4, HMGB2, NEIL3, TRIP13, PTTG1, POLH, MCM3, MMS22L, NUDT1, RPA3, MCM7, XRCC2, ESCO2, GINS4, RAD54B, FANCG, CDK1, DNA2, SMC3, SSRP1, FEN1, CDCA5, POLD3, FOXM1, RHNO1, RAD51AP1, TIMELESS, PARPBP, RFC5, BRCA2, RFC3, POLE2, XRCC3, RAD51, PIF1, FANCI, TICRR, BLM, RMI2, KIF22, PAGR1, GINS2, FANCA, RPA1, WRAP53, LIG3, BRC…	72		0	RAD51C	1
TIA1	DHX9, REV1, GTF2I, NFRKB, FOXM1, MCRS1, NSMCE1, ACTR5, NONO, MORF4L2	10	NABP1, UVSSA, MDC1, MSH5, DCLRE1C, REC8, FANCM, POLG2, SMC1A	9	FBXO6, REXO4, POLDIP2	3		0		0
TIAL1	DHX9, UBE2D3, RAD50, GTF2H4, MMS19, KAT5, DDX11, APEX1, MTA1, STUB1, INO80E, FUS, RPAIN, POLR2I, MGME1, CHEK2, RBX1, HUWE1, MORF4L2	19	FBXO6, DMAP1, GADD45A, BTG2, PARP3, PARP9, POLH, AP5Z1, POLM, PARP10, XPA, MGMT, FAM111A, POLD4, IFFO1, REC8, PML, NEIL1, EME2, NUDT16L1, SLX1A, SPIRE2, RECQL5, SIRT6, HDAC10	25	AUNIP, CLSPN, RAD54L, USP1, CDC7, DCLRE1B, UBE2T, DTL, EXO1, DDX1, MSH2, MSH6, MCM6, RIF1, BARD1, XRCC5, RAD18, FANCD2, POLQ, MCM2, TOPBP1, RFC4, RFC1, HMGB2, NEIL3, TRIP13, MSH3, XRCC4, PTTG1, NPM1, MCM3, MMS22L, ASF1A, NUDT1, RPA3, HUS1, FIGNL1, POT1, XRCC2, ESCO2, WRN, GINS4, PRKDC, MCM4, UBE2V2, RAD54B, RAD21, RECQL4, FANCC, CDC14B, CDK1, DNA2, SFR1, SMC3, SSRP1, FEN1, CDCA5, POLD3, RPS3, USP…	107	MUTYH, CEP164, SIRT7	3	CDK7, DEK, MCM7	3
TRA2A		0		0	WRNIP1, POLDIP2	2		0		0
U2AF1	PARK7, RPA2, SFPQ, MUTYH, DCLRE1B, CHD1L, INTS3, UBQLN4, UCHL5, PSME4, REV1, NPAS2, ERCC3, WDR33, PMS1, TRIP12, SETD2, PARP3, RUVBL1, TOPBP1, RFC1, UBE2D3, RAD17, GTF2H2C, POLK, RAD50, GTF2H4, RNF8, MCM3, ASCC3, REV3L, GTF2I, UBR5, HSF1, TONSL, SMC5, ERCC6L2, RAD23B, SETX, SIRT1, MMS19, SMC3, NSMCE4A, GTF2H1, DDB2, MEN1, KAT5, MUS81, ATM, USP28, GTF2H3, POLE, PDS5B, CUL4A, APEX1, SUPT16H, ZFYVE26…	90	AP5Z1, VCPIP1, ERCC6, FAM111A, IGHMBP2, EID3, INO80, SLX1A, TERF2IP, KLHL15, SMC1A, HSF1	12	RAD54L, NUCKS1, FANCD2, MCM2, POLN, HMGB2, NEIL3, TRIP13, PTTG1, GINS4, RECQL4, CDK1, PIF1, FANCI, TICRR, RMI2, SLX1B, KIF22, GINS2, CHAF1A, RNASEH2A, RUVBL2, CDC45, CDK7, MSH5	25	GADD45A, NABP1, TFIP11	3	UBE2T, MSH5, POLD2, RPS3, FOXM1, FANCA, SPIRE2, EME1, MCM8	9
U2AF2	PARK7, SFPQ, DMAP1, MUTYH, DCLRE1B, INTS3, UBQLN4, UCHL5, SMC6, PSME4, NPAS2, ERCC3, WDR33, RIF1, NABP1, TRIP12, MLH1, ATRIP, PPP4R2, RUVBL1, TOPBP1, ACTL6A, RFC1, SMARCAD1, NIPBL, GTF2H2C, RAD50, GTF2H4, RNF8, REV3L, SHPRH, GTF2H5, GTF2I, SPIDR, PRKDC, RRM2B, HSF1, TONSL, APTX, SMC5, ERCC6L2, XPA, RAD23B, SETX, ASCC1, SMC3, USP47, GTF2H1, DDB2, MUS81, FAM168A, ATM, USP28, DDX11, TDG, ALKBH2, RFC…	96	GADD45A, BTG2, TEX264, MDC1, AP5Z1, POLM, PARP10, TNKS1BP1, OTUB1, POLD4, OTUB2, PML, SLX1A, MC1R, PIAS4, ZBTB7A, SIRT6, RAD17	18	KDM1A, AUNIP, CLSPN, RAD54L, USP1, FH, EXO1, GEN1, MSH2, MCM6, BARD1, XRCC5, RAD18, TRAIP, POLQ, MCM2, RFC4, POLN, SLC30A9, HMGB2, NEIL3, TRIP13, RAD1, WDR70, PTTG1, MMS22L, RPA3, FIGNL1, ZCWPW1, XRCC2, ESCO2, GINS4, MCM4, UBE2V2, RAD54B, RAD21, RECQL4, FANCG, RMI1, SWI5, PARG, CDK1, DNA2, DCLRE1A, NSMCE4A, FEN1, CDCA5, KDM4D, CHEK1, RECQL, CDK2, BRCA2, RFC3, FANCM, POLE2, WDHD1, MLH3, XRCC3, FAN…	92	FAM111A, MEN1, IGHMBP2	3	CHD1L, UBE2T, NUCKS1, MSH6, FANCL, PMS1, FANCD2, XPC, RAD17, NPM1, DEK, MSH5, MCM3, MCM7, REXO4, KIN, MMS19, RPS3, FOXM1, RAD51AP1, PARPBP, POLE, FANCI, FANCA, BRIP1, SMCHD1, MCM8, CHEK2	28

## Sheet: Cellular senescence
SF	splice_senescence	splice_senescence_number	expression_up_senescence	expression_up_senescence_number	expression_down_senescence	expression_down_senescence_number	expression_splice_up_senescence	expression_splice_up_senescence_number	expression_splice_down_senescence	expression_splice_down_senescence_number
BUD13		0		0		0		0		0
CCAR1	TBX3	1	CDKN1A, NUAK1	2	MIR146A	1		0		0
CIRBP		0	CDKN1A, ARNTL	2	TERT, MIR146A, HMGA2, PAWR, ARG2, YPEL3	6		0		0
CPSF6	BCL6, OPA1, SMC5, ARNTL	4	CDKN2B	1	SMC6, SRF, FBXO5, HRAS, CDK2, TBX2, RBL1	7		0	PNPT1	1
CPSF7	HRAS	1	CDKN1A, CDKN2B	2	VASH1, MAP2K6	2		0		0
DDX24		0	SLC30A10	1	TERT, CDKN2B, HRAS	3		0		0
DDX28		0		0	VASH1	1		0		0
DDX3X		0	ZMPSTE24, CDKN1A, MAP3K5, CDKN2A, CDKN2B, VASH1, ULK3, MAPK11	8	YBX1, SLC30A10, BCL6, TERT, MIR146A, FBXO5, ZNF277, CDK2	8		0		0
DDX5		0	SLC30A10	1	TERT	1		0		0
DDX52		0	CDKN2B	1	ARNTL	1		0		0
DHX30		0	SLC30A10	1	PLK2, CDKN2B	2		0		0
EFTUD2	ULK3	1	CDKN2B	1	ID2	1		0		0
EIF4A3	PNPT1, MAPK9, CDK2, TBX3	4	CDKN2B, TBX2	2	YBX1, PRKCD, MIR146A, HMGA1, NAMPT, ZNF277, NSMCE2, HMGA2, NUAK1, MAP2K1	10		0	SIRT1, RSL1D1	2
EWSR1	SMC6, SMC5, BMPR1A, HRAS, MAP2K3	5	PLK2, CDKN1A, CDKN2A, TBX2, MAPK11	5		0		0		0
FUBP3	ULK3	1	AKT3	1	PRMT6, ID2	2		0		0
FUS	TBX3	1	CDKN1A, CDKN2B, NUAK1	3	SLC30A10, ID2	2		0		0
GEMIN5	MAPK14, MAP2K4	2	CDKN1A, CDKN2A, VASH1, TBX2, MAP2K6	5	MIR146A, YPEL3	2		0		0
GPKOW	SMC6, MAPK14, HRAS, MAP3K3	4	SLC30A10, ARNTL	2	YBX1, EEF1E1, HMGA1, FBXO5, PRKDC, CDKN2A, CDKN2B, CDK2, HMGA2, NUAK1, TBX3, CALR, RBL1	13		0		0
HNRNPA0		0		0		0		0		0
HNRNPA1		0	SLC30A10, ID2, CDKN1A, ARNTL, TBX2	5	NEK4, MIR146A, EEF1E1, NAMPT, ZNF277, CDKN2B, CDK2, HMGA2, ARG2	9		0		0
HNRNPA2B1		0	CDKN2B	1	MAP2K6	1		0		0
HNRNPC	NEK4, NEK6, MAP2K3	3	CDKN1A	1	MIR146A, NAMPT, SMC5, ARG2, MAP2K1	5		0		0
HNRNPD		0	NUAK1	1	CDKN2B	1		0		0
HNRNPF	NEK6, TBX3	2	PML	1	NAMPT, ARG2	2		0		0
HNRNPK	PNPT1, MAPK9, MAPK14, SMC5, KAT5, TBX3, TERF2, MAP2K3	8	CDK6, CDKN2B, NUAK1, ARG2	4	SLC30A10	1		0		0
HNRNPL	EEF1E1, SMC5, NEK6, SIRT1	4	MIR146A	1		0		0		0
HNRNPM		0	CDKN2A, NUAK1, MAPK11	3	SLC30A10, BCL6, YPEL3	3		0		0
HNRNPU	HMGA1, MAPK14, KAT6A, NEK6, KAT5, PAWR, MAPKAPK5, TERF2	8	PML	1	NAMPT, HMGA2	2		0		0
HNRNPUL1	YBX1, SMC6, TBX3, MAP2K4	4		0		0		0		0
ILF2		0		0		0		0		0
ILF3		0		0		0		0		0
KHDRBS1		0		0	CDKN2B	1		0		0
LARP7		0	CDKN2B, TBX2	2	SLC30A10	1		0		0
MAGOH	SMC6, MAPK9, HMGA1, NSMCE2, ATM, CDK2, PAWR, TBX3, ULK3, RSL1D1, TERF2, MAP2K3	12	CDKN2B, ARNTL, TBX2	3	YBX1, PRKCD, BCL6, MIR146A, NAMPT, ZNF277, ARG2, YPEL3	8		0		0
MATR3	HMGA1, PRKDC, TBX3, MAP2K3	4	TERT, CDKN1A, CDK6, CDKN2A, HRAS, NUAK1, TP53, TBX2, MAPK11	9	SLC30A10, BCL6, ZNF277, YPEL3	4		0		0
NCBP2	PNPT1, BCL6	2	CDKN1A, CDKN2B, TBX2, MAPK11	4	YBX1, SLC30A10, ZNF277, MAP2K1	4	ULK3	1	HMGA1, NEK6	2
NONO	YBX1, MAP3K3	2	CDKN1A, SRF, CDKN2B, TBX2	4	FBXO5, VASH1	2		0	HRAS	1
PABPC1		0	CDKN1A, ARNTL, NUAK1, ARG2, MAP2K3	5	PRMT6, CDK6	2	HMGA1	1		0
PCBP1	BCL6, HRAS, CDK2, PAWR, YPEL3	5	TERT, MIR146A, CDKN1A, CDKN2A, CDKN2B, ARNTL, VASH1	7	SLC30A10, ID2, PRKCD, MAP2K4	4		0		0
PCBP2	PNPT1	1	CDKN1A, ARNTL	2	FBXO5, CDK2, RBL1	3		0		0
PPIG		0	ARNTL	1		0		0		0
PRPF4		0	BCL6, ARNTL	2	SRF, CDKN2A, CDKN2B, NUAK1, VASH1, MAP2K1, TP53	7		0		0
PRPF6		0		0	MIR146A, YPEL3	2		0		0
PRPF8	HRAS, ULK3	2	PLK2, CDKN1A, CDKN2B	3	SLC30A10, TERT, HMGA1, FBXO5, CDK2, HMGA2, CALR	7		0		0
PTBP1	PRKDC	1	MIR146A, CDKN1A, CDKN2A, CDKN2B, NUAK1, VASH1, TBX2, MAPK11	8	SLC30A10, ID2, RSL1D1, YPEL3	4		0		0
PUF60	MAPK14, CDKN1A, NSMCE2, NEK6, MAPKAPK5, MAP3K3	6	SLC30A10	1	MIR146A, FBXO5, PRKDC, CDKN2B, CDK2, HMGA2, PAWR, TBX3, CALR	9		0		0
QKI	PNPT1, CDK2	2	CDKN2B, ARNTL	2	ID2, CDKN1A, NEK6, RSL1D1	4		0		0
RAVER1	MAPK14, PAWR, TBX3	3	ID2, PLK2, MIR146A, EEF1E1, HMGA1, CDKN2B, ARNTL, NUAK1, ARG2, TBX2	10	SLC30A10, MAP2K6, CALR	3		0		0
RBFOX2		0		0		0		0		0
RBM15	TBX3	1	CDKN2A, ARG2, VASH1	3	MAP2K6	1		0		0
RBM17	SMC6, HMGA1, NSMCE2, SMC5, HRAS, TBX3, MAP2K4	7	CDKN1A, SRF	2		0		0		0
RBM22	SMC6, HRAS, ULK3	3	PLK2, CDKN1A, MAP3K5, CDKN2A, CDKN2B, NUAK1, ARG2, MAPK11, MAGEA2	9	SLC30A10, BCL6, TERT, MIR146A, MAPK9, FBXO5, ZNF277, CDK2, CALR, RBL1	10		0		0
RBM25	SMC5, HRAS, ARNTL, PAWR, ULK3	5	MIR146A, CDK6, CDKN2B	3	SLC30A10, HMGA1, RSL1D1	3		0		0
RBM39	YBX1, PNPT1, BCL6, PAWR, TBX3, TERF2, RBL1	7		0		0		0		0
SART3		0		0	CDKN2B	1		0		0
SF1	SMC6, HMGA1, MAPK8, TBX3, TP53, MAP2K3	6	CDKN1A, SRF, TBX2	3	CDKN2B, KRAS, PAWR	3	PML	1		0
SF3A3	PRKCD, NSMCE2, SMC5, NEK6, ARNTL, KAT5, CDK2, TBX3, TP53, MAP3K3	10	PLK2, CDKN1A, HRAS, TBX2	4	MIR146A, HMGA2	2		0	YPEL3	1
SF3B1	PNPT1, HRAS, ULK3, TERF2	4	SLC30A10, BCL6, ARNTL, YPEL3	4	CDKN2A, CDK2, HMGA2, NUAK1, MAP2K6, CALR, RBL1	7		0	HMGA1, TBX3	2
SF3B4	NEK6, PAWR, ULK3	3	CDKN1A, CDKN2A, CDKN2B, VASH1, TBX2, MAPK11	6	SLC30A10, ID2, PRKCD	3		0		0
SFPQ	SMC6, BCL6, HMGA1, MAPK8, PAWR, TBX3, ULK3	7	CDKN1A, SRF, CDKN2A, CDKN2B, MAP2K7	5	SLC30A10	1		0	NSMCE2	1
SMNDC1		0	HMGA1, CDKN2B	2	SLC30A10	1		0		0
SNRNP200	HMGA1, HRAS, TBX3, TERF2	4	CDKN1A, SRF, PML, MAP2K7	4	PNPT1, KRAS	2		0	PAWR	1
SNRNP70	PNPT1, BCL6, NSMCE2, TBX3, TP53, MAP3K3	6	MIR146A, CDKN1A, ARG2, B2M, YPEL3	5	TERT, HMGA1, FBXO5, CDKN2A, NEK6, CDK2, MAP2K6, RBL1	8		0		0
SRSF1	PNPT1, OPA1, MAPK14, PRKDC, SMC5, HRAS, KAT5, TBX3	8	PLK2, CDKN1A, CDKN2A, CDKN2B, KRAS, NUAK1, TBX2, MAP2K6, MAPK11	9	PRKCD, BCL6, MIR146A, YPEL3	4		0	HMGA1, MAP2K1	2
SRSF3	SMC6, OPA1, HMGA1, SRF, ARNTL, PAWR, TBX3	7	CDKN2B, ARG2, YPEL3	3	VASH1	1		0		0
SRSF5	HMGA1, MAPK14, CDKN1A, NEK6, HRAS	5	ARG2	1	VASH1	1		0		0
SRSF7	PRKDC	1	PLK2, MIR146A, CDKN2B, ARG2	4	SLC30A10, MAP2K6	2		0		0
SRSF9	HRAS, PAWR, TERF2	3	CDKN1A, CDK6, CDKN2B, ARNTL, NUAK1, ARG2	6	FBXO5, MAP2K6	2		0		0
TAF15	PNPT1, PAWR	2	SMC6, PLK2, CDK6	3	SLC30A10, ID2, SRF, NEK6, PML, MAP2K3, TBX2, MAP2K7	8		0		0
TFIP11	HRAS	1	MIR146A, CDKN1A, CDKN2B	3	SLC30A10, MAPK9, FBXO5, MAP2K6, RBL1	5		0		0
TIA1	TBX3	1	CDKN2B	1	SLC30A10, MAP2K6	2		0		0
TIAL1	BCL6, MAPK14, KAT5, TBX3, ULK3	5	SLC30A10, CDKN1A, PML, MAPK11	4	YBX1, MIR146A, EEF1E1, HMGA1, FBXO5, NAMPT, PRKDC, MAPK8, CDK2, PAWR, ARG2, MAP2K1, CALR, RBL1	14	HRAS	1		0
TRA2A		0	PLK2	1	SLC30A10	1		0		0
U2AF1	PNPT1, MAPK9, HMGA1, MAPK14, SMC5, SIRT1, HRAS, KAT5, ATM, MAPKAPK5, YPEL3, TERF2, TP53, MAP3K3, MAP2K7	15	PLK2, CDKN1A, CDKN2B, ARNTL, NUAK1, TBX2	6	TERT, VASH1	2		0		0
U2AF2	YBX1, SMC6, PNPT1, BCL6, OPA1, MAPK9, MAPK14, PRKDC, SMC5, HRAS, ATM, KRAS, PAWR, MAPKAPK5, TBX3, MAP2K1, ULK3, TERF2, TP53, MAP3K3	20	PLK2, CDKN1A, SRF, CDKN2A, CDKN2B, NUAK1, ARG2, PML, TBX2, MAP2K7	10	SLC30A10, FBXO5, CDKN1B, CDK2	4	HMGA1	1	RBL1	1

## Sheet: Cell death
SF	splice_death	splice_death_number	expression_up_death	expression_up_death_number	expression_down_death	expression_down_death_number	expression_splice_up_death	expression_splice_up_death_number	expression_splice_down_death	expression_splice_down_death_number
BUD13	VDAC1, MYBL2	2	TRAF5, FGB, FGG, ITGA1, EGR1, VNN1, AKAP12, PAEP, CD248, BIRC3, EGLN3, THBS1, HP, ALPK2, AXL, PLA2G3, UBD	17	TDGF1, MTRNR2L12, MTRNR2L2, ARG1, NUPR1, NLE1	6		0		0
CCAR1	GNB1, CDC42, JTB, IVNS1ABP, NPAS2, MAP4K4, ERCC3, ITGA6, QRICH1, EAF2, FGFR3, DDX41, RGL2, VEGFA, MAP3K7, MICAL1, BRAT1, RNF216, FGFR1, YWHAZ, HIPK3, SORL1, LRP1, TBX3, ACIN1, DHRS2, MAX, RBM25, LGMN, PACS2, ADAM10, AXIN1, ATP2A1, SPG7, TIAF1, BECN1, MALT1, HPN, CARD8, PEG3, CSNK2A1, APP, SON, NONO, DUSP9	45	IFI6, LAPTM5, CHI3L1, PRKCE, LAMP3, TLR2, FGG, SYNGAP1, CDKN1A, PTK2B, STAR, CD274, NRP1, DKK1, PRF1, FAS, IFIT2, IFIT3, SFRP5, PRAP1, APBB1, ACTN3, UCP2, CRYAB, VDR, COL2A1, FAIM2, ZNF385A, GLS2, AGAP2, SOCS2, PLA2G1B, NFATC4, IFI27, IFI27L2, ST20, ARNT2, ERN2, ITGAM, NOD2, DPEP1, XAF1, NTN1, CCL5, TMC8, CLIP3, TGM2, BIRC7, MX1, PRODH, PLA2G3, PLA2G6, MAPK8IP2, PAGE4, HSPA1A, HSPA1B	56	LCK, SLC25A24, IL6R, FABP1, FHL2, FRZB, FZD5, PPARG, PPARGC1A, ALB, PLAC8, LOX, PDGFRB, MIR146A, CPEB4, FLT4, FOXQ1, EDN1, CDK19, ARG1, VNN1, SGK1, PERP, CITED2, AKAP12, AGR2, IGFBP3, PEG10, SERPINE1, DLC1, FXN, IPMK, LDHA, GSTP1, PDE3A, ERBB3, HMGB1, RGCC, LGALS3, HSP90AA1, HBA1, PDPK1, EMP2, PRKCB, NGFR, PMAIP1, VPS4B, URI1, MYBL2, EEF1A2, CHEK2, RPS6KA3, IER3, BAG6, RGL2	55		0		0
CIRBP	TIA1, HTRA2, MFF, FGFR3, ALB, BAG6, BCLAF1, SOD2, OPTN, BTBD10, ING4, MDM2, DHRS2, TJP1, LCMT1, MAZ, PTRH2, CSNK2A1, NONO	19	CASP9, IFI6, KDM4A, MLLT11, ADCY10, STEAP3, SP100, MYD88, FGB, DAB2, SH3RF2, FOXQ1, RIPK1, RNF144B, CDKN1A, ARG1, GPER1, AGR2, GPNMB, ELMO1, SFRP4, CD36, NUGGC, POLB, GSN, ASAH2, IFIT2, IFIT3, FGFR2, PRAP1, SMPD1, RAG1, RAPSN, BRMS1, CASP1, CARD16, CADM1, BCL2L14, PDE3A, COL2A1, ESPL1, ZNF385A, KITLG, NR1H4, TNFRSF19, CIDEB, CRIP1, THBS1, CHP1, CAPN3, SLC5A11, CLN3, SULT1A4, SULT1A3, HP, DPEP1, P…	65	PARK7, ENO1, EPHA2, LRP8, CSF1, TXNIP, RASSF5, TRAF5, KLF11, HK2, MAP4K4, FHL2, BUB1, LIMS2, CDCA7, FRZB, SLC39A10, INPP5D, TRAIP, GBE1, MAD2L1, TRIM2, FNIP2, HMGB2, TERT, MIR146A, SERPINB9, EDN1, PIM1, VNN1, SGK1, AKAP12, IGFBP3, SERPINE1, SHH, TNFRSF10B, UBE2V2, RRM2B, SHB, NSMF, CDK1, DPYSL4, MAPK8IP1, LRP5, RELT, UCP2, ARRB1, YBX3, AGAP2, HMGA2, PHLDA1, PAWR, DUSP6, ZNF268, RGCC, G2E3, ARG2, …	86	CD74	1	IVNS1ABP, TIAF1	2
CPSF6	LRP8, BIRC6, RTN4, TIA1, MAP4K4, NCK2, BCL2L11, CASP8, MFF, INPP5D, ZDHHC3, SHISA5, IP6K2, NISCH, PLSCR1, EIF4G1, BCL6, OPA1, FGFR3, RAPGEF2, CAST, SRPK2, BCAP29, UBQLN1, TXN, VDAC2, SLK, TIAL1, CTTN, TNFRSF1A, PHB2, DDX47, DNM1L, ERBB3, RNF34, APEX1, ACIN1, DHRS2, RBM25, TJP1, TRPV1, ARRB2, NF1, BECN1, CDK5RAP3, NME1, RPS6KB1, DDX5, P4HB, PYCR1, VAPA, CRLF1, SON, PRMT2, PLA2G6, RPL10	56	PCSK9, EFNA1, ATF3, TGFB2, AGT, OPN3, KLF11, FOSL2, FABP1, INHBB, PROC, CIDEC, PPARG, FHIT, HRG, KNG1, TFRC, NKX3-2, ALB, PLAC8, TRIM2, FGB, FGA, FGG, HPGD, TLR3, PRLR, GDNF, ITGA1, IL6ST, NAIP, PPP2R2B, MIR145, CPEB4, EDN1, VEGFA, GJA1, ARG1, VNN1, EYA4, PLAGL1, RPS6KA2, AGR2, ELMO1, SFRP4, IGFBP3, EPO, SERPINE1, SHH, TNFRSF10D, CLU, NRBP2, B4GALT1, TRAF1, OPTN, NRP1, ADAM8, PRAP1, CTSD, H19, SY…	97	E2F2, ID3, STK40, STIL, ANP32E, MPZ, KIF14, CHI3L1, DSTYK, TEX261, FHL2, BUB1, DLX1, NFE2L2, STK17B, BARD1, PTMA, RAD18, TRAIP, GNAI2, SHQ1, MCM2, ECT2, ZMAT3, PPARGC1A, MAD2L1, HMGB2, DAB2, SEMA6A, SH3RF2, FOXQ1, TXNDC5, HSPA1B, DAXX, SYNGAP1, SLC25A27, BCLAF1, CYCS, HOXA5, NOD1, FIGNL1, PEG10, NAA38, XRCC2, NKX3-1, FGFR1, NBN, MELK, CDK1, RTKN2, HELLS, SFRP5, HRAS, EIF4G2, BTBD10, ARRB1, CHEK1,…	109	SOD2, SERPINF1, OGT	3	TNS4, TEAD2	2
CPSF7	EVA1A, SOD2, FGFR1, HRAS, TCIRG1, CTTN, ANKLE2, DHRS2, RBM25, ADARB1, FLNA	11	CSF1, S100A14, ATF3, FHL2, FRZB, PLAC8, SLC7A11, SH3RF1, GDNF, ITGA1, EGR1, DUSP1, PRR7, CDKN1A, AKAP12, AGR2, IGFBP3, EGR3, PAEP, DDIT4, PHLDA2, FOSL1, MMP3, CRYAB, HCAR2, RGCC, EGLN3, LGALS3, FOS, HP, GSDMB, TNS4, ERN1, ALPK2, TNFSF14, ANGPTL4, ZFP36, AXL, TIMP3, LGALS1, TIMP1, TXNIP, IER3, BAG6, RGL2	45	STK17B, TDGF1, MTRNR2L12, IFT57, MTRNR2L2, CTSV, CCND2, DPEP1, MAP2K6, BIRC5, HIF3A, MAPK8IP2, TAF9B, RGL2	14	ASNS	1		0
DDX24	SERPINF1	1	BTG2, SLC30A10, ACVR1C, SCN2A, THRB, TNFSF10, KNG1, ALB, SLC7A11, FGB, FGA, FGG, EGR1, UBD, SFRP4, CD36, ASNS, DEPTOR, FAS, ZNF268, CIDEB, SLC5A11, NUPR1, PLCG2, COMP, FAM3B, WNK3, PPP1R10	28	PLEKHN1, ATAD3A, TP73, ID3, SFN, LCK, CSF1, NES, TRAF5, FHL2, INHBB, MCM2, GATA2, WFS1, HMGB2, TERT, LOX, FOXQ1, SOX4, DAXX, AKAP12, IGFBP3, SERPINE1, NOS3, FGFR1, DOCK8, SHB, ANP32B, PAEP, PRF1, DPYSL4, HRAS, ADM, TCIRG1, LRP5, CCND2, DUSP6, CIT, HMGB1, RGCC, PRKD1, BMP4, LGALS3, CRIP1, TYRO3, ATP2A1, CORO1A, AURKB, TNS4, BRCA1, NGFR, NME2, ARHGDIA, ANGPTL4, CRLF1, AXL, TGFB1, PPP1R13L, TEAD2, B…	75		0		0
DDX28	TIA1, ITGA6, PTMA, ALB, UBE2B, SOD2, DIABLO, DHRS2	8	TNFSF10, PLAC8, FGB, FGA, TRIM39, ARG1, AGR2, IGFBP3, TNFRSF10D, POU4F1, LGALS3, ADORA2A, HYOU1	13	FHL2, TGFBR2, EGR1, UBD, RFK, MDK, TRIAP1, FOS, CRIP1, DPEP1, TNFSF14, APLP1, EEF1A2, HMOX1, DAXX, SYNGAP1	16		0		0
DDX3X	PCSK9, DAP3, DHX9, TIA1, FABP1, DNAJC10, CASP10, MFF, MYD88, SHISA5, PDCD10, ECT2, TFRC, BAG6, BCLAF1, FASTK, SCRIB, HNRNPK, GSN, OPTN, SLK, POLR2G, PICALM, SORL1, ERC1, TM7SF3, DNM1L, ACIN1, DHRS2, BNIP2, ZFAND6, CIB1, RNPS1, PAM16, LCMT1, EIF5A, BECN1, CDK5RAP3, HPN, RBCK1, PRMT2, BCL2L13, BID, DUSP9	44	SFN, SLC9A1, IFI6, STK40, ZMPSTE24, MLLT11, BTG2, DSTYK, DYRK3, CAPN2, PSEN2, SLC35F6, PRKCE, CYP26B1, BCL2L11, STEAP3, INHBB, NR4A2, CSRNP3, DLX1, ITGAV, GATA2, FAIM, HRG, WFS1, GRID2, TLR2, FGB, SH3RF1, HPGD, SLC25A4, CARD6, F2RL1, EGR1, FOXC1, RIPK1, SOX4, DDAH2, BAK1, CDKN1A, SLC25A27, PKHD1, VNN1, MAP3K5, DYNLT1, AGR2, GPNMB, CD36, PDK4, BCAP29, GPR37, EGR3, NKX3-1, GSDMD, CD274, ACER2, CDKN…	128	ENO1, E2F2, RPL11, STIL, SLC25A24, AHCYL1, MPZ, IVNS1ABP, KIF14, MDM4, SLC30A10, AGT, RPS7, MAP4K4, BUB1, LIMS2, LRP2, PDK1, CDCA7, ZNF385B, FRZB, SLC39A10, HSPD1, PTMA, INPP5D, BOK, RAD18, OGG1, TRAIP, RYBP, GBE1, FAM162A, MCM2, KNG1, BCL6, PPARGC1A, MAD2L1, RPS3A, HMGB2, TERT, PRLR, SKP2, CYFIP2, MIR146A, NPM1, VEGFA, HSP90AB1, CDK19, ARG1, GGCT, IGFBP3, EPO, XRCC2, STAR, RB1CC1, MTDH, ST3GAL1,…	134	MICAL1, BAD	2	TIAF1, BIRC5, PEG3, RPL10	4
DDX5	TIA1, MAP4K4, DNAJC10, ZDHHC3, BAG6, SLK, PTPMT1, PPP1CA, DHRS2, TJP1, MAPK3, SERPINF1, TIAF1, BIRC5, RPS6KA3	15	TGFB2, SLC30A10, FABP1, PAX8, CIDEC, TNFSF10, HRG, KNG1, ALB, FGB, ARG1, VNN1, AGR2, GPNMB, SFRP4, NUGGC, SNAI2, TTPA, DEPTOR, SEMA4D, UCP2, SORL1, P2RX7, HCAR2, CIDEB, LGALS3, SLC5A11, KRT20, MAPK8IP2, RGN, WNK3	31	E2F2, LRP8, CSF1, HIPK1, MPZ, TRAF5, CDCA7, ZNF385B, ITPR1, TDGF1, PLSCR1, TERT, PDGFRB, AHI1, IRF5, FGFR1, CTSV, ASAH2, DKK1, MDK, FOSL1, USP28, PDE3A, NR4A1, RARG, CIT, TNFRSF19, BRCA2, SGPP1, CHRNA7, TYRO3, EMP2, CORO1A, DPEP1, RNF157, SOCS3, CRLF1, E2F1, BIRC7, LGALS1, TIMP1, TXNIP, BAG6, IER3	44		0	DDX5	1
DDX52	NSMF, SERPINF1, HPN, ATF4	4	INHBB, SLC7A11, SH3RF1, IRF1, ASNS, PAEP, PRF1, BRSK2, MAPK8IP1, KITLG, DPEP1, TNS4, NGFR, GATA6, TGM2, BAG6, RGL2	17	LOX, PIM1, ARG1, EPO, FGFR2, NR1H4, LGALS3, CORO1A, SULT1A3, RPL10, BAG6	11		0	FABP1	1
DHX30	DAP3, TIA1, PDK1, CASP10, ALB, MAP3K7, FYN, ERBB3, APEX1, RBM25, CFDP1, RHOT1	12	PCSK9, SLC30A10, FABP1, CIDEC, TNFSF10, KNG1, SLC7A11, LOX, EGR1, CD14, ASNS, PTK2B, SEMA4D, GSN, FGFR2, SORL1, HCAR2, CIDEB, LGALS3, SLC5A11, TRPV1, ERN1, APOH, HPN, PTPRH, TRIB3, ADORA2A, CARD10	28	LRP8, MLLT11, MPZ, IKBKE, TGFA, INHBB, CXCR4, ZNF385B, TDGF1, PLK2, SEMA6A, EDN1, SOX4, TNFRSF21, SEMA3A, FGFR1, ASAH2, DKK1, PRF1, ANKRD1, ITPRIP, CCND2, PDE3A, RARG, KITLG, TNFRSF19, SIX1, THBS1, TNS4, NGFR, APLP1, RASSF2, EEF1A2, HYOU1	34		0		0
EFTUD2	EFNA1, TIA1, FABP1, MAP4K4, PDK1, IP6K2, BAG6, SGK1, BCLAF1, TNFAIP3, FGFR1, APEX1, DHRS2, RBM25, SERPINF1, TIAF1, NUP62, DNAJC5, RPL10	19	PLK3, IKBKE, INHBB, NSG1, SH3RF1, CD14, VNN1, AGR2, NRP1, KITLG, ERN2, XAF1, NGFR, GATA6, RASSF2, TIMP1, UBD	17	PCSK9, GBE1, PPARGC1A, LOX, PIM1, VEGFA, ARG1, IGFBP3, SERPINE1, DDIT4, BNIP3, RASSF7, ADM, COL2A1, DUSP6, CIT, EGLN3, FOS, CORO1A, SULT1A3, TOP2A, TMC8, TNFSF14, ANGPTL4, HIF3A, BIRC7, CRKL, IER3, DDAH2, BAG6	30		0		0
EIF4A3	TM2D1, ITGB3BP, HAX1, EFNA1, DHX9, BIRC6, FBXO11, ANXA4, TIA1, ERCC3, ITGA6, ATF2, DNAJC10, STRADB, NDUFS1, MFF, CAPN10, STK25, THRB, SHISA5, RHOA, RBM5, ACOX2, PLSCR1, FGFR3, UBE2K, ALB, FGG, MRPS30, HSPA9, HDAC3, MAPK9, RGL2, VEGFA, BCLAF1, IGF2R, PDCD2, TAF6, FIS1, ARMC10, FGFR1, POLB, UBE2V2, COPS5, OXR1, SCRIB, GRINA, HSF1, B4GALT1, TXN, SLK, SMNDC1, TIAL1, ILK, GAS2, CAT, MADD, CTTN, PPP2R1…	115	MUC1, ADCY10, PHLDA3, BTG2, PSEN2, SCN2A, HRG, FBXW7, CASP3, NAIP, RIPK1, ESR1, RPS6KA2, GPNMB, NKX3-1, GNRH1, SNAI2, TTPA, TP53INP1, NRBP2, ACER2, TRAF1, NRP1, AIFM2, KLLN, FAS, SMPD1, SLC6A13, LRRK2, KITLG, MIR17HG, ITPK1, THBS1, CAPN3, HYPK, TNFAIP8L3, ST20, TBC1D24, DNASE1, NUPR1, OSGIN1, TRPV1, ALPK2, APLP1, CLIP3, BCL3, SPHK2, ATF5, SDF2L1, MAPK8IP2, WNK3, EDA2R, CD24, SARM1, HLA-F, BAG6	56	TNFRSF25, ENO1, FAF1, LRP8, SERBP1, SORT1, LAMTOR5, DRAM2, TXNIP, ANP32E, S100A14, IL6R, ARHGEF2, NES, MPZ, GLRX2, KIF14, RASSF5, TRAF5, RPS7, FOSL2, NLRC4, TGFA, TEX261, HK2, EVA1A, FHL2, BUB1, PAX8, LIMS2, PDK1, CDCA7, FRZB, SLC39A10, HSPD1, BMPR2, CUL3, PTMA, ITPR1, RAD18, CIDEC, PPARG, TRAIP, PRKCD, DNASE1L3, RYBP, GBE1, FAM162A, MSX1, PPARGC1A, NOA1, PLAC8, CAMK2D, MAD2L1, SPRY1, FNIP2, HMGB…	195	MDM2, ERN2	2	RPL11, JTB, RPS3A, HINT1, SIRT1, VDAC2, PYGL, AXIN1, RSL1D1, LCMT1, AURKB, RPL26, TOP2A, PIH1D1, IGBP1	15
EWSR1	IVNS1ABP, TIA1, RTKN, FABP1, PROC, ITGAV, CFLAR, VIL1, ITM2C, CTNNB1, IP6K2, HYAL2, PDCD10, FGFR3, MFSD10, PLAC8, CAST, DDX41, BCLAF1, SOD2, AKR1B1, CASP2, PTK2, UBQLN1, CASP7, DPYSL4, HRAS, EIF4G2, GAS2, PRDX5, ERC1, TM7SF3, MDM2, TFDP1, DHRS2, WDR73, THOC6, TIAF1, BECN1, APOH, BIRC5, PYCR1, TMEM259, AKT2, DEDD2, BAX, PEG3, CHMP2A, SRC, TGM2, PLCG1, ADA, PIGT, DNAJC5, APP, ADARB1, NONO, OGT, FLNA	59	ID3, JUN, PHLDA3, BTG2, ATF3, RHOB, NAT8, INHBB, BIN1, CXCR4, ACVR1, CSRNP3, EPHB1, SH3RF1, CASP3, IL31RA, PLK2, SH3RF2, DUSP1, FOXQ1, SOX4, UBD, DAXX, CDKN1A, AKAP12, AGR2, AHR, SFRP4, CD36, SEMA3A, RIPK2, CDKN2A, KLF4, NRP1, ANKRD1, PHLDA2, CD44, MAPK8IP1, FOSL1, WNT11, PAK1, BIRC3, MMP3, CRYAB, EMP1, KITLG, SOCS2, IGF1, THBS1, TNFRSF12A, ERN2, CDH5, GATA6, PMAIP1, DAPK3, BMP2, MAGEH1, CD24, SA…	60	ADAMTSL4, HAX1, IL6R, NCSTN, TRAF5, PDK1, BARD1, ITPR1, GBE1, PPARGC1A, LOX, PDGFRB, DDAH2, PIM1, SLC25A27, SERPINE1, NOS3, FGFR1, GSDMD, BNIP3, SORL1, DUSP6, CIT, EGLN3, SGPP1, CRIP1, EMP2, CORO1A, NOL3, DPEP1, TOP2A, TNS4, NME2, TMC8, JAK3, CRLF1, HPN, SLC23A2, BIRC7, CHCHD10, PLA2G3, FBXO7, RGL2	43		0	VEGFA	1
FUBP3	HAX1, EFNA1, TIA1, TEX261, ERCC3, CDCA7, MFF, PPARG, MAEA, FGFR3, HMGCR, HDAC3, DDAH2, RGL2, BRAT1, ARMC10, FASTK, COPS5, GSDMD, NSMF, TIAL1, SYVN1, RELA, YBX3, ERBB3, APEX1, DHRS2, RBM25, RHOT2, STX4, TRPV1, GSDMB, CDK5RAP3, DDX5, HPN, NUP62, CSNK2A1, SRSF6, BID, HDAC6, NONO	41	IVNS1ABP, WDR35, RBM5, HTT, SH3RF1, DAB2, SGK1, AKAP12, STK17A, SEMA3A, GNRH1, DKK1, FGFR2, NAA16, PRKD1, THBS1, PDE8A, TSC2, ERN2, CLIP3, TGM2, SON, OGT, PPP1R10	24	ATP13A2, SFN, IFI6, STK40, TXNDC12, MPZ, PHLDA3, IKBKE, RASSF5, ATF3, NAT8, FABP1, LIMS2, BOK, CIDEC, GPX1, KNG1, PRR7, SERPINB9, ARG1, ASNS, EPO, NAA38, STAR, LYN, DNAJA1, GSN, SET, MRPL41, DDIT4, ITPRIP, GPAM, PRAP1, BAD, MAP3K11, CDK4, NR1H4, UNG, SIVA1, CRIP1, NUPR1, CORO1A, PYCARD, PLCG2, PCGF2, SPHK1, ALKBH7, PIN1, PAK4, APOE, TRIB3, MYBL2, CEBPB, CRYAA, ITGB2, BCL2L13, MIF, KREMEN1, MTFP1,…	67	THOC1	1	CAT, BECN1, ATG4D, ATF4	4
FUS	ITGB3BP, PDK1, ATF2, MFF, PTMA, TGFBR2, IP6K2, RBM5, PRKAA1, BAG6, RGL2, VEGFA, TIAL1, EIF4G2, LDHA, GAS2, TBX3, PARP4, DHRS2, RBM25, PDE8A, TIAF1, STAT5B, NME1, NPC1, RPS6KA3, NONO, FLNA	28	SLC9A1, PHLDA3, CHI3L1, BTG2, OSR1, ITGAV, MECOM, SLC7A11, FGG, SH3RF1, DAB2, ITGA1, F2RL1, EGR1, SH3RF2, CD74, CDKN1A, TNFRSF21, FYN, CD36, SEMA3A, ASNS, ACER2, TLR4, PAEP, NRP1, PRF1, FAS, BLOC1S2, SMPD1, SLC6A13, FAIM2, NR4A1, KITLG, SOCS2, TNFRSF19, FOS, TGFB3, IFI27, THBS1, ARNT2, TNS4, GATA6, TGM2, BIRC7, TIMP1, TXNIP, BAG6	48	PCSK9, EFNA1, SLC30A10, FOSL2, FABP1, TNFSF10, KNG1, PPARGC1A, PRLR, LOX, PDGFRB, PIM1, ARG1, CITED2, SOD2, IGFBP3, EPO, SERPINE1, PTK2B, ST3GAL1, NUDT2, OPTN, GPAM, FGFR2, ERBB3, DUSP6, NR1H4, CIDEB, LGALS3, EIF2S1, CRIP1, AXIN1, TFAP4, EMP2, SULT1A4, SULT1A3, CFDP1, GSDMB, APOH, GADD45B, ANGPTL4, ID1, RGN, IER3, DAXX	45		0	ALB	1
GEMIN5	ANXA4, RTKN, MAP4K4, RALB, PTMA, IP6K2, RBM5, ARF4, MAEA, FGFR3, DDX41, MAPK14, MAP3K7, SGK1, BCLAF1, TCP1, OPTN, NDUFS3, RPS3, ING4, DHRS2, RBM25, RPL26, MAP2K4, DDX5, AXIN2, APOH, ACTN4, CSNK2A1, SON, MAPK1, ATF4, RGN	33	TNFRSF25, KDM4A, PHLDA3, BTG2, IKBKE, OSR1, INHBB, ACVR1C, GPX1, SH3RF1, DAB2, SH3RF2, CD74, PPP1R10, CDKN1A, SFRP4, CD36, SEMA3A, ASNS, CAV1, NKX3-1, CDKN2A, DKK1, FAS, PRAP1, BRSK2, MAPK8IP1, ACER3, CCND2, ZNF385A, KITLG, SOCS2, NFKBIA, FOXA1, THBS1, ARNT2, NUPR1, PMP22, SARM1, NGFR, MAP2K6, GATA6, PIAS4, C19orf12, APLP1, BCL3, DMPK, SPHK2, ATF5, PRODH, SSTR3, MAPK8IP2, MAGEH1, PAK3, BAG6, UBD	56	TRAF5, FOSL2, HK2, FHL2, FRZB, SLC39A10, PPARG, TDGF1, GBE1, FAM162A, TNFSF10, PPARGC1A, ALB, PLAC8, SPRY1, FNIP2, LOX, PDGFRB, MIR146A, EDN1, PIM1, ARG1, VNN1, SOD2, GGCT, IGFBP3, SERPINE1, ADM, SORL1, ERBB3, DUSP6, HCAR2, FOXO1, SPRY2, EGLN3, LGALS3, CTSH, IGF1R, GSDMB, TMC8, MALT1, ANGPTL4, URI1, AXL, HIF3A, PTPRH, BIRC7, PTTG1IP, AIFM3, PIM3, RPL10, DDX5, IER3	53		0	FABP1, LDHA	2
GPKOW	STK40, ADAMTSL4, HAX1, DAP3, MDM4, TIA1, MAP4K4, MERTK, PROC, MFF, ATG3, GSK3B, PLSCR1, FGFR3, DAB2, CAST, MAPK14, MAP3K7, BCLAF1, TAF6, GATA4, PTK2, PUF60, CTSL, VDAC2, SLK, HRAS, EIF4G2, RELA, CTTN, PICALM, RNF41, ACIN1, DHRS2, CHMP4A, RBM25, TJP1, RHOT1, CDK5RAP3, DDX42, CARD8, PEG3, RBCK1, SRSF6, SON, PRMT2, CHEK2, MAGED1, NONO, OGT, FLNA, RPL10	52	TNFRSF25, TNFRSF9, RNF186, PAFAH2, DHCR24, PCSK9, ATF3, SLC30A10, AGT, KLF11, FABP1, LIMS2, IHH, INPP5D, CIDEC, ACOX2, TNFSF10, HRG, KNG1, FGB, FGA, FGG, HPGD, PRLR, IL6ST, CD14, CD74, DUSP1, UBD, RGL2, RPS6KA2, SFRP4, IRF5, PTK2B, CLU, STAR, TTPA, DEPTOR, ST3GAL1, GSDMD, TRAF1, GSN, NSMF, OPTN, IFIT3, GPAM, PRAP1, SMPD1, APBB1, ACTN3, TCIRG1, UCP2, WNT11, PAK1, BIRC3, CASP1, BACE1, GRIN2B, COL2A…	126	PLEKHN1, EPHA2, E2F2, ID3, LCK, STIL, FAF1, LRP8, SERBP1, ANP32E, NES, KIF14, CHI3L1, TRAF5, CAPN2, PARP1, HK2, FHL2, BUB1, INHBB, CXCR4, NR4A2, DLX1, CDCA7, GULP1, STAT1, STK17B, BARD1, PTMA, RAD18, PPARG, TDGF1, MITF, SHQ1, MCM2, GATA2, EPHB1, ECT2, ZMAT3, NFKB1, MAD2L1, SPRY1, HMGB2, GDNF, F2RL1, SEMA6A, LOX, VDAC1, EGR1, NPM1, FOXQ1, EEF1E1, RNF144B, E2F3, SOX4, GLO1, SLC25A27, TNFRSF21, FYN,…	155	BRSK2, TIAF1, APOE, RGN	4	ITGA6, NME1	2
HNRNPA0	FGFR3, BAG6, CTSB, RELA, STK11, TGM2, ATF4	7	ATAD3A, GPX1, MFSD10, SLC7A11, GPER1, BRAT1, TNFSF15, BAD, FOSL1, BBC3, CRYAA, TSC22D3, HSPA1A, HSPA1B, UBD	15	TGFB2, PAK2, TRIM39, CTSV, CCND2, EGLN3, KRT20	7		0		0
HNRNPA1	DAP3, DHX9, TIA1, FABP1, MAP4K4, MERTK, PRKRA, DNAJC10, ZDHHC3, FXR1, DDX41, MELK, UBQLN1, EIF4G2, MADD, SYVN1, TM7SF3, APEX1, DHRS2, MYBBP1A, CDK5RAP3, RBCK1, SON, PRMT2, CHEK2, ATF4	26	TNFRSF9, PCSK9, PHLDA3, BTG2, SLC30A10, IHH, THRB, IP6K2, ACOX2, SIAH2, KNG1, FGB, FGA, FGG, IRF1, SH3RF2, DUSP1, FOXQ1, UBD, CDKN1A, PKHD1, TMEM14A, SGK1, TNFAIP3, GPER1, SFRP4, HSPB1, CD36, ASNS, ING3, IRF5, PTK2B, CLU, STAR, SNAI2, NRBP2, DAPK1, GSN, CARD9, NOTCH1, FAS, IFIT2, IFIT3, GPAM, FGFR2, MGMT, PRAP1, SMPD1, MDK, MAP3K11, UCP2, CASP1, CARD16, SLC6A13, GRIN2B, COL2A1, SOCS2, NR1H4, PDX1…	95	ENO1, EPHA2, E2F2, ID3, SFN, LCK, PPT1, STIL, LRP8, TXNIP, ANP32E, MLLT11, NES, IVNS1ABP, KIF14, TRAF5, CAPN2, FOSL2, PELI1, HK2, EVA1A, FHL2, BUB1, INHBB, PDK1, CDCA7, NFE2L2, FRZB, SLC39A10, HSPD1, PTMA, ITPR1, RAD18, PPARG, TDGF1, GBE1, FAM162A, MCM2, PIK3CB, PLSCR1, ECT2, TFRC, PPARGC1A, PLAC8, MAD2L1, SPRY1, FNIP2, HMGB2, ITGA1, F2RL1, LOX, PDGFRB, MIR146A, NPM1, CPEB4, SERPINB9, EEF1E1, EDN…	167	FGFR3, CD74	2	MALT1, APP	2
HNRNPA2B1	PDK1, PTMA, FGFR3, TRAF3IP2, RNPS1	5	LCK, S100A14, PDE6B, RASSF6, SLC7A11, FGB, FGA, FGG, ITGA1, F2RL1, EGR1, VNN1, AKAP12, AGR2, IGFBP3, MIR29B1, SEMA4D, RNF183, PAEP, ADM, PRKD1, IFI27, NOD2, HP, LGALS9, TNS4, KRT20, AXL, TGM2, NTSR1, TIMP1	31	MPZ, KIF14, MCM2, HMGB2, SKP2, DAXX, SGK1, XRCC2, CCND2, COL2A1, BUB1B, PLK1, NUPR1, CORO1A, RPL26, NME2, MAP2K6, AURKA, BAG6	19		0		0
HNRNPC	NOC2L, TARDBP, MFN2, CDC42, PPT1, TM2D1, SHC1, EFNA1, DAP3, ARHGEF2, TIA1, MAP4K4, MERTK, ATF2, CFLAR, PPARG, MLH1, SHISA5, RBM5, GSK3B, ECT2, FXR1, EIF2B5, EIF4G1, FGFR3, CAMK2D, HMGCR, HINT1, UBE2B, DDX41, BAG6, TRIM24, FASTK, CTSB, FGFR1, UBE2V2, SCRIB, HNRNPK, NINJ1, NEK6, NSMF, OPTN, YME1L1, CCAR1, TIAL1, EIF4G2, RELA, TCIRG1, PICALM, EI24, CHEK1, LTBR, DNM1L, MDM2, NR1H4, DRAM1, APEX1, DHRS…	86	PINK1, XKR8, PHLDA3, CHI3L1, BTG2, TGFB2, MYCN, NAT8, NR4A2, SCN2A, ACKR3, GPX1, HRG, KNG1, NSG1, NKX3-2, GRID2, LEF1, CD14, CDKN1A, ARG1, EYA4, GPER1, BRAT1, ELMO1, CD36, SEMA3A, PDK4, GPR37, PTK2B, CLU, NUGGC, SNAI2, TTPA, TP53INP1, DEPTOR, NRBP2, SEMA4D, TRAF1, PIP5KL1, NRP1, GPAM, DPYSL4, PRAP1, SMPD1, CASP1, BACE1, LRRK2, SOCS2, CRADD, PLA2G1B, P2RX7, CIDEB, SIVA1, ARNT2, ERN2, SLC5A11, NUPR…	76	ENO1, LCK, STIL, LRP8, SERBP1, CTH, SH3GLB1, ANP32E, S100A14, IL6R, MPZ, KIF14, ZBED6, TRAF5, TGFA, HK2, FHL2, BUB1, PDK1, DNAJC10, SLC39A10, STK17B, ITPR1, RAD18, HIGD1A, FAM162A, PLSCR1, PPARGC1A, SPRY1, SLC7A11, PPID, HMGB2, LOX, PDGFRB, MIR146A, NPM1, SERPINB9, TRIM39, PIM1, TNFRSF21, TNFAIP3, AKAP12, IGFBP3, NAMPT, RNF122, LYN, RRAGA, RNF183, CDK1, DDIT4, ANKRD1, PRDX3, ADM, LDHA, ACER3, TME…	96	PCSK9, IP6K2	2	CDCA7, PLAC8, MICAL1, MELK, YAP1, ATP2A1, NQO1, BIRC5, MALT1	9
HNRNPD	PDK1, TGFBR2, SOD2, GSN, PICALM, DHRS2, PEG3, RBCK1	8	CIDEC, DDIT4, BRCA2, TNFSF14, C5AR1, TRIB3, UBD, BAG6, DAXX	9	GDNF, EDN1, SOX4, SEMA3A, DKK1, CCND2, PHLDA1, KITLG, EGLN3	9		0		0
HNRNPF	PCSK9, GBA, TMEM214, ITGA6, MFF, IP6K2, EIF4G1, ANXA6, BAG6, MTCH1, VEGFA, NRBP2, NINJ1, NEK6, TIAL1, ERBB3, TBX3, DHRS2, TJP1, SERPINF1, ARRB2, TIAF1, DNM2, DNAJC5, CRYAA, PLA2G6, ATF4, NONO	28	ATAD3A, TP73, ADAMTSL4, PHLDA3, GPX1, HPGD, CARD6, EGR1, CD14, GPER1, BRAT1, GPNMB, PDK4, PTK2B, SHARPIN, CARD9, NDOR1, MRPL41, SFRP5, PRAP1, RASSF7, CTSD, SMPD1, RAG1, MAP3K11, LRP5, CASP1, VDR, COL2A1, PLA2G1B, SIVA1, CAPN3, PML, MAPK8IP3, NME3, SLC5A11, NUPR1, CX3CL1, ELMO3, OSGIN1, DPEP1, INCA1, SPHK1, CBX4, TMEM161A, HPN, CLIP3, BCL3, APOE, SPHK2, ATF5, SPATA2, PRODH, MIF, SSTR3, MAGEH1, HMG…	61	LCK, MCL1, MLLT11, S100A14, NES, CACYBP, GLRX2, IKBKE, TRAF5, ATF3, HK2, FHL2, CXCR4, PDK1, STRADB, PPARG, FAM162A, PIK3CB, PPARGC1A, PLAC8, SPRY1, GDNF, ITGA1, F2R, F2RL1, SEMA6A, LOX, SERPINB9, TXNDC5, EDN1, RNF144B, SOX4, PIM1, GLO1, TNFRSF21, ARG1, VNN1, AKAP12, CYCS, STK17A, IGFBP3, SERPINE1, NAMPT, FZD3, LYN, YWHAZ, RFK, KLF4, TXN, RNF183, PAEP, ITGB1, DKK1, ANKRD1, ACER3, CRYAB, ITGA5, PA2…	78	FGFR3	1	PEG3	1
HNRNPK	UBE4B, MFN2, EYA3, FAF1, MCL1, HAX1, ADAR, SHC1, EFNA1, DAP3, DHX9, DNMT3A, TMEM214, RTKN, NPAS2, MAP4K4, PROC, PDK1, CDCA7, CFLAR, CASP8, MFF, ITM2C, PTMA, PPARG, TGFBR2, MYD88, IP6K2, QRICH1, GSK3B, EAF2, FXR1, EIF2B5, MAEA, ALB, RPS3A, FNIP2, CLPTM1L, HDAC3, CD74, CYFIP2, MAPK9, NQO2, SIRT5, BAG6, MAPK14, MTCH1, VEGFA, MAP3K7, FYN, PLAGL1, SOD2, GPER1, GGCT, KRIT1, ARMC10, AKR1B1, FASTK, FGFR1…	150	TNFRSF25, LCK, CSF1, TXNIP, NES, CAPN2, OPN3, WDR35, SCN2A, DLX1, ZNF385B, GATA2, MFSD10, GDNF, ITGA1, NAIP, F2RL1, SEMA6A, SOX4, UBD, DDAH2, SYNGAP1, SGK1, TNFAIP3, AKAP12, RPS6KA2, SCRIB, KLF4, TLR4, HSPA5, LCN2, PAEP, CARD9, NOTCH1, NRP1, DKK1, PRF1, DLG5, PHLDA2, FOSL1, WNT11, MMP3, HYOU1, PDE3A, ZNF385A, ITGA5, KITLG, HRK, RGCC, MIR17HG, PRKD1, ARG2, THBS1, HYPK, ALDH1A2, SOX8, TSC2, TRPV1, …	81	NMNAT1, DHCR24, PCSK9, CTH, ADAMTSL4, S100A14, IL6R, KIFAP3, ZBED6, RASSF5, SLC30A10, NLRC4, NAT8, FABP1, PAX8, BOK, CIDEC, DNASE1L3, ACOX2, RYBP, TNFSF10, HRG, KNG1, TRIM2, PRLR, HMGCR, LOX, CD14, ANXA6, FLT4, AIF1, ARG1, VNN1, HOXA5, IGFBP3, EPO, SERPINE1, NUGGC, STAR, DEPTOR, ST3GAL1, HNRNPK, SGMS1, GPAM, FGFR2, INPP5A, PRAP1, RRAS2, UCP2, BIRC2, VDR, BTG1, NR1H4, HCAR2, ZNF268, LGALS3, ALKBH1…	82	DNAJC10, MICAL1, TNFRSF19, BRCA2, MAPK8IP3, ATP2A1, TIAF1, AXIN2, MALT1, OGT	10	HTRA2, PLAC8	2
HNRNPL	ATAD3A, STK40, LRP8, PCSK9, DHX9, IVNS1ABP, AGT, DNMT3A, TMEM214, MAP4K4, PDK1, CDCA7, ATF2, CFLAR, MFF, IP6K2, RBM5, MAEA, PLAC8, UBE2D3, ANXA5, CAST, NQO2, TXNDC5, EEF1E1, BAG6, FYN, SOD2, TRIM24, HIPK2, GSDMD, PUF60, MELK, NEK6, ZMYND11, SIRT1, CCAR1, TIAL1, RELA, CTTN, PICALM, YAP1, TM7SF3, RILPL1, TNFRSF19, BRCA2, ACIN1, DHRS2, TJP1, PKM, CTSH, WDR73, CIB1, CLN3, TMEM219, SPG7, RFFL, AP2B1, …	75	IFI6, CSF1, SCN2A, MFSD10, SLC7A11, FGB, CARD6, MIR146A, PRR7, IGFBP3, HSPB1, SEMA3A, NOS3, PAEP, CARD9, DKK1, DPYSL4, APBB1, TCIRG1, MMP3, COL2A1, DDIT3, CHST11, RGCC, PRKD1, TGFB3, THBS1, NME3, NOD2, OSGIN1, KRT20, ARHGDIA, ALKBH7, TNFSF14, HIF3A, MIF, MAPK8IP2, SLC25A6, MAGEH1, HMGN5, BAG6	41	TNFRSF25, LCK, KIF14, RASSF5, ANXA4, BUB1, STEAP3, INHBB, STK17B, KNG1, DAB2, HMGCR, TMEM14A, BAG4, CDK1, CCND2, ITGA5, CKAP2, LGALS3, EXOC5, ARL6IP1, PLK1, SULT1A4, TIAF1, TOP2A, STAT3, AURKA, PLA2G3, RGN, TAF9B, PPP1R10	31	SGK1, RNF216	2	HSPD1, DNAJB6, SPTLC1	3
HNRNPM	MAP4K4, ITGA6, ALS2, MFF, BOK, FNIP2, VEGFA, BCLAF1, ASNS, UBQLN1, TIAL1, EIF4G2, TCIRG1, CTTN, PICALM, CUL5, APEX1, TJP1, RNPS1, TIAF1, DDX5, AXIN2, PYCR1, PEG3, SRSF6, APP, PRMT2, FBXO7	28	CSF1, MLLT11, NES, CHI3L1, BTG2, DYRK3, INHBB, BIN1, LIMS2, CXCR4, DLX1, SKIL, RASSF6, SH3RF1, DAB2, F2RL1, EGR1, SH3RF2, FOXC1, MICAL1, AGR2, CD36, EGR3, LYN, JAK2, CDKN2A, TLR4, DKK1, PRF1, SNCG, ANKRD1, PHLDA2, FOSL1, CLCF1, WNT11, CCND2, PDE3A, ITGA5, KITLG, SOCS2, CHRNA7, THBS1, ERN2, DPEP1, TNS4, CCR7, GATA6, ALPK2, CRLF1, EMP3, RASSF2, NTSR1, LGALS1, TIMP1, BAG6	55	PCSK9, SLC30A10, AGT, FOSL2, FABP1, ZNF385B, HDAC4, TNFSF10, HRG, KNG1, BCL6, PPARGC1A, ALB, PLAC8, PRLR, SKP2, LOX, CPEB4, SERPINB9, EDN1, PIM1, ARG1, SOD2, RPS6KA2, IGFBP3, EPO, SERPINE1, HIPK2, ITGB1, GPAM, FGFR2, ERBB3, DUSP6, CIT, P2RX7, HCAR2, ZNF268, EGLN3, LGALS3, ADAM10, EMP2, ATP2A1, CORO1A, GSDMB, NME2, APOH, RNF157, HPN, PTPRH, ITGB2, CHEK2, HMOX1, RGN, PIM2, BAG6	55		0		0
HNRNPU	KDM1A, HDAC1, ADAMTSL4, EFNA1, DHX9, AGT, TEX261, MAP4K4, ITGA6, CDCA7, PRKRA, DNAJC10, ITGAV, HSPD1, CFLAR, CASP10, STRADB, TMBIM1, MFF, INPP5D, TGFBR2, IP6K2, RBM5, NISCH, ACOX2, PLSCR1, FXR1, EIF4G1, UBE2D3, PDCD6, CAST, NPM1, DDX41, BAG6, MAPK14, MAP3K7, FASTK, CTSB, ASAH1, UBQLN1, HNRNPK, NEK6, TIAL1, ILK, POLR2G, RELA, LRP5, CADM1, ING4, YBX3, TM7SF3, DNM1L, TBK1, PAWR, DRAM1, TFDP1, ACIN1,…	86	LAPTM5, PLK3, PHLDA3, BTG2, ACTN2, LIMS2, DLX1, CTLA4, GPX1, GATA2, KNG1, FGB, EGR1, CD14, PDGFRB, AIF1, PPARD, BRAT1, ELMO1, NOS3, STAR, ACER2, PAEP, CARD9, MRPL41, NRP1, FAS, PRAP1, SMPD1, CASP1, SLC6A13, FAIM2, ZNF385A, GAS6, NFATC4, IFI27L2, PML, ARNT2, ERN2, ITGAM, DPEP1, NTN1, TNS4, NME2, JAK3, APLP1, BBC3, SPHK2, CTSZ, ITGB2, PRODH, AIFM3, PLA2G3, MAGEH1, SPIN2B, TSC22D3, IKBKE, MIR29A, HY…	62	LRP8, PRKAA2, HIPK1, ANP32E, MPZ, KIF14, ZBED6, TRAF5, OPN3, HK2, INHBB, PDK1, PPARG, FAM162A, NCK1, PLAC8, SKP2, IL6ST, LOX, SERPINB9, EDN1, TRIM39, PIM1, PLAGL1, STK17A, EGFR, SERPINE1, NAMPT, LYN, BNIP3, LDHA, CTSC, BIRC2, CCND2, RARG, CDK4, HMGA2, NR1H4, HSP90B1, G2E3, LGALS3, CDIP1, TRPV1, NGFR, SOCS3, TNFSF14, GPI, TPX2, MYBL2, RPS6KA3, BAG6	51	CD74, ARHGDIA, TGM2	3	ECT2, VEGFA, EI24, NQO1, MALT1, PEG3	6
HNRNPUL1	CDK11A, GNB1, PRKCZ, PARK7, LRP8, DHCR24, PKN2, DRAM2, HAX1, ADAR, WDR35, TMEM214, EVA1A, MAP4K4, ERCC3, CASP8, STRADB, TMBIM1, MLH1, IP6K2, GSK3B, FXR1, EIF2B5, ALB, IL6ST, TAF9, DDX41, BAG6, TRIM24, DNAJB6, NRBP2, TLE1, TXN, CCAR1, SLK, TIAL1, EIF4G2, PICALM, ING4, NR1H4, DRAM1, TBX3, TFDP1, DHRS2, SNW1, CHP1, MAP2K5, MAP2K4, TIAF1, TOP2A, DDX5, APOH, PTPN2, HPN, ACTN4, PIH1D1, PEG3, RBCK1, CSN…	62	ARG1, ASAH2, TMEM259, GSK3A, MAGED1, UBD, BAG6, AIF1	8	ANP32E, PTMA, AIF1, SULT1A3, DNMT1, CRKL, DDX5	7		0		0
ILF2	KDM1A, DAP3, DHX9, TIA1, MAP4K4, PDK1, MFF, TGFBR2, FNIP2, HDAC3, FYN, HNRNPK, TIAL1, CTTN, RPS3, EI24, DHRS2, TJP1, MEF2A, RNPS1, CLN3, RABEP1, TIAF1, CDK5RAP3, DDX5, MKNK2, DNM2, PEG3, RBCK1, PIGT, FLNA	31	ZC3H12A, FRZB, CIDEC, SH3RF1, EGR1, SH3RF2, EDN1, UBD, VNN1, AKAP12, HSPB1, PTK2B, CARD9, ANKRD1, DPYSL4, BIRC3, RGCC, POU4F1, CBX4, ICAM1, SPHK2, MIF, MAPK8IP2, IKBKE, BAG6	25	KIF14, ZNF385B, HDAC2, FGFR1, RFK, DKK1, PRF1, PPIF, CASP7, ACER3, CCND2, NR1H4, PLK1, CORO1A, TOP2A, KRT20, BIRC5, ALPK2, BIRC7, KREMEN1, HMOX1, HSPA1B	22		0		0
ILF3	MFN2, FBXO11, PDK1, ATF2, TGFBR2, FNIP2, UBE2B, STK17A, PPIA, CTSB, HNRNPK, PICALM, LTBR, DHRS2, RNPS1, ACTN4, RBCK1, MECP2, FLNA	19	PCSK9, S100A14, CIDEC, GPX1, CD14, SEMA4D, DDIT4, PRAP1, BIRC3, HCAR2, POU4F1, LGALS3, SIVA1, TMC8, APLP1, BBC3, PRODH, PLA2G6, TSC22D3, UBD, HSPA1B	21	PPT1, TGFB2, GDNF, SEMA6A, PDGFRB, EDN1, SOX4, SEMA3A, PEG10, MDK, TMEM109, TNFRSF19, TOP2A, TNS4	14		0	APEX1	1
KHDRBS1	UBE4B, AGT, TMBIM1, TGFBR2, ANXA5, RIPK2, ANP32B, PTEN, SLK, RELA, LRP5, DHRS2, CLN3, DDX42, ACTN4, RBCK1, TGM2, ATF4, SLC25A6	19	ATAD3A, LAPTM5, PCSK9, BIN1, GPER1, NOS3, CARD9, NDOR1, DDIT4, PRAP1, BAD, COL2A1, SIVA1, DPEP1, BRCA1, CBX4, HIF3A, BBC3, MYBL2, BIRC7, PRODH, AIFM3, TSC22D3, HSPA1B	24	HK2, FHL2, INHBB, GDNF, SERPINB9, EDN1, RNF144B, SOX4, UBD, SGK1, AKAP12, STK17A, IGFBP3, SEMA3A, PEG10, KLF4, PAEP, CCND2, PRKD1, EGLN3, FOS, TNS4, NGFR	23		0		0
LARP7	BCLAF1, CTSB, DHRS2, ATF4, SLC25A6	5	ID3, SFN, MLLT11, NES, INHBB, GPX1, GATA2, SH3RF1, F2RL1, EGR1, AGR2, NOS3, TLR4, PAEP, MRPL41, DKK1, PRF1, CLCF1, KITLG, SOCS2, TNS4, NGFR, ARHGDIA, GATA6, AXL, TGM2, EEF1A2, SDF2L1, LGALS1, TIMP1	30	PCSK9, SLC30A10, THRB, TNFSF10, KNG1, PRLR, LOX, PIM1, ARG1, EPO, DDIT4, GPAM, FGFR2, NR1H4, NUPR1, HIF3A, BAG6	17		0		0
MAGOH	ATP13A2, PCSK9, TM2D1, HAX1, EFNA1, DAP3, NCSTN, IVNS1ABP, BIRC6, FBXO11, ANXA4, MAP4K4, ERCC3, PROC, ITGA6, ATF2, PRKRA, DNAJC10, NCKAP1, STRADB, FASTKD2, MFF, ITM2C, STK25, BOK, THRB, MYD88, RHOA, RBM5, HYAL2, ARF4, TMF1, KPNA1, FXR1, FGFR3, UBE2K, ALB, UBE2D3, PDCD6, PRKAA1, IL6ST, HSPA9, ANXA6, ATOX1, CYFIP2, DDX41, MAPK9, MAP3K7, FOXO3, BCLAF1, LATS1, TCP1, IGF2R, GGCT, STYXL1, FIS1, ARMC10,…	176	ATAD3A, TP73, E2F2, PLK3, TMEM79, PHLDA3, BTG2, PRKCE, SCN2A, GATA2, NSG1, FBXW7, FGB, FGA, DAB2, NAIP, APC, IRF1, SRA1, RIPK1, SOX4, DDAH2, RPS6KA2, ELMO1, ZNF746, NKX3-1, GNRH1, SNAI2, TTPA, TP53INP1, ACER2, NDOR1, MRPL41, NRP1, KLLN, FAS, BRSK2, CNTF, UCP2, SLC6A13, CCND2, ITGA5, KITLG, SOCS2, PLA2G1B, PDX1, BRCA2, MIR17HG, HYPK, TNFAIP8L3, WDR73, AEN, ERN2, NUPR1, TAOK2, OSGIN1, TRPV1, BCL3, …	65	ENO1, IFI6, FAF1, CTH, SORT1, TXNIP, ANP32E, S100A14, IL6R, RASSF5, RPS7, FOSL2, NLRC4, EPCAM, NAT8, HK2, FHL2, PAX8, LIMS2, LRP2, FRZB, ITPR1, PPARG, TDGF1, PRKCD, DNASE1L3, ARL6IP5, RYBP, GBE1, FAM162A, PIK3CB, KNG1, BCL6, TFRC, PAK2, PPARGC1A, PLAC8, SPRY1, RPS3A, FNIP2, LOX, HINT1, VDAC1, PDGFRB, MIR146A, NPM1, DUSP1, SERPINB9, EDN1, PIM1, VEGFA, HSP90AB1, CDK19, TRAF3IP2, ARG1, VNN1, PERP, C…	151	FGG, PPP1R10, MDM2, NAA16	4	RPL11, PDK1, VIL1, ASNS, CTSB, ST3GAL1, RPS6, AKR1C3, OPTN, ITGB1, PRDX3, GAS2, RPS3, ADAM10, AXIN1, LCMT1, RPL26, RGN, IGBP1, RPL10	20
MATR3	KIF1B, PCSK9, TM2D1, ITGB3BP, DAP3, OPN3, NCOA1, TIA1, EVA1A, MAP4K4, STRADB, ALS2, CREB1, MFF, BOK, THRB, SHISA5, IP6K2, HYAL2, ARF4, FGFR3, RAPGEF2, DDX41, BAG6, MAP3K7, BCLAF1, TNFAIP3, TRIM24, FASTK, PRKDC, YWHAZ, OXR1, PTK2, PUF60, CCAR1, TCF7L2, TIAL1, EIF4G2, PTPMT1, BAD, LRP5, ARRB1, PICALM, YAP1, DDIT3, TBX3, CUL4A, DHRS2, RHOT2, PAM16, CLN3, NAE1, SERPINF1, MAPK7, TIAF1, AP2B1, BRCA1, C…	76	PLEKHN1, ATAD3A, DRAXIN, E2F2, SLC9A1, LAPTM5, KDM4A, PLK3, CSF1, GBA, NES, MAEL, PHLDA3, BTG2, IKBKE, DYRK3, G0S2, CAPN2, PSEN2, WDR35, SLC35F6, PRKCE, GPR75, CYP26B1, INHBB, BIN1, DLX1, CASP8, ERBB4, CXCR2, PDCD1, PDE12, IFT57, KPNA1, GATA2, ZMAT3, PDE6B, NSG1, TLR2, SH3RF1, TERT, DAB2, SEMA6A, PPP2CA, SH3RF2, PRR7, SOX4, UBD, TNF, SYNGAP1, CDKN1A, TREM2, TNFRSF21, AKAP12, AIMP2, SFRP4, SEMA3A,…	145	ENO1, RPL11, XKR8, AGO4, STK40, FAF1, CTH, DRAM2, TXNIP, S100A14, EFNA1, KIFAP3, IVNS1ABP, SLC30A10, RPS7, FOSL2, NLRC4, HK2, FABP1, PAX8, FRZB, CIDEC, PPARG, RAF1, TDGF1, DNASE1L3, FHIT, RYBP, GBE1, FAM162A, PIK3CB, TNFSF10, FXR1, BCL6, PPARGC1A, PLAC8, SPRY1, RPS3A, TRIM2, FNIP2, HPGD, PRLR, HINT1, CD14, PDGFRB, ANXA6, NPM1, CPEB4, SERPINB9, EDN1, SIRT5, AIF1, PIM1, VEGFA, CDK19, ARG1, VNN1, SG…	149	CASP3, MICAL1, TM7SF3, MDM2, WDR73	5	PDK1, ALB, SHF, LCMT1, NOL3, RFFL, HPN, CSNK2A1	8
NCBP2	CDK11A, THEM4, EFNA1, DAP3, DNMT3A, TIA1, RTKN, HTRA2, MAP4K4, MFF, THRB, TGFBR2, MLH1, MYD88, RBM5, HYAL2, ACOX2, FXR1, EIF2B5, BCL6, MAEA, CLPTM1L, HDAC3, DDX41, BAG6, MAP3K7, BCLAF1, TAF6, ARMC10, FASTK, GATA4, PTK2, SCRIB, NRBP2, GRINA, HSF1, HNRNPK, DAPK1, NINJ1, TSC1, OPTN, BMI1, CCAR1, ZDHHC16, SLK, TIAL1, ILK, CELF1, MTCH2, SYVN1, TCIRG1, PICALM, SORL1, ERC1, PTPN6, PHB2, TM7SF3, DNM1L, E…	102	PLEKHN1, ATAD3A, IFI6, JUN, MLLT11, GBA, NES, BTG2, DSTYK, NUAK2, DYRK3, CAPN2, PSEN2, OSR1, GPR75, CYP26B1, INHBB, NR4A2, CSRNP3, GATA2, MECOM, MFSD10, NSG1, WFS1, RASSF6, TLR2, CARD6, EGR1, CD74, PRR7, FOXC1, SOX4, DDAH2, SYNGAP1, CDKN1A, SLC25A27, TNFRSF21, GPER1, SEMA3A, ZNF746, EGR3, GSDMD, ACER2, CARD9, NDOR1, MRPL41, NRP1, DKK1, PRF1, ANKRD1, BRSK2, SMPD1, MAPK8IP1, FOSL1, CLCF1, UCP2, CCN…	103	ENO1, ID3, RPL11, FAF1, CTH, AHCYL1, ANP32E, IL6R, RASSF5, SLC30A10, AGT, RPS7, HS1BP3, NLRC4, NAT8, HK2, BUB1, PAX8, LIMS2, SCN2A, PDK1, SLC39A10, HSPD1, RAD18, PPARG, FHIT, RYBP, GBE1, FSTL1, FAM162A, PIK3CB, PLSCR1, TNFSF10, KNG1, PPARGC1A, NOA1, ALB, AIMP1, MAD2L1, RPS3A, FNIP2, HMGB2, PRLR, SKP2, CAST, LOX, HINT1, ANXA6, NPM1, FLT4, SERPINB9, PIM1, HSP90AB1, CDK19, ARG1, TAX1BP1, IGFBP3, ASN…	138	STEAP3, MICAL1, BAD	3	PCSK9, MPZ, FABP1, PLAC8, SOD2, PPIA, YWHAZ, SPTLC1, NEK6, ACAA2, RPL10	11
NONO	NOC2L, CDK11A, GNB1, DFFA, EFNA1, DAP3, AGT, EPCAM, C1D, ANXA4, EVA1A, MAP4K4, NCK2, BCL2L11, RALB, ATF2, HSPD1, TMBIM1, MFF, PTMA, FXR1, TFRC, FGFR3, ALB, ANXA5, VDAC1, UBE2B, ATOX1, BAG6, TAF6, FGFR1, RRM2B, GSN, YME1L1, TIAL1, EIF4G2, LDHA, HIPK3, POLR2G, PRDX5, RELA, EI24, PHB2, ERBB3, TFDP1, DHRS2, CHMP4A, HIF1A, TJP1, CTSH, PAM16, LCMT1, CLN3, MAZ, NQO1, SERPINF1, MYBBP1A, RABEP1, TIAF1, DD…	73	ATAD3A, SFN, IFI6, STK40, LMNA, CHI3L1, BTG2, OSR1, SH3RF3, BIN1, DLX1, PDCD1, MSX1, WFS1, RASSF6, SH3RF1, GDNF, DAB2, CD74, PRR7, SQSTM1, TRIM39, CDKN1A, GPER1, BRAT1, AGR2, HSPB1, CD36, SEMA3A, NOS3, DNAJB6, STAR, CARD9, NOTCH1, NDOR1, NRP1, PRF1, DPYSL4, PRAP1, MAPK8IP1, BAD, MAP3K11, CD248, TCIRG1, MMP3, CASP1, VDR, COL2A1, ZNF385A, AGAP2, KITLG, SOCS2, ZNF268, CIDEB, ZFP36L1, PPP1R13B, THBS1…	92	TXNDC12, LRP8, KIF14, NENF, HK2, BUB1, PDK1, MAD2L1, FGA, HMGB2, LOX, PDGFRB, PRELID1, GLO1, CDK19, ARG1, SERPINE1, RPS6, NUDT2, HINT2, CDK1, BNIP3, TAF10, CDK4, RASSF3, BTG1, FOXO1, DNAJC3, SAV1, FOS, MOAP1, SULT1A4, C1QBP, AURKB, AP2B1, MIEN1, TOP2A, BRCA1, PHB, NME1, NME2, APLP1, TPX2, XBP1, IGBP1, BAG6	46	NPAS2, MAEA, GRN	3	ANP32E, FABP1, FAM162A, RTKN2, HRAS, NONO	6
PABPC1	ANKRD13C, BIRC6, NPAS2, TMBIM1, IP6K2, PDCD10, ANXA5, UBE2B, CYFIP2, TXNDC5, BAG6, VEGFA, MAP3K7, MICAL1, BCLAF1, ASNS, BCAP29, CTSB, ANP32B, TIAL1, RELA, CTTN, PICALM, EI24, PHB2, PCID2, DHRS2, IFI27L1, PDE8A, MAPK8IP3, MAZ, SPG7, RPL26, TIAF1, BECN1, AXIN2, MALT1, DNM2, HPN, ACTN4, IRF3, PEG3, SLC23A2, BCL2L1, XBP1, ATF4, SLC25A6, NONO, FLNA	49	ATAD3A, TNFRSF25, EPHA2, SFN, STK40, ZC3H12A, LRP8, JUN, CTH, GCLM, CSF1, MCL1, S100A14, SHC1, ATF3, RHOB, FHL2, INHBB, ACVR1C, FRZB, CIDEC, CSRNP1, GATA2, PIK3CB, SKIL, MFSD10, PLAC8, SLC7A11, SH3RF1, HMGCR, F2RL1, TNFAIP8, IRF1, EGR1, DUSP1, NKX2-5, CPEB4, SQSTM1, FOXQ1, DDAH2, DAXX, PPARD, CDKN1A, GCLC, VNN1, TNFAIP3, AKAP12, IGFBP3, SERPINE1, MIR29B1, NOS3, CLN8, EGR3, TNFRSF10A, JAK2, SHB, S…	137	IFI6, TGFB2, ANXA4, TIA1, MERTK, STEAP3, CXCR4, CDCA7, ZNF385B, EXOG, TRAIP, ACOX2, MCM2, FGB, FGA, PRLR, GDNF, ATOX1, SLC25A27, ARG1, PLAGL1, FIGNL1, STYXL1, PEG10, SMO, XRCC2, CLU, DAPK1, CTSV, TRAF1, RTKN2, HELLS, GPAM, PRDX3, MDK, CCND2, ING4, PDE3A, COL2A1, GLS2, KITLG, NR1H4, TFDP1, ARNT2, DNASE1, MPV17L, PLK1, HPR, AURKB, NLE1, KRT20, NGFR, PPP5C, BAX, MYBL2, FAM3B, EDA2R, TAF9B, CD24, BAG6	60	PIK3CD, PLK3, SOD2, SIVA1, GSDMB, RBCK1	6	SERPINF1	1
PCBP1	ADAMTSL4, EFNA1, LMNA, RPS7, TMEM214, EVA1A, FABP1, MAP4K4, PROC, CDCA7, MFF, STK25, RBM5, NISCH, ACOX2, PLSCR1, EIF2B5, BCL6, MAEA, MFSD10, ALB, PLAC8, PDCD6, PRKAA1, CAST, HDAC3, NPM1, DDX41, BAG6, VEGFA, FYN, BCLAF1, SOD2, PPIA, ARMC10, AKR1B1, FASTK, TNFRSF10B, TRIM35, COPS5, GSDMD, SCRIB, PUF60, GRINA, CTSL, HRAS, ILK, GAS2, PTPMT1, POLR2G, PRDX5, SYVN1, TCIRG1, CTTN, ARRB1, PICALM, TNFRSF1A…	106	PLEKHN1, E2F2, ZC3H12A, PLK3, JUN, CSF1, NES, MPZ, BTG2, NUAK2, IKBKE, DYRK3, TRAF5, TGFB2, CAPN2, WDR35, GPR75, NPAS2, STEAP3, ITGAV, EXOG, GATA2, SH3RF1, TERT, GDNF, DAB2, ITGA1, F2RL1, IRF1, EGR1, CAMK2A, CD74, MIR146A, PRR7, EDN1, SOX4, UBD, CDKN1A, SLC25A27, VNN1, TNFAIP3, AKAP12, AGR2, FZD9, SEMA3A, IRF5, TTPA, CD274, CDKN2A, LCN2, CARD9, NRP1, DKK1, FOSL1, BIRC3, ETV6, KITLG, P2RX7, HIP1R,…	84	ENO1, STPG1, TXNDC12, ANP32E, RASSF5, SLC30A10, OPN3, ANXA4, SCN2A, PDK1, STRADB, PPARG, HIGD1A, TDGF1, PRKCD, GBE1, FAM162A, TNFSF10, KNG1, MAD2L1, RPS3A, HMGB2, PRLR, LOX, CD14, CPEB4, SERPINB9, PIM1, CDK19, ARG1, HOXA5, IGFBP3, EPO, SERPINE1, BNIP3L, DEPTOR, B4GALT1, HINT2, TLE1, GSN, GPAM, BNIP3, PRAP1, H19, MDK, RPS3, TMEM123, BACE1, RASSF3, CRADD, HCAR2, TPT1, LGALS3, CRIP1, BMF, AXIN1, EMP…	77	ATAD3A, FGFR1	2	ANXA6, RGL2, CTSB, NSMF, SORL1, CIDEB, PTPRH, RGN	8
PCBP2	AHCYL1, HAX1, TIA1, HTRA2, FABP1, MAP4K4, HSPD1, CFLAR, MFF, FGFR3, PPARGC1A, FNIP1, HDAC3, RGL2, TNFRSF10B, GSDMD, NRBP2, TCF7L2, POLR2G, SYVN1, CTTN, TNFRSF1A, PHB2, TM7SF3, ERBB3, UFM1, TFDP1, APEX1, DHRS2, RBM25, RHOT2, THOC6, STX4, MYO18A, CDK5RAP3, TMEM259, MKNK2, HPN, BAX, PEG3, CHMP2A, APP, SON, FLNA	44	BTG2, ATF3, SCN2A, ZMAT3, SLC7A11, FGB, FGA, FGG, UBD, TRIM39, CDKN1A, TNFAIP3, HOXA5, TP53INP1, RFK, LCN2, NOTCH1, DKK1, FAS, SMPD1, MAP3K11, MMP3, CRYAB, EMP1, ZNF385A, MDM2, KITLG, SOCS2, P2RX7, NFKBIA, THBS1, NUPR1, HP, HPR, PLCG2, XAF1, SOCS3, GATA6, TNFSF14, TGM2, MX1, IKBKG, HYOU1, TAF9	44	E2F2, PPT1, STIL, LRP8, PCSK9, KIF14, OPN3, BUB1, CDCA7, BARD1, PTMA, RAD18, MCM2, MAD2L1, FNIP2, HMGB2, PRLR, SKP2, LOX, EDN1, PIM1, EPO, SERPINE1, XRCC2, MELK, CTSV, TXN, CDK1, RTKN2, HELLS, CHEK1, SENP1, DUSP6, CIT, LGALS3, BUB1B, EMP2, PLK1, CORO1A, DHODH, NLRP1, AURKB, TOP2A, BRCA1, BIRC5, TEAD2, TPX2, E2F1, MYBL2, AURKA, BIRC7, CHEK2, MTFP1, RGL2, DAXX, SYNGAP1	56		0	PDK1	1
PPIG	RPL11, MAEA, SGK1, DDX47, DDX42, HPN, AKT2, PEG3, SRC, OGT	10	DKK1, BAG6	2	BARD1, SOCS3, BAG6	3		0		0
PRPF4	KIF1B, MFF, TGFBR2, FGFR3, BAG6, VEGFA, TNFRSF10B, GSDMD, TLE1, ILK, PTPN6, DHRS2, TJP1, ACTN4, PEG3, SRSF6, ADNP	17	ACVR1C, SCN2A, TNFSF10, HRG, KNG1, BCL6, ALB, FGB, HMGCR, ELMO1, CD36, CLU, DEPTOR, SEMA4D, GPAM, PRAP1, BIRC3, CRYAB, COL2A1, ZNF385A, CIDEB, FOS, APOH, TNFSF14, ANGPTL4, CLIP3, HIF3A, ITGB2, PRAME, PPARA, WNK3, HSPA1A, BAG6	33	PLEKHN1, SFN, LCK, STK40, CSF1, TXNIP, ADAMTSL4, MLLT11, S100A14, LMNA, NES, PHLDA3, CHI3L1, NUAK2, IKBKE, TRAF5, INHBB, BIN1, STK17B, GPX1, SH3RF1, F2RL1, LOX, IRF1, PDGFRB, SERPINB9, EDN1, SOX4, TNFRSF21, MICAL1, PERP, AGR2, IGFBP3, FGFR1, CDKN2A, TLR4, PRF1, ITPRIP, CCND2, TNFRSF1A, ITGA5, CDK4, KITLG, DUSP6, SOCS2, RB1, PRKD1, LGALS3, SGPP1, CRIP1, NUPR1, CORO1A, TNFSF12, TP53, ORMDL3, TNS4, …	74		0		0
PRPF6	FAM162A, FGFR3, AKR1B1, POLR2G, CFDP1, ACTN4, ATF4	7	PHLDA3, BTG2, FGB, ASNS, NKX3-1, STAR, DKK1, BLOC1S2, GPAM, APBB1, MAPK8IP1, CASP1, SOCS2, THBS1, NTN1, PMP22, PRODH, SSTR3, MAPK8IP2, TAF9B	20	LRP8, TRAF5, FOSL2, TGFA, HK2, FHL2, FRZB, TNFSF10, FXR1, PPARGC1A, PLAC8, SPRY1, FNIP2, LOX, PDGFRB, MIR146A, EDN1, PIM1, ARG1, VNN1, IGFBP3, SERPINE1, SHH, ASAH2, RASSF7, ADM, LRP5, SORL1, ERBB3, DUSP6, SPRY2, EGLN3, LGALS3, FOS, EMP2, ATP2A1, SULT1A3, TIAF1, GSDMB, ORMDL3, TNFSF14, ANGPTL4, ICAM1, ID1, IER3, BAG6	46		0		0
PRPF8	PLK3, TM2D1, JTB, HAX1, HTRA2, MAP4K4, NCK2, PROC, ITGAV, CFLAR, TMBIM1, CUL3, TGFBR2, QRICH1, RBM5, FXR1, FGFR3, ALB, SRA1, HDAC3, RGL2, MTCH1, FYN, KRIT1, CCAR2, TNFRSF10B, GSDMD, HNRNPK, NAA35, SETX, BMI1, HRAS, ILK, HIPK3, SYVN1, TCIRG1, LRP5, PPP2R1B, ING4, YBX3, DDX47, DNM1L, ERBB3, LRP1, UFM1, PCID2, DHRS2, TJP1, AXIN1, RHOT2, THOC6, CLN3, STX4, SPG7, TRAF4, MYO18A, AP2B1, CDK5RAP3, DDX5, …	72	TNFRSF9, CSF1, BTG2, ATF3, TGFB2, OSR1, ZC3H8, SP100, KPNA1, TNFSF10, NSG1, MSX1, RASSF6, SLC7A11, FGB, FGG, SH3RF1, IL6ST, PLK2, NAIP, IRF1, SH3RF2, CPEB4, UBD, TRIM39, DDAH2, CDKN1A, TNFAIP3, SFRP4, CD36, ASNS, CLU, STAR, JAK2, OPTN, NRP1, UNC5B, FAS, IFIT3, ANKRD1, DPYSL4, BRSK2, SMPD1, APBB1, RAG1, MAPK8IP1, WNT11, PAK1, BIRC3, MMP3, CASP1, CARD16, SOCS2, PLA2G1B, HIP1R, LIG4, IFI27, HYPK, TR…	81	ENO1, E2F2, AGO4, STIL, LRP8, TXNIP, ANP32E, ADAMTSL4, SHC1, MPZ, KIF14, SLC30A10, MSH2, MSH6, HK2, FHL2, BUB1, LRP2, PDK1, CDCA7, BARD1, PTMA, GBE1, FAM162A, MCM2, PPARGC1A, PLAC8, MAD2L1, HMGB2, TERT, SKP2, LOX, PDGFRB, TXNDC5, PIM1, CASP8AP2, ARG1, IGFBP3, FIGNL1, PEG10, EPO, SERPINE1, XRCC2, BNIP3L, MELK, FXN, CTSV, RNF183, HSPA5, DKK1, CDK1, RTKN2, DDIT4, HELLS, TIAL1, BNIP3, LDHA, CD248, CH…	110	NFKBIA	1	EFNA1, EIF4G1, NSMF, AURKB	4
PTBP1	CDK11A, STK40, TM2D1, ITGB3BP, MAGI3, ARHGEF2, RTN4, TEX261, EVA1A, MAP4K4, PDK1, MFF, RAF1, SHISA5, IP6K2, HYAL2, PLSCR1, PDCD10, EIF2B5, MFSD10, HDAC3, DDX41, MAP3K7, BCLAF1, KRIT1, PRKDC, COPS5, OXR1, PTK2, GSDMD, SCRIB, PUF60, HSF1, SETX, SLK, TCF7L2, EIF4G2, DPF2, TCIRG1, CTTN, PICALM, USP28, TM7SF3, ANO6, ERP29, PCID2, DHRS2, NFKBIA, FERMT2, EMC4, THOC6, PAM16, ATP2A1, STX4, NQO1, TRAF4, MA…	77	PLEKHN1, TNFRSF25, SFN, IFI6, LCK, PLK3, JUN, CSF1, MLLT11, NES, CHI3L1, BTG2, NUAK2, IKBKE, DYRK3, TRAF5, TGFB2, CAPN2, OSR1, WDR35, PRKCE, GPR75, CYP26B1, SH3RF3, INHBB, CXCR4, NR4A2, LRP2, DLX1, ITGA6, GULP1, STK17B, EXOG, GATA2, EPHB1, MECOM, TLR6, RASSF6, LEF1, SH3RF1, GDNF, DAB2, CARD6, ITGA1, F2RL1, IRF1, EGR1, SH3RF2, CAMK2A, MIR146A, PRR7, FOXC1, EDN1, SOX4, UBD, SYNGAP1, CDKN1A, SLC25A2…	142	ENO1, RPL11, PPT1, DHCR24, CTH, DRAM2, ADCY10, RASSF5, SLC30A10, AGT, HS1BP3, C1D, ANXA4, NAT8, FABP1, PAX8, SCN2A, HSPD1, FZD5, VIL1, PPARG, DNASE1L3, RYBP, GBE1, FAM162A, HRG, KNG1, TFRC, PPARGC1A, NOA1, PLAC8, RPS3A, LOX, HINT1, CD14, ANXA6, NPM1, FLT4, SERPINB9, TXNDC5, PIM1, GLO1, CDK19, ARG1, IGFBP3, POR, ASNS, EPO, SERPINE1, CTSB, BNIP3L, STAR, DEPTOR, ST3GAL1, RPS6, B4GALT1, ANP32B, NSMF,…	127	ITGAV, FGFR1, TIAF1	3	PCSK9, EFNA1, RPS7, TNFSF10, ALB, VEGFA, TLE1, GSN, GAS2, ARRB1, SORL1, ERBB3, SHF, HPN, RPL10	15
PUF60	GNB1, PRKCZ, UBE4B, KIF1B, KDM1A, STK40, TM2D1, GNAI3, DRAM2, DAP3, LMNA, DEDD, ATF6, CAPN2, DNMT3A, TMEM214, BIRC6, PELI1, C1D, TIA1, HTRA2, EVA1A, MAP4K4, BCL2L11, MERTK, PROC, ATF2, DNAJC10, NCKAP1, ITGAV, CFLAR, CASP10, CASP8, STRADB, ALS2, NDUFS1, BARD1, CUL3, MFF, CAPN10, ITPR1, TGFBR2, EXOG, CTNNB1, ZDHHC3, IP6K2, TRAIP, RBM5, NISCH, ACOX2, PIK3CB, TNFSF10, FXR1, MAEA, FGFR3, PLAC8, UBE2D3…	217	ATAD3A, TNFRSF25, RNF186, LAPTM5, S100A9, S100A14, PHLDA3, RASSF5, SLC30A10, NAT8, BIN1, LIMS2, FAP, SCN2A, CSRNP3, CD28, INPP5D, CIDEC, THRB, GPX1, HRG, KNG1, PDE6B, NSG1, MSX1, TRIM2, FGB, HPGD, PRLR, CARD6, CD14, SH3RF2, DDAH2, PPARD, PKHD1, RPS6KA2, GPER1, GPNMB, ELMO1, NOS3, CLN8, TRIM35, STAR, SNAI2, DEPTOR, PRUNE2, SEMA4D, TRAF1, SLC27A4, NDOR1, MRPL41, UNC5B, IFIT2, IFIT3, PRAP1, BRSK2, S…	126	E2F2, AGO4, FAF1, TXNIP, ANP32E, MPZ, KIF14, TRAF5, WDR35, HK2, FHL2, BUB1, PTMA, RAD18, EAF2, ECT2, PPARGC1A, SPRY1, HMGB2, LOX, EGR1, PDGFRB, MIR146A, EDN1, PIM1, TNFRSF21, CDK19, SGK1, TNFAIP3, STK17A, IGFBP3, FIGNL1, SERPINE1, XRCC2, GNRH1, WRN, PRKDC, MYC, RPS6, NUDT2, CTSV, ASAH2, CDK1, RTKN2, ANKRD1, HELLS, FGFR2, BNIP3, ADM, FOSL1, USP28, CHEK1, CCND2, HMGA2, PAWR, DUSP6, TBX3, CIT, TNFRS…	92	PCSK9, AGT, SCRIB, GSN, FAS, CIDEB, HPN, FAM3B, RGN	9	LRP8, ITGB3BP, IVNS1ABP, PDK1, CDCA7, MLH1, MAD2L1, FGFR1, PUF60, MELK, PTEN, TIAL1, ERBB3, G2E3, BUB1B, AURKB, TIAF1, DDX42, BIRC5, MALT1, AURKA	21
QKI	JTB, DHX9, CAPN2, MAP4K4, ERCC3, PROC, ITGA6, MFF, STK25, IP6K2, QRICH1, RBM5, EIF2B5, FGFR3, CAST, HDAC3, BAG6, MAP3K7, SGK1, BCLAF1, SOD2, BRAT1, KRIT1, AKR1B1, TNFRSF10B, TRIM35, FGFR1, COPS5, PTK2, SCRIB, GRINA, HSF1, UBQLN1, DAPK1, NSMF, BMI1, TIAL1, EIF4G2, GAS2, MTCH2, SYVN1, PICALM, SORL1, ING4, YBX3, ANO6, LMBR1L, ERBB3, MDM2, RNF34, PCID2, DHRS2, CHMP4A, RBM25, RHOT2, STX4, NF1, CDK5RAP…	72	PLK3, JUN, CSF1, BCL2L15, NES, IVNS1ABP, SH3RF3, INHBB, ITGAV, IHH, CIDEC, EXOG, SLC7A11, TLR2, SH3RF1, DAB2, ITGA1, NAIP, F2RL1, EGR1, SH3RF2, SOX4, DDAH2, SLC25A27, MICAL1, TNFAIP3, AKAP12, AGR2, ELMO1, CD36, SEMA3A, GPR37, MIR29B1, SHH, GNRH1, PTK2B, XKR9, TRAF1, PAEP, NRP1, DKK1, ANKRD1, BRSK2, PAK1, ZNF385A, NFATC4, FOS, THBS1, HYPK, ERN2, CYLD, XAF1, KRT20, RNF157, TMC8, BIRC7, PRODH, PRAME…	64	ID3, RPL11, SFN, XKR8, GCLM, ADAMTSL4, S100A14, MPZ, PHLDA3, RASSF5, RPS7, ANXA4, NAT8, FABP1, STEAP3, LIMS2, ACVR1C, FRZB, HSPD1, BOK, KNG1, NOA1, ANXA5, RPS3A, LOX, UBE2B, NPM1, PRELID1, FOXQ1, SERPINB9, UBD, CDKN1A, TNFRSF21, TMEM14A, TRAF3IP2, ARG1, HOXA5, PPIA, IGFBP3, HSPB1, EPO, SERPINE1, IRF5, FZD3, LYN, DEPTOR, ST3GAL1, RRAGA, RPS6, B4GALT1, SIGMAR1, TGFBR1, TXN, NEK6, AIFM2, PPIF, FAS, …	120	ATP2A1, TIAF1	2	EFNA1, PTMA, ALB, ANXA6, GSN, DDX47, ATF4, RGN	8
RAVER1	ENO1, UBE4B, TARDBP, MFN2, ANKRD13C, LAMTOR5, SHC1, MPZ, TMEM214, MAP4K4, RALB, PDK1, PRKRA, CFLAR, MFF, STK25, PIK3CB, FXR1, EIF4G1, RAPGEF2, BAG6, MAPK14, MAP3K7, BCLAF1, SOD2, RNF216, FGFR1, PTK2, NSMF, TIAL1, EIF4G2, USP47, API5, CELF1, PRDX5, CTTN, PICALM, CASP4, CADM1, DDX47, RNF41, CDK4, PAWR, TBX3, ANKLE2, TNFRSF19, RB1, DHRS2, SLTM, ZFAND6, PDE8A, RHOT2, THOC6, EEF2K, MAZ, TMEM219, ARRB2…	74	TNFRSF1B, EPHA2, ID3, SFN, LAPTM5, STK40, ZC3H12A, RRAGC, PLK3, LRP8, JUN, GADD45A, SH3GLB1, CSF1, MLLT11, S100A9, IL6R, NES, PEA15, KIFAP3, FASLG, LHX4, GLRX2, NUAK2, ATF3, CAPN2, PSEN2, KLF11, EIF2AK2, GPR75, NPAS2, INHBB, BIN1, NR4A2, ACVR1, ITGAV, GULP1, STK17B, INPP5D, SLC6A6, PDCD6IP, CSRNP1, EPHB1, MECOM, SKIL, MSX1, TLR6, UBE2D3, USP53, SLC7A11, SH3RF1, GDNF, ITGA1, IL31RA, PLK2, PIK3R1, …	209	PCSK9, EFNA1, NCSTN, SLC30A10, PARP1, AGT, EPCAM, ANXA4, TEX261, FABP1, LIMS2, CDCA7, ZNF385B, VIL1, TDGF1, SHISA5, TRAIP, NISCH, ACOX2, FHIT, FAM162A, MCM2, TNFSF10, KNG1, FGFR3, ALB, MAD2L1, FGB, FGA, FGG, HMGB2, PRLR, SKP2, LOX, PPP2CA, CD14, PDGFRB, CD74, ANXA6, CYFIP2, SIRT5, SYNGAP1, VEGFA, ARG1, C6orf120, HIP1, POR, CD36, PEG10, EPO, SMO, SHH, PTK2B, STAR, UBE2V2, RAD21, GSDMD, HINT2, MELK…	148	ITGA6, FNIP1, TBK1, MALT1, EMP3, FLNA	6	ADAMTSL4, TIA1, PROC, COPS5, GRINA, HYOU1, ERBB3, LAMP1, PYCR1, HPN, AKT2, PIH1D1, PEG3	13
RBFOX2	LRP8, ARHGEF2, FABP1, MAP4K4, NDUFS1, TMBIM1, IP6K2, FGFR3, RAPGEF2, MTCH1, MAP3K7, CDK19, FGFR1, GSN, TCF7L2, EIF4G2, CTTN, PICALM, YAP1, CADM1, EI24, TNFRSF1A, ING4, MDM2, DHRS2, RBM25, TJP1, TRAP1, RABEP1, TIAF1, DDX5, APOH, MALT1, DNM2, BAX, BCL2L1, APP, ATF4	38	IKBKE, AKAP12, SERPINE1, ADM, TNS4, ANGPTL4, ZFP36, AXL, FLNA, IER3	10	GPAM, NR1H4	2		0		0
RBM15	DHX9, CAPN2, PDK1, MFF, DDX41, NQO2, PHIP, FGFR1, ZMYND11, CCAR1, DLG5, ZDHHC16, NR4A1, TBX3, ACIN1, DHRS2, PDE8A, AXIN1, AXIN2, ACTN4, RBCK1, KREMEN1, FLNA	23	PLEKHN1, LCK, JUN, CSF1, TXNIP, MLLT11, S100A14, IL6R, NES, FASLG, ATF3, KLF11, OSR1, FHL2, INHBB, SLC7A11, SH3RF1, ITGA1, F2RL1, EGR1, DUSP1, PPARD, VNN1, AKAP12, RPS6KA2, ELMO1, STK17A, IGFBP3, CD36, SEMA3A, EGR3, RIPK2, CDKN2A, RNF183, PAEP, NRP1, DKK1, SNCG, ANKRD1, PHLDA2, MMP3, ITGA5, DDIT3, NFATC4, PRKD1, EGLN3, PRKCH, ARG2, ZFP36L1, FOS, TGFB3, IFI27L2, THBS1, ALDH1A2, ERN2, TNS4, KRT20, …	72	PCSK9, ANXA4, LIMS2, TRAIP, MCM2, SKP2, HMGCR, HSPA1B, ARG1, ASAH2, RTKN2, FGFR2, CD248, COL2A1, NR1H4, MPV17L, SULT1A4, DPEP1, NGFR, APOH, MAP2K6	21		0		0
RBM17	PARK7, KIF1B, SFPQ, STK40, LRP8, HAX1, IL6R, DAP3, ARHGEF2, AGT, WDR35, MSH2, MSH6, TIA1, EVA1A, FABP1, MAP4K4, MERTK, PROC, PDK1, ATF2, PRKRA, DNAJC10, CASP8, STRADB, TMBIM1, MFF, MLH1, IP6K2, RBM5, GSK3B, PLSCR1, FXR1, EIF2B5, PAK2, PPARGC1A, RAPGEF2, IL6ST, TAF9, SEMA6A, HSPA9, CPEB4, DDX41, VEGFA, MAP3K7, MICAL1, TCP1, IGF2R, USP42, TAF6, TRIM24, CUL1, FASTK, FGFR1, POLB, OXR1, ST3GAL1, PTK2,…	140	E2F2, NCSTN, BTG2, SLC35F6, STEAP3, CREB1, SHISA5, WFS1, PPP1R10, RGL2, CDKN1A, ZNF746, GRINA, NINJ1, NDOR1, MAPK8IP1, BACE1, ZNF385A, TRAF7, ATP2A1, CX3CL1, BCAR1, OSGIN1, PCGF2, NGFR, TMEM259, AKT2, GSK3A, BCL3, PRKD2, TEAD2, ATF5, PIGT, SPATA2, EEF1A2, PLA2G6, MAGED1, G6PD, BAG6	39	CTH, HSPD1, TFRC, PLAC8, AIMP1, SLC7A11, LOX, IRF1, VDAC1, EGR1, ARG1, SOD2, ASNS, PNPLA8, BNIP3L, FGFR2, APIP, BIRC3, HSP90B1, FOS, GSKIP, CRIP1, SULT1A3, GSDMB, TNFSF14, DDX5, BAG6, UBD	28		0	ALB, PDIA3, RPL10	3
RBM22	CDK11A, PIK3CD, EYA3, HDAC1, ITGB3BP, ADAR, LMNA, MDM4, WDR35, TMEM214, RTKN, HTRA2, MAP4K4, PROC, ITGA6, CASP10, STK25, SHISA5, IP6K2, QRICH1, RBM5, HYAL2, PLSCR1, PDCD10, FXR1, EIF2B5, EIF4G1, FGFR3, MFSD10, HDAC3, DDX41, RGL2, MTCH1, VEGFA, MICAL1, FYN, BCAP29, AKR1B1, TRIM24, FASTK, ST3GAL1, PTK2, GSDMD, SCRIB, NRBP2, GRINA, SHARPIN, SIGMAR1, GSN, TIAL1, HRAS, ADM, EIF4G2, MDK, SYVN1, MAP3K11…	106	TNFRSF25, TNFRSF9, CASP9, PINK1, SFN, IFI6, LAPTM5, ZC3H12A, RRAGC, PLK3, JUN, GADD45A, BCL10, SLC25A24, CSF1, TXNIP, MLLT11, IL6R, NES, IFI16, PEA15, KIFAP3, PHLDA3, CHI3L1, BTG2, NUAK2, DYRK3, ATF3, TGFB2, CAPN2, TP53BP2, PSEN2, KLF11, OSR1, RHOB, GPR75, RTN4, CYP26B1, SH3RF3, STEAP3, CXCR4, NR4A2, ACVR1, GULP1, STK17B, CXCR2, RARB, MITF, ROBO2, MECOM, TLR6, SH3RF1, HPGD, CASP3, DAB2, CARD6, IL…	176	TP73, ENO1, UBE4B, E2F2, XKR8, STIL, LRP8, DHCR24, PCSK9, CTH, SORT1, ANP32E, EFNA1, CACYBP, KIF14, SLC30A10, AGT, HK2, BUB1, MERTK, LIMS2, PDK1, CDCA7, ZNF385B, NDUFS1, BARD1, ITPR1, PPARG, THRB, TRAIP, ARF4, ACOX2, EAF2, FAM162A, MCM2, TNFSF10, KNG1, BCL6, TFRC, PPARGC1A, PLAC8, MAD2L1, FNIP2, HMGB2, TERT, PRLR, SKP2, LOX, VDAC1, CD14, PDGFRB, ANXA6, MIR146A, MAPK9, FLT4, TXNDC5, TRIM39, PIM1, …	180	LCK, BTBD10, LMBR1L, TIAF1	4	ADAMTSL4, FABP1, DNAJC10, VIL1, DNASE1L3, SOD2, POR, GPAM, ERBB3, LRP1, DHRS2, BMP4, CORO1A, KATNB1, PYCR1, CRLF1, HPN, ERCC2, PEG3, RGN, HDAC6	21
RBM25	CDK11A, KDM1A, HDAC1, STK40, SH3GLB1, EFNA1, ARHGEF2, TIA1, HTRA2, EVA1A, MAP4K4, PROC, PRKRA, HSPD1, MFF, STK25, PPARG, CTNNB1, IP6K2, QRICH1, RBM5, NISCH, EIF2B5, MAEA, FGFR3, MFSD10, NOA1, ANXA5, RAPGEF2, PRKAA1, HINT1, HDAC3, DDX41, RGL2, SOD2, AKR1B1, FASTK, COPS5, MTDH, PTK2, DAPK1, GSN, NSMF, ZDHHC16, TIAL1, INPP5A, HRAS, ILK, GAS2, SYVN1, ARRB1, PHB2, DNM1L, TMBIM6, ERBB3, PAWR, PCID2, CH…	97	ZC3H12A, PLK3, JUN, NES, ATF3, CAPN2, RHOB, INHBB, FRZB, ITGAV, SLC7A11, SH3RF1, DAB2, ITGA1, IL6ST, F2RL1, EGR1, SH3RF2, MIR146A, EDN1, SOX4, UBD, TRIM39, SLC25A27, MICAL1, TNFAIP3, AKAP12, AGR2, SFRP4, FZD9, DOCK8, SETX, NRP1, ASAH2, SGPL1, ANKRD1, ADAM8, BIRC3, NAA16, RGCC, FOS, THBS1, ERN2, CYLD, TRPV1, TIAF1, TNS4, KRT20, SOCS3, TNFSF14, ZFP36, EMP3, SIK1, SPIN2B, CD24, PPP1R10, RGL2	57	ENO1, RPL11, ADAMTSL4, S100A14, RASSF5, SLC30A10, OPN3, RPS7, ANXA4, SCN2A, FZD5, MLH1, TDGF1, DNASE1L3, GBE1, TNFSF10, HRG, KNG1, ALB, MAD2L1, RPS3A, HMGB2, HPGD, LOX, ANXA6, AIF1, TRAF3IP2, ARG1, PERP, GPNMB, IGFBP3, STYXL1, EPO, STAR, DEPTOR, ST3GAL1, RPS6, AIFM2, PPIF, BNIP3, H19, RRP8, RAG1, PRDX5, RPS3, PDE3A, NR1H4, DRAM1, SIRT4, ZNF268, TPT1, LGALS3, ITPK1, CRIP1, SHF, AXIN1, RSL1D1, PLK1…	79	NRBP2	1	POLR2G, DHRS2, RBM25, AURKB	4
RBM39	GNB1, PRKCZ, EYA3, LRP8, DHCR24, ANKRD13C, DRAM2, ADAMTSL4, ADAR, WDR35, MSH6, FABP1, NPAS2, MAP4K4, MERTK, ERCC3, ITGA6, DNAJC10, CASP8, STRADB, TMBIM1, MFF, PTMA, MLH1, MYD88, IP6K2, ARF4, EIF2B5, BCL6, MAEA, ANXA5, SKP2, PRKAA1, TAF9, CAST, BAG6, MICAL1, TRIM24, ASAH1, PTK2, TLE1, UBQLN1, ZDHHC16, TCF7L2, TIAL1, SYVN1, CTTN, PICALM, YAP1, SORL1, EI24, ING4, ANO6, ERBB3, TBK1, PAWR, TBX3, LAMP1…	86	GBA, BTG2, CREB1, SHISA5, HRG, KNG1, FGB, FGG, SH3RF1, HPGD, ITGA1, CD74, PPP1R10, VNN1, AGR2, ZNF746, SNAI2, DAPK1, STXBP1, NRP1, ANKRD1, PRAP1, CTSD, CD248, CASP1, PRKD1, CX3CL1, BCAR1, CDK5R1, MAPT, RPS6KB1, TMEM259, ATG4D, CLIP3, SIRT2, AKT2, BCL3, TEAD2, SPATA2, MAPK8IP2, UBD, BAG6	42	ANP32E, KIF14, MSH2, BUB1, INHBB, PDK1, HSPD1, BARD1, TDGF1, ATG3, PIK3CB, PLAC8, MAD2L1, SLC7A11, HMGB2, EGR1, NPM1, TXNDC5, ARG1, HEBP2, GGCT, XRCC2, TNFRSF10A, BNIP3L, HINT2, RTKN2, HELLS, SLK, CHEK1, CIT, LGALS3, FOS, SULT1A3, AURKB, BIRC5, ALPK2, BAG6	37	NRBP2	1	CDK4, TOP2A	2
SART3	AGT, C1D, TMBIM1, TGFBR2, TXNDC5, BAG6, SOD2, RELA, LRP5, DHRS2, CTSH, AXIN1, RPL26, GSDMB, DDX5, MALT1, HPN, PEG3, RBCK1, APP, ATF4	21	ATAD3A, PCSK9, FGFR3, SLC7A11, ARG1, DEPTOR, SIVA1, TNFSF14, ATF5, MAPK8IP2, SLC25A6, TAF9, IER3, HSPA1B, DAXX	15	IFI6, LCK, ADAMTSL4, S100A14, TGFB2, CAPN2, DAB2, SOX4, AKAP12, SEMA3A, KLF4, CCND2, ITGA5, KITLG, PRKD1, HP, HPR, TNS4, KRT20, NGFR, EEF1A2, CD24, DAXX	23		0		0
SF1	KIF1B, SFPQ, STIL, LRP8, DHCR24, SERBP1, CTH, ARHGEF2, MDM4, AGT, RPS7, EIF2AK2, MSH6, ANXA4, TIA1, FABP1, NPAS2, MAP4K4, RALB, PROC, ITGA6, ATF2, CASP8, STRADB, NDUFS1, TMBIM1, MFF, PTMA, MLH1, PLSCR1, ZMAT3, EIF2B5, FGFR3, SKP2, TAF9, NQO2, BAG6, MTCH1, VEGFA, MICAL1, BCLAF1, SRPK2, COPS5, MTDH, PTK2, NRBP2, BMI1, YME1L1, MAPK8, DLG5, TCF7L2, TIAL1, DOCK1, ILK, EIF4G2, MADD, MTCH2, SYVN1, TCIRG…	109	MPZ, BTG2, STEAP3, LIMS2, SCN2A, CREB1, INPP5D, THRB, SHISA5, CD74, PPP1R10, RGL2, CDKN1A, GPER1, IRF5, PTK2B, NOTCH1, NDOR1, ASAH2, DDIT4, PRAP1, BRSK2, MAP3K11, CD248, UCP2, BACE1, ATN1, ZNF385A, AGAP2, PDX1, NFATC4, THBS1, BMF, TRAF7, ZNF205, CX3CL1, BCAR1, MNT, SARM1, PCGF2, MAPT, SLC9A3R1, CLIP3, SIRT2, GSK3A, BCL3, PRKD2, KDELR1, SPHK2, SPATA2, ADORA2A, SSTR3, ELK1, MAGED1, MAGEH1, HMGN5, P…	61	SORT1, GLRX2, KIF14, TRAF5, DNAJC10, ITPR1, PPARG, TDGF1, GBE1, PIK3CB, PRKCI, TFRC, PPARGC1A, PLAC8, PPID, PRLR, LOX, NR3C1, CPEB4, SERPINB9, EDN1, PIM1, SLC25A27, ARG1, VNN1, SGK1, HEBP2, SOD2, TCP1, CYCS, GGCT, STK17A, IGFBP3, SERPINE1, MIR29B1, UBE2V2, RB1CC1, RFK, CTSL, IPMK, BIRC2, PPP2R1B, SORL1, CHEK1, KRAS, RASSF3, PAWR, EGLN3, PYGL, LGALS3, FOS, GSKIP, PKM, MEF2A, RFFL, GSDMB, ORMDL3, A…	62	FGFR1, PML, PLA2G6	3	IVNS1ABP, HSPD1, OPTN, PEG3	4
SF3A3	GNB1, DFFA, KDM1A, HDAC1, TM2D1, PKN2, DRAM2, JTB, HAX1, SHC1, DAP3, NCSTN, DHX9, IVNS1ABP, RPS7, BIRC6, RTN4, TIA1, RTKN, EVA1A, EIF2AK3, NPAS2, MAP4K4, BCL2L11, ERCC3, PROC, ITGA6, ATF2, PRKRA, ITGAV, HSPD1, CFLAR, STRADB, CREB1, CUL3, MFF, RAF1, TGFBR2, IP6K2, QRICH1, RBM5, HYAL2, NISCH, PRKCD, ACOX2, PDCD10, FXR1, EIF2B5, EIF4G1, TFRC, MAEA, FGFR3, MFSD10, HTT, UBE2K, ALB, ANXA5, CLPTM1L, SKP…	196	CASP9, EPHA2, ID3, SLC9A1, RRAGC, KDM4A, JUN, GADD45A, CSF1, DDX20, BCL2L15, TXNIP, PEA15, PHLDA3, BTG2, DSTYK, NUAK2, NENF, ATF3, TGFB2, ADAM17, OSR1, RHOB, GPR75, CXCR4, GULP1, CSRNP1, CD200R1, KPNA1, ZMAT3, HRG, KNG1, LEF1, FGB, FGA, FGG, SH3RF1, CASP3, CARD6, PLK2, F2RL1, IRF1, SRA1, DUSP1, SQSTM1, FOXQ1, EDN1, SOX4, BAK1, CDKN1A, AHR, SFRP4, STK17A, SEMA3A, ZNF746, TRIM35, ACER2, DNAJA1, BAG…	120	ENO1, LCK, AGO4, LRP8, IL6R, NES, MPZ, KIF14, TRAF5, NAT8, FABP1, FHL2, PAX8, LIMS2, FRZB, SLC39A10, VIL1, ITPR1, CIDEC, FHIT, GBE1, FSTL1, FAM162A, MCM2, TNFSF10, PPARGC1A, PLAC8, FNIP2, PRLR, LOX, PDGFRB, ANXA6, MIR146A, SIRT5, AIF1, HSPA1A, SYNGAP1, PIM1, GLO1, SLC25A27, VNN1, AKAP12, SOD2, AGR2, IGFBP3, HIP1, EPO, SERPINE1, SHH, CTSB, BNIP3L, ST3GAL1, NRBP2, RNF183, OPTN, CDK1, RTKN2, FGFR2, …	106	CDK11A, PLK3, EFNA1, BNIP1, POLB, TP53INP1, CHD8, DCUN1D3	8	AHCYL1, ADAMTSL4, HK2, PDK1, CDCA7, PTMA, TMEM123, ERBB3, AURKB, MAGED1	10
SF3B1	GNB1, KDM1A, AHCYL1, SHC1, DAP3, ARHGEF2, IVNS1ABP, MDM4, NENF, DNMT3A, RTN4, TIA1, RTKN, HTRA2, NPAS2, MAP4K4, STEAP3, PROC, ATF2, ITGAV, HSPD1, CASP8, NDUFS1, TMBIM1, MFF, ITM2C, STK25, ZDHHC3, SHISA5, IP6K2, QRICH1, RBM5, NISCH, ZMAT3, EIF4G1, FGFR3, MFSD10, ANXA5, PRKAA1, VDAC1, HSPA9, NPM1, DDX41, RGL2, BAK1, MTCH1, VEGFA, MICAL1, BCLAF1, GGCT, ASNS, ARMC10, SRPK2, TRIM24, FASTK, ASAH1, TNFR…	151	PCSK9, GCLM, S100A9, IL6R, EFNA1, ADCY10, BTG2, ATF3, SLC30A10, FOSL2, EVA1A, FABP1, GULP1, ALS2, IHH, CIDEC, ACOX2, CD200, TNFSF10, HRG, KNG1, BCL6, PLAC8, SLC7A11, FGB, PRLR, ITGA1, CD14, DUSP1, CPEB4, SQSTM1, FLT4, ARG1, VNN1, RPS6KA2, GPNMB, ELMO1, POR, CD36, SERPINE1, TNFRSF10D, PTK2B, CLU, NUGGC, SNAI2, RB1CC1, TNFRSF11B, B4GALT1, AKR1C3, UNC5B, GPAM, FGFR2, ADM, GAS2, WT1, MMP3, NR4A1, DDI…	89	E2F2, RPL11, RPS6KA1, SFN, IFI6, LAPTM5, LCK, MLLT11, GBA, NES, MPZ, KIF14, ADORA1, CHI3L1, CAPN2, PRKCE, ANXA4, CYP26B1, BUB1, MERTK, LIMS2, CXCR4, DLX1, CDCA7, BMPR2, BARD1, PTMA, RAD18, MLH1, TRAIP, MCM2, EPHB1, ECT2, NFKB1, MAD2L1, HMGB2, GDNF, F2R, TNFRSF21, TRAF3IP2, CYCS, FIGNL1, HIP1, SEMA3A, XRCC2, STAR, CDKN2A, TLR4, PAEP, ITGB1, DKK1, CDK1, RTKN2, PRF1, HELLS, SFRP5, MDK, UCP2, CCND2, …	113	STK40, AGT, ALB, FNIP2, GCLC, KLF4, CIDEB, TIAF1	8	STIL, LRP8, SYNGAP1, EI24, CHEK1, TBX3, CIB1, BFAR, MAGED1, TAF9B, FLNA	11
SF3B4	MFN2, KDM1A, HDAC1, AHCYL1, ANP32E, HAX1, SHC1, DAP3, ARHGEF2, IVNS1ABP, BIRC6, TIA1, RTKN, HTRA2, EVA1A, MAP4K4, ERCC3, PROC, ITGA6, ATF2, PRKRA, DNAJC10, HSPD1, STK25, IP6K2, QRICH1, RBM5, ARF4, ACOX2, PIK3CB, PDCD10, EIF2B5, MAEA, MFSD10, PLAC8, ANXA5, CLPTM1L, VDAC1, HSPA9, HDAC3, DDX41, BAG6, RGL2, GCLC, SOD2, ASNS, AKR1B1, FASTK, TNFRSF10B, COPS5, PTK2, NRBP2, GRINA, HSF1, TLE1, UBQLN1, HNR…	128	PLEKHN1, TNFRSF25, LCK, PLK3, CSF1, MLLT11, NES, BTG2, NUAK2, TRAF5, TGFB2, CAPN2, WDR35, GPR75, CYP26B1, NPAS2, STEAP3, INHBB, BIN1, CXCR4, NR4A2, ITGAV, GULP1, GATA2, EPHB1, NSG1, FGF2, SLC7A11, SH3RF1, GDNF, DAB2, ITGA1, F2RL1, SEMA6A, EGR1, CAMK2A, FOXC1, SOX4, UBD, CDKN1A, SLC25A27, PKHD1, MICAL1, AKAP12, RPS6KA2, AGR2, FZD9, SEMA3A, CAV1, MIR29B1, ZNF746, FGFR1, SNAI2, XKR4, TTPA, DOCK8, CD…	106	ENO1, RPL11, PCSK9, TM2D1, TXNIP, KIFAP3, RASSF5, SLC30A10, RPS7, HS1BP3, NLRC4, ANXA4, NAT8, FABP1, PAX8, VIL1, CIDEC, PRKCD, DNASE1L3, FHIT, RYBP, GBE1, FAM162A, TNFSF10, HRG, KNG1, TFRC, RPS3A, FNIP2, PRLR, LOX, NPM1, SERPINB9, PIM1, TRAF3IP2, ARG1, PPIA, IGFBP3, EPO, SERPINE1, BNIP3L, STAR, DEPTOR, ST3GAL1, RRAGA, RPS6, CTSV, OPTN, ZDHHC16, GPAM, BNIP3, PRAP1, LDHA, APIP, RPS3, GAPDH, BTG1, H…	87	CDK11A	1	DRAM2, RTN4, PDK1, ALB, ANXA6, NSMF, GAS2, PHB2, DHRS2, CIDEB, AURKB	11
SFPQ	GNB1, LRP8, LAMTOR5, DRAM2, JTB, HAX1, FABP1, NPAS2, MAP4K4, CDCA7, ATF2, CASP8, STRADB, TMBIM1, VIL1, MFF, PTMA, ITPR1, ATG7, MLH1, MYD88, IP6K2, PLSCR1, ECT2, FXR1, EIF2B5, BCL6, MAEA, RAPGEF2, TAF9, CAST, DDX41, MTCH1, VEGFA, MICAL1, CDK19, BCL7B, TAF6, SRPK2, POLB, MTDH, PTK2, CAAP1, TLE1, ZMYND11, YME1L1, MAPK8, CCAR1, TCF7L2, EIF4G2, RELA, PPP1CA, CTTN, PICALM, CADM1, ERC1, ING4, PAWR, DRAM…	98	EPHA2, ID3, IFI6, PLK3, MPZ, PHLDA3, BTG2, CAPN2, RHOB, SLC35F6, STEAP3, SHISA5, ZMAT3, WFS1, SH3RF1, CD74, SQSTM1, FOXC1, PPP1R10, RGL2, SYNGAP1, CDKN1A, TNFRSF21, EGR3, ACER2, CDKN2A, NINJ1, NOTCH1, NDOR1, ANKRD1, PHLDA2, MAP3K11, FOSL1, CLCF1, ATN1, COL2A1, ZNF385A, KITLG, SOCS2, ZFP36L1, AEN, TRAF7, TNFRSF12A, ZNF205, NUPR1, CX3CL1, BCAR1, MNT, PCGF2, TNS4, CCR7, NGFR, GATA6, TICAM1, MAP2K7, …	77	SFPQ, FAF1, MDM4, SLC30A10, OPN3, RTN4, SCN2A, PDK1, HSPD1, FHIT, FAM162A, PRKCI, TNFSF10, KNG1, PPARGC1A, ALB, PLAC8, CAMK2D, MAD2L1, PRLR, LOX, ANXA6, AIF1, DDAH2, ARG1, VNN1, DYNLT1, PEG10, UBE2V2, OXR1, SPTLC1, AKR1C3, CDK1, PTEN, FGFR2, BNIP3, PYGL, LGALS3, PARP16, MEF2A, MPV17L, SULT1A3, HPR, CFDP1, RFFL, GSDMB	46	ARHGEF2, ITGAV, ATP2A1, APP	4	PIK3CB, NQO2, RILPL1, APOH, PEG3, CHEK2	6
SMNDC1	MAP4K4, BAG6, FGFR1, DHRS2, EIF5A, RBCK1	6	PLEKHN1, ATAD3A, EPHA2, SFN, ZC3H12A, PLK3, CSF1, BTG2, ATF3, PSEN2, STEAP3, CIDEC, CSRNP1, GPX1, GATA2, HRG, MFSD10, WFS1, SLC7A11, SH3RF1, GDNF, ITGA1, EGR1, SQSTM1, EDN1, UBD, VNN1, AGR2, STK17A, HSPB1, SEMA3A, CLN8, SHB, TNFSF15, NRP1, ANKRD1, PRAP1, RASSF7, FOSL1, BRMS1, CLCF1, BIRC3, MMP3, KITLG, RGCC, TGFB3, THBS1, ARNT2, TNFRSF12A, NUPR1, BCAR1, OSGIN1, TNS4, ARHGDIA, PYCR1, DAPK3, ICAM1,…	69	PCSK9, TRAF5, SLC30A10, FABP1, INHBB, PPARGC1A, HMGB2, SKP2, LOX, FLT4, GLO1, CDK19, GGCT, ST3GAL1, TGFBR1, RTKN2, DDIT4, TCTN3, PDCD4, FGFR2, CHEK1, CCND2, PDE3A, COL2A1, ZNF268, PSMC1, CRIP1, BMF, SHF, EMP2, MPV17L, ALPK2, HIF3A, PLAGL2, RGN, PSMD10, DAXX, SYNGAP1	38		0		0
SNRNP200	GNB1, CDC42, STK40, LRP8, LAMTOR5, DRAM2, HAX1, KLHL20, WDR35, EIF2AK2, RTN4, NPAS2, MAP4K4, MERTK, PROC, ATF2, DNAJC10, CASP8, STRADB, TMBIM1, MFF, MLH1, IP6K2, PLSCR1, EIF2B5, EIF4G1, TFRC, MAEA, ANXA5, IL6ST, CTNNA1, DDX41, VEGFA, MICAL1, RNF216, BCL7B, SRPK2, TRIM24, FGFR1, MTDH, ST3GAL1, PTK2, MELK, TLE1, NSMF, YME1L1, CASP7, TIAL1, DOCK1, HRAS, EIF4G2, MADD, EI24, ING4, DNM1L, DRAM1, TBX3, …	90	SFN, ZC3H12A, NCSTN, SLC35F6, TMEM214, FHL2, CREB1, ITM2C, CIDEC, SHISA5, WFS1, SH3RF1, ITGA1, EGR1, CD74, PPP1R10, RGL2, CDKN1A, VNN1, GPER1, AGR2, SERPINE1, NOS3, EGR3, GRINA, NINJ1, RNF183, PAEP, CTSD, SMPD1, ADM, RTN3, MAP3K11, FOSL1, CD248, HYOU1, ATN1, NR4A1, ZNF385A, DUSP6, HCAR2, CIDEB, ZFP36L1, PML, CTSH, TRAF7, TNFRSF12A, ZNF205, CX3CL1, BCAR1, OSGIN1, MNT, TRAF4, PCGF2, TNS4, ERN1, TMC…	90	ANP32E, KIF14, CHMP3, STK17B, HSPD1, PRKCI, KNG1, AIMP1, HMGB2, NPM1, ARG1, PDCD2, GGCT, FZD3, YWHAZ, RPS6, ANP32B, TGFBR1, SET, SGMS1, CDK1, RTKN2, GHITM, HELLS, FGFR2, CELF1, MTCH2, CHEK1, KRAS, STK24, G2E3, HSP90AA1, CRIP1, NUPR1, BIRC5, IMPACT, DNMT1, CHEK2, TAF9B, DDX5, TAF9	41	AGT, FABP1, SYVN1, RELA, ATP2A1, TIAF1, AKT2, RBCK1	8	PAWR, NR1H4, TOP2A, RPL10	4
SNRNP70	ATAD3A, PRKCZ, KIF1B, LRP8, TM2D1, SERBP1, SH3GLB1, JTB, DAP3, BIRC6, TIA1, MAP4K4, PROC, ITGA6, ATF2, PRKRA, MFF, ZDHHC3, IP6K2, ATG3, GSK3B, FAIM, PLSCR1, FXR1, EIF4G1, BCL6, MAEA, FGFR3, UBE2K, USP53, FBXW7, FNIP2, RAPGEF2, DAB2, CAST, BAG6, VEGFA, MAP3K7, MICAL1, BCLAF1, BRAT1, TAX1BP1, TAF6, FIS1, SRPK2, BCAP29, SCRIB, NRBP2, UBQLN1, SPTLC1, SETX, NSMF, ZMYND11, BMI1, TCTN3, TCF7L2, ILK, EIF…	110	DFFA, LAPTM5, CSF1, TXNIP, IL6R, EFNA1, GBA, ATF3, CAPN2, ADAM17, BCL2L11, ACVR1, IHH, TGFBR2, FGB, FGA, FGG, ITGA1, JMY, IRF1, PDGFRB, MIR146A, DUSP1, RIPK1, CDKN1A, PIM1, GLO1, GPNMB, ELMO1, SFRP4, STYXL1, PDK4, GPR37, SHH, CTSB, TNFRSF10D, TNFRSF10A, CLU, IL7, TP53INP1, RRM2B, ACER2, TNFSF15, GSN, LCN2, AKR1C3, IFIT3, PRAP1, APBB1, ADM, BACE1, CD3G, ING4, MDM2, DUSP6, ZNF268, CIDEB, SIX1, SIX4…	101	TNFRSF25, E2F2, STPG1, SFN, LCK, STK40, STIL, ANP32E, ADAMTSL4, MLLT11, MPZ, KIF14, ADORA1, CHI3L1, RASSF5, BUB1, STEAP3, CXCR4, CDCA7, BARD1, RAD18, OGG1, MYD88, TDGF1, TRAIP, MCM2, EPHB1, MECOM, ECT2, NOA1, MAD2L1, HMGB2, TERT, GDNF, NNT, PRR7, RNF144B, SOX4, HSPA1B, SLC25A27, ARG1, HSPB1, CD36, PEG10, EPO, NAA38, TRIM24, HIPK2, NOS3, XRCC2, FGFR1, CDKN2A, MELK, CTSV, TLR4, NEK6, NACC2, CDK1, R…	133	RGL2, KLF4, NRP1, LGMN, SERPINF1	5	NPAS2, NCK2, PTMA, STK25, SYNGAP1, FYN, GATA4, RELA, CHEK1, TFDP1, PARP2, AATF	12
SRSF1	NOC2L, GNB1, PARK7, KIF1B, EYA3, FAF1, TM2D1, ITGB3BP, SLC25A24, THEM4, DAP3, DNMT3A, TMEM214, MSH2, TIA1, RTKN, MAP4K4, MERTK, CDCA7, CFLAR, ALS2, NDUFS1, MFF, PTMA, STK25, OGG1, MLH1, CTNNB1, NME6, SHISA5, IP6K2, RBM5, NISCH, GSK3B, PDCD10, OPA1, FGFR3, IL6ST, TAF9, SRA1, NPM1, DDX41, NQO2, BAG6, DDAH2, MAPK14, MAP3K7, FYN, TAX1BP1, GGCT, PPIA, ARMC10, AKR1B1, TRIM24, FASTK, FGFR1, POLB, PRKDC,…	154	TNFRSF9, E2F2, KDM4A, STIL, DDX20, MLLT11, NES, KIF14, PHLDA3, CHI3L1, BTG2, NUAK2, DYRK3, TGFB2, CAPN2, PSEN2, WDR35, PRKCE, GPR75, CYP26B1, INHBB, BIN1, CXCR4, LRP2, GULP1, STAT1, STK17B, IHH, THRB, EXOG, IFT57, EAF2, KPNA1, GATA2, EPHB1, MECOM, ZMAT3, GRID2, CASP6, NAA15, ARHGAP10, FBXW7, RAPGEF2, SH3RF1, CASP3, GDNF, DAB2, PLK2, F2RL1, IRF1, PPP2CA, SH3RF2, FOXC1, RNF144B, SOX4, UBD, TRIM39, …	152	ENO1, RPL11, AGO4, DHCR24, CTH, DRAM2, TXNIP, S100A14, JTB, IL6R, EFNA1, AGT, HS1BP3, FOSL2, NLRC4, NAT8, HK2, EVA1A, PAX8, LIMS2, SCN2A, FRZB, SLC39A10, TMBIM1, CAPN10, CIDEC, PPARG, TDGF1, PRKCD, DNASE1L3, FHIT, RYBP, GBE1, FAM162A, PIK3CB, TNFSF10, BCL6, MFSD10, LRPAP1, PPARGC1A, NOA1, ALB, SPRY1, RPS3A, PRLR, LOX, HINT1, PDGFRB, MIR146A, DUSP1, PRR7, SERPINB9, SIRT5, AIF1, RGL2, PIM1, VEGFA, …	185	ITGA6, ITGAV, ECT2, BCLAF1, TRIM35, FAS, MDM2, ZNF268, WDR73, CYLD, CHEK2, FLNA	12	PCSK9, RPS7, FABP1, FHL2, PROC, PDK1, BOK, PLAC8, FNIP2, SOD2, CTSB, NSMF, RPS3, ERBB3, SHF, MAZ, MYO18A, PYCR1, NPC1, TMEM259, MKNK2, HPN, RBCK1, SRC, CARD10	25
SRSF3	EYA3, STK40, DAP3, NCSTN, BIRC6, TEX261, CHMP3, NPAS2, MAP4K4, ITGA6, ATF2, DNAJC10, CFLAR, STRADB, NDUFS1, ITM2C, STK25, PDCD6IP, IP6K2, QRICH1, FXR1, EIF4G1, OPA1, UBE2K, RAPGEF2, HMGCR, CD74, ANXA6, BAG6, SYNGAP1, BAK1, MICAL1, CDK19, SGK1, SOD2, IGF2R, RNF216, BCAP29, TRIM24, HIPK2, FASTK, DNAJB6, FGFR1, PTK2, HSF1, CTSL, YME1L1, NRP1, SGPL1, HELLS, TIAL1, HIPK3, MADD, CELF1, DPF2, CTTN, ARRB…	104	SFN, GADD45A, CSF1, S100A14, ATF3, BCL2L11, NR4A2, GULP1, SP100, MITF, MECOM, SLC7A11, SEMA5A, F2RL1, FNIP1, CAMK2A, SLIT3, SOX4, PPARD, AKAP12, ESR1, RPS6KA2, ELMO1, GLI3, SEMA3A, GPR37, MIR29B1, NOS3, SEMA4D, TNFSF15, PAEP, CREB3L1, MMP3, EMP1, AMIGO2, DDIT3, KITLG, IGF1, IRS2, CIDEB, GZMB, PRKD1, SGPP1, ARG2, ZFP36L1, BMF, ALDH1A2, BCL2A1, LGALS9, SARM1, CDK5R1, KRT20, PMAIP1, SERPINB2, TNFSF1…	66	PPT1, LRP8, PCSK9, NES, LIMS2, IFT57, HSPA1B, SERPINE1, CDK5, SHH, LYN, TLR4, CD248, UCP2, CCND2, TMEM117, RARG, ESPL1, APAF1, BRCA2, FOS, CRIP1, NQO1, AURKB, BRCA1, NGFR, PYCR1, URI1, APLP1, MYBL2, EEF1A2, PLA2G3, RPS6KA3, IKBKE, RGL2	35	USP53, KLF4	2	DHRS2	1
SRSF5	MFN2, LRP8, ITGB3BP, ADAMTSL4, JTB, HTRA2, MAP4K4, ITGA6, CDCA7, TMBIM1, MFF, PTMA, STK25, ECT2, MAEA, FGFR3, UBE2D3, ANXA5, DDX41, BAG6, MAPK14, CDKN1A, VEGFA, BCLAF1, FASTK, DNAJB6, NSMAF, PTK2, NEK6, CDK1, TCTN3, HRAS, ILK, GAS2, MDK, CELF1, PRDX5, RELA, PPP1CA, TCIRG1, LRP5, ARRB1, PICALM, PHB2, DRAM1, APEX1, DHRS2, PACS2, PKM, WDR73, CIB1, THOC6, DNAJA3, CLN3, ATP2A1, SERPINF1, TIAF1, AP2B1,…	73	EPHA2, PLK3, JUN, CTH, MLLT11, ATF3, TDGF1, SLC7A11, SH3RF1, ITGA1, LOX, EGR1, DUSP1, CPEB4, EDN1, VNN1, AKAP12, IGFBP3, SEMA3A, ASNS, RFK, DKK1, ANKRD1, ADM, BIRC3, DDIT3, DUSP6, HCAR2, RGCC, EGLN3, ARG2, FOS, TGFB3, THBS1, NUPR1, TNS4, ERN1, SOCS3, ICAM1, SIK1, HYOU1, IER3	42	BUB1, TRAIP, MCM2, MAD2L1, HMGB2, DAB2, MELK, ANP32B, RTKN2, CHEK1, CCND2, COL2A1, ESPL1, UNG, TFDP1, CRIP1, BUB1B, PLK1, AURKB, TOP2A, NGFR, PDK2, AKT1S1, TPX2, MYBL2, AURKA, TAF9B, DAXX, SYNGAP1	29	STK17A, ITGB1, TGM2	3	PCSK9, BIRC5	2
SRSF7	DRAM2, NCSTN, MPZ, IVNS1ABP, TMEM214, MAP4K4, PROC, ITGA6, MFF, SHISA5, FXR1, MAEA, FGFR3, ANXA5, HDAC3, BCLAF1, ASNS, FGFR1, PRKDC, NSMAF, NSMF, ZDHHC16, PPP1CA, YBX3, TM7SF3, HMGB1, TFDP1, APEX1, DHRS2, CIDEB, FERMT2, LGMN, IFI27L1, SLTM, RHOT2, TFAP4, BECN1, DDX42, ACTN4, PEG3, RBCK1, ATF4, FLNA	43	TNFRSF25, LCK, PLK3, JUN, CSF1, MCL1, MLLT11, NES, BTG2, TRAF5, ATF3, TGFB2, CAPN2, WDR35, NPAS2, INHBB, ITGAV, GATA2, PDE6B, NSG1, SLC7A11, SH3RF1, GDNF, ITGA1, PLK2, F2RL1, EGR1, MIR146A, EDN1, SOX4, SLC25A27, TNFRSF21, MICAL1, VNN1, AKAP12, STK17A, IGFBP3, SEMA3A, GNRH1, NRBP2, SEMA4D, KLF4, TLR4, TRAF1, PAEP, NRP1, PRF1, ANKRD1, PHLDA2, FOSL1, CCND2, KITLG, RGCC, PRKD1, EGLN3, ARG2, THBS1, HY…	88	PCSK9, SLC30A10, RPS7, ANXA4, NAT8, FABP1, LIMS2, TDGF1, DNASE1L3, ACOX2, TNFSF10, HRG, KNG1, ALB, RPS3A, PRLR, ANXA6, AIF1, TMEM14A, TRAF3IP2, ARG1, HOXA5, EPO, IRF5, CDK5, NUGGC, STAR, DEPTOR, ZNF16, PRAP1, GAS2, RPS3, CASP1, GLS2, CRADD, NR1H4, UNG, MPV17L, SLC5A11, DPEP1, MAPT, APOH, MAP2K6, ACAA2, ALKBH7, FAM3B, ITGB2, RGN, HMGN5, RPL10	50	SGK1	1	TRAIP, RPS6	2
SRSF9	ADAR, SHC1, DAP3, MPZ, IVNS1ABP, BIRC6, TIA1, ERCC3, ITGA6, PDK1, CREB1, MFF, PTMA, RBM5, NISCH, FXR1, FGFR3, MFSD10, PLAC8, AIMP1, BAG6, FYN, PDCD2, FASTK, FGFR1, OXR1, PTK2, GSDMD, SCRIB, RPS6, TIAL1, HRAS, GAS2, CTTN, ARRB1, PICALM, CASP4, ING4, YBX3, ANO6, ERBB3, PAWR, DIABLO, ANKLE2, DHRS2, RBM25, THOC6, LCMT1, CLN3, STX4, NQO1, MYO18A, DDX5, UBE2O, TMC8, PYCR1, GPX4, MKNK2, HPN, ACTN4, BAX,…	68	TNFRSF25, SFN, PLK3, PRKAA2, JUN, GCLM, CSF1, TXNIP, MCL1, MLLT11, S100A14, NES, BTG2, TRAF5, ATF3, CAPN2, WDR35, EVA1A, NPAS2, FHL2, INHBB, BIN1, ITGAV, GULP1, CASP8, SLC6A6, NSG1, SLC7A11, FGB, FGA, SH3RF1, GDNF, DAB2, ITGA1, F2R, F2RL1, TNFAIP8, EGR1, DUSP1, SQSTM1, FOXQ1, FOXC1, SOX4, CDKN1A, SLC25A27, GCLC, AKAP12, AGR2, IGFBP3, SEMA3A, SRPK2, LEP, AKR1B1, NOS3, ACER2, SEMA4D, KLF4, TNFSF15,…	132	XKR8, STIL, DHCR24, PCSK9, RASSF5, RPS7, ANXA4, NAT8, BUB1, STK17B, BOK, RAD18, TDGF1, TRAIP, ACOX2, MCM2, TNFSF10, KNG1, NOA1, MAD2L1, RPS3A, PPID, HMGB2, SKP2, HMGCR, LOX, CD14, ANXA6, AIF1, TRAF3IP2, GGCT, PPIA, EPO, SMO, CDK5, GATA4, NUGGC, STAR, DEPTOR, ZNF16, NUDT2, HINT2, CTSV, GSN, CDK1, RTKN2, FGFR2, MGMT, CHEK1, PDE3A, COL2A1, ESPL1, SIRT4, CKAP2, TFDP1, CIDEB, SHF, TRAF7, MPV17L, PLK1,…	95	PPARD, MICAL1, CTSB, CTSL, NSMF, LTBR, FLNA	7	FABP1, NR1H4, RNPS1, RGN	4
TAF15	HDAC1, JTB, DHX9, RTKN, HTRA2, MAP4K4, ERCC3, HSPD1, MFF, PTMA, MYD88, NME6, QRICH1, RBM5, EIF2B5, MAEA, FGFR3, HTT, UBE2D3, ANXA5, HDAC3, CD74, DDX41, BAG6, RGL2, VEGFA, MAP3K7, KRIT1, AKR1B1, DNAJB6, CTSB, TNFRSF10B, COPS5, PTK2, NSMF, TIAL1, EIF4G2, GAS2, NDUFS3, POLR2G, ING4, PHB2, YBX3, DDX47, ANO6, ERBB3, PAWR, ERP29, NAA16, PARP2, APEX1, DHRS2, WDR73, THOC6, CLN3, STX4, SERPINF1, MYO18A, C…	75	DFFB, TNFRSF25, LAPTM5, LCK, MPZ, BTG2, TRAF5, CAPN2, WDR35, PRKCE, ITGA6, ZNF385B, DNAJC10, INPP5D, EXOG, IFT57, PDE6B, SLC7A11, FBXW7, TLR2, DAB2, PLK2, NAIP, ECSCR, RNF144B, SYNGAP1, SLC25A27, NOD1, ELMO1, CD36, NUGGC, WRN, RRM2B, ACER2, CTSV, NOTCH1, FAS, ANKRD1, CRYAB, VDR, GLS2, KITLG, CIT, RGCC, GAS6, TGFB3, THBS1, CAPN3, HYPK, ARNT2, RNF112, SARM1, TIAF1, BRCA1, APLP1, HIF3A, DDX5, HLA-F,…	61	ATAD3A, PRKCZ, ATP13A2, MUL1, PCSK9, SLC30A10, AGT, HS1BP3, FOSL2, NAT8, FABP1, NCK2, STK17B, TMBIM1, VIL1, BOK, OGG1, CIDEC, PPARG, CSRNP1, GPX1, ARF4, GBE1, TNIP2, MFSD10, WFS1, ALB, PLAC8, LOX, HIGD2A, SERPINB9, EDN1, UBD, ARG1, VNN1, SGK1, CITED2, SOD2, GPER1, IGFBP3, HSPB1, PEG10, EPO, SERPINE1, NOS3, CDK5, FASTK, SHH, STAR, GSDMD, SCRIB, PUF60, SHARPIN, DNAJA1, SHB, NINJ1, RNF183, DAB2IP, N…	164	RBM25, HP, OGT	3	STK40, EFNA1, BRAT1, GRINA, DRAM1, RHOT2, HPN	7
TFIP11	AGT, TMBIM1, MAEA, ALB, ANXA5, BAG6, HRAS, MDK, PRDX5, RELA, CTTN, TM7SF3, MDM2, RNF34, DIABLO, CHD8, DHRS2, ZFAND6, PAM16, BFAR, SERPINF1, GRN, APOH, HPN, NUP62, PRMT2	26	PLEKHN1, LCK, ZC3H12A, PLK3, JUN, CSF1, S100A14, IL6R, NES, BTG2, ATF3, CAPN2, RHOB, CIDEC, TGFBR2, MFSD10, FGB, SH3RF1, ITGA1, F2RL1, EGR1, MIR146A, DUSP1, PRR7, SQSTM1, EDN1, SOX4, TRIM39, CDKN1A, GCLC, VNN1, AKAP12, AGR2, IGFBP3, MIR29B1, CTSB, EGR3, LCN2, PAEP, OPTN, PHLDA2, CLCF1, NR4A1, DUSP6, HIP1R, ZNF268, RGCC, EGLN3, LGALS3, ZFP36L1, FOS, TNFRSF12A, HP, BCAR1, OSGIN1, TNS4, NGFR, GADD45…	74	E2F2, STIL, ANP32E, KIF14, CHI3L1, SLC30A10, ANXA4, BUB1, CDCA7, BARD1, MCM2, MAD2L1, HMGB2, SKP2, MAPK9, EPO, XRCC2, PTK2B, CTSV, TGFBR1, CDK1, RTKN2, HELLS, CCND2, ESPL1, CIT, BRCA2, ITPK1, BUB1B, PLK1, NUPR1, DPEP1, AURKB, THRA, TOP2A, BRCA1, MAP2K6, BIRC5, TPX2, MYBL2, AURKA, CRKL, CHEK2, MAGEH1, PSMD10, DAXX	46	FABP1, SOD2, GSN	3	MELK	1
TIA1	EFNA1, DHX9, TIA1, PTMA, TGFBR2, QRICH1, PLSCR1, EIF2B5, FGFR3, CD74, COPS5, PTK2, OPTN, TIAL1, ANO6, TBX3, DHRS2, MAX, RBM25, TFAP4, DDX5, MALT1, HPN, ACTN4, APP, ATF4, RGN, NONO	28	PLK3, CSF1, TRAF5, CAPN2, EXOG, ITGA1, SOX4, SLC25A27, AKAP12, IGFBP3, NRP1, ANKRD1, KITLG, RGCC, FOS, THBS1, HYPK, ERN2, NOD2, TIAF1, SOCS3, TGM2, PRODH, OGT, DDX5, HYOU1, HLA-F	27	RASSF5, SLC30A10, ANXA4, NAT8, FABP1, HRG, KNG1, TMEM14A, ARG1, EPO, CDK5, NUGGC, STAR, AIFM2, GAS2, NR1H4, LGALS3, SLC5A11, NUPR1, NME2, APOH, MAP2K6, MKNK2, ITGB2, HSPA1B, DAXX	26		0		0
TIAL1	ADAMTSL4, EFNA1, DAP3, DHX9, AGT, MAP4K4, TMBIM1, MFF, SP100, CTNNB1, SHISA5, IP6K2, PLSCR1, BCL6, UBE2D3, DDX41, MAPK14, MICAL1, BCLAF1, IGF2R, GGCT, KRIT1, TRIM24, FASTK, TNFRSF10B, PTK2, HNRNPK, SYVN1, RELA, CTTN, PICALM, PPP2R1B, TNFRSF1A, PHB2, YBX3, LRP1, TBX3, LAMP1, APEX1, ACIN1, DHRS2, RBM25, TJP1, EMC4, RMDN3, CTSH, WDR73, RHOT2, RNPS1, THOC6, SERPINF1, RHOT1, GRN, CDK5RAP3, DDX42, DDX5…	69	TNFRSF25, DRAXIN, PLK3, GADD45A, MAEL, PHLDA3, BTG2, SLC30A10, PSEN2, COLEC11, DNMT3A, NAT8, SCN2A, ITGA4, CXCR2, THRB, GPX1, ACOX2, SIAH2, TNFSF10, ZMAT3, KNG1, FGFR3, NSG1, ARHGAP10, HPGD, SRA1, CD14, SH3RF2, CYFIP2, BAK1, CDKN1A, TREM2, PKHD1, GPER1, ELMO1, SFRP4, CD36, IRF5, CLN8, TNFRSF10D, TNFRSF10A, TRIM35, PTK2B, STAR, GSDMD, SCRIB, NRBP2, SHARPIN, DOCK8, ACER2, NINJ1, GSN, NOTCH1, MRPL41…	147	ENO1, E2F2, LCK, AGO4, RRAGC, PPT1, STIL, FAF1, LRP8, PRKAA2, SLC25A24, SORT1, TXNIP, ANP32E, MLLT11, S100A14, NES, MPZ, IVNS1ABP, KIF14, ZBED6, TRAF5, OPN3, WDR35, MSH2, MSH6, PELI1, C1D, HK2, FHL2, BUB1, PDK1, CDCA7, NFE2L2, FRZB, SLC39A10, HSPD1, BARD1, HDAC4, ITPR1, RAD18, PPARG, RYBP, MCM2, FAIM, PDCD10, ECT2, PAK2, PPARGC1A, PLAC8, MAD2L1, SPRY1, SLC7A11, NAA15, RPS3A, PPID, FNIP2, HMGB2, G…	227	PINK1, HRAS, TCIRG1, CLN3, STX4	5	ARHGEF2, DNAJC10, FXR1, FGFR1, ERBB3, PCID2, AURKB, RPL26, RPL10	9
TRA2A	CDCA7, ALB, DDX41, SOD2, CFDP1, CRLF1, RBCK1, PRMT2, SLC25A6, RPS6KA3	10	MPZ, ATF3, SLC7A11, PLK2, EGR1, EDN1, UBD, ASNS, NOS3, DKK1, PRF1, ANKRD1, COL2A1, SOCS2, FOS, THBS1, DPEP1, TNS4, NGFR, GATA6, TGM2, HYOU1, BAG6	23	SLC30A10, FABP1, FAM162A, PIK3CB, ARG1, EPO, SERPINE1, PPIF, ADM, SORL1, KRT20, ANGPTL4	12		0		0
U2AF1	PARK7, HDAC1, SFPQ, STK40, SERBP1, AHCYL1, ANP32E, ADAMTSL4, MCL1, SHC1, EFNA1, DAP3, LMNA, NCSTN, IVNS1ABP, MDM4, DNMT3A, TMEM214, BIRC6, FBXO11, RTN4, C1D, TIA1, RTKN, FABP1, NPAS2, MAP4K4, ERCC3, PROC, ITGA6, ATF2, PRKRA, DNAJC10, NCKAP1, ITGAV, HSPD1, CASP8, VIL1, MFF, SP100, CAPN10, STK25, ING5, RAF1, PDCD6IP, CTNNB1, SHISA5, QRICH1, RBM5, NISCH, ACOX2, GSK3B, FAM162A, ECT2, FXR1, EIF4G1, FG…	262	SLC9A1, RRAGC, JUN, BCL10, SH3GLB1, BCL2L15, IL6R, ATF3, OSR1, RHOB, NCOA1, NLRC4, GPR75, PDCL3, CXCR4, NR4A2, DLX1, STK17B, ALS2, CIDEC, CSRNP1, C3orf38, ATG3, MECOM, SKIL, REST, USP53, SLC7A11, ARHGAP10, FBXW7, FGB, SH3RF1, HPGD, CASP3, GDNF, DAB2, CARD6, PLK2, F2RL1, APC, EGR1, SH3RF2, SQSTM1, FOXC1, RIPK1, SOX4, TRIM39, PPP1R10, AIF1, CDKN1A, ESR1, AGR2, HOXA5, ELMO1, ASNS, ING3, ZNF746, EGR3…	132	PLEKHN1, ENO1, LCK, PCSK9, KIF14, HK2, BUB1, CDCA7, LANCL1, BOK, GBE1, MTRNR2L12, MCM2, LRPAP1, HMGB2, TERT, PRLR, MTRNR2L2, LOX, PDGFRB, PRR7, PLAGL1, IGFBP3, HIP1, EPO, SERPINE1, RRAGA, CTSV, STXBP1, LCN2, CDK1, RTKN2, PRF1, SFRP5, BNIP3, DPYSL4, LDHA, MDK, CD248, PELI3, UCP2, GAPDH, COL2A1, RARG, CDK4, DRAM1, HSP90B1, P2RX7, RILPL1, IFI27L1, JAG2, CRIP1, TYRO3, SOX8, TRAP1, PLK1, ATP2A1, CORO1…	96	CDK11A, PLK3, GADD45A, RIPK2, RASSF3, DYRK2, CIDEB, OSGIN1, TIAF1, NME2, ERN1, EMP3	12	LRP8, MPZ, TEX261, PDK1, MAD2L1, PTK2, NRBP2, NSMF, RPS3, HYOU1, SORL1, CIT, P2RX4, BUB1B, AURKB, PYCR1, HPN, MYBL2, PIGT, RPL10	20
U2AF2	CDK11A, GNB1, PRKCZ, PARK7, KIF1B, CDC42, HDAC1, SFPQ, STK40, LRP8, SERBP1, LAMTOR5, DRAM2, ANP32E, MCL1, JTB, HAX1, EFNA1, DAP3, LMNA, MDM4, RPS7, WDR35, DNMT3A, TMEM214, BIRC6, EIF2AK2, RTN4, C1D, TIA1, TEX261, RTKN, HTRA2, FABP1, NPAS2, MAP4K4, NCK2, BCL2L11, MERTK, RALB, ERCC3, ITGA6, ATF2, DNAJC10, NCKAP1, ITGAV, CASP8, STRADB, NDUFS1, TMBIM1, VIL1, MFF, SP100, ITM2C, STK25, ING5, ATG7, MLH1…	284	TNFRSF25, EPHA2, ATP13A2, SFN, SLC9A1, XKR8, ZC3H12A, JUN, GADD45A, CSF1, MLLT11, IL6R, MEF2D, PEA15, PHLDA3, BTG2, ATF3, OSR1, RHOB, SLC35F6, GPR75, FHL2, INHBB, BIN1, ACVR1, GULP1, CREB1, GATA2, MECOM, WFS1, SH3RF1, CARD6, ITGA1, IL31RA, PLK2, F2RL1, APC, SEMA6A, EGR1, SH3RF2, CD74, DUSP1, SQSTM1, SOX4, RGL2, SYNGAP1, BAK1, CDKN1A, TNFRSF21, VNN1, ESR1, ELMO1, HSPB1, ZNF746, GATA4, EGR3, PPP2CB…	153	KDM1A, E2F2, STIL, CTH, KIF14, TRAF5, SLC30A10, MSH2, CHMP3, BUB1, SCN2A, STAT1, SLC39A10, BARD1, RAD18, TRAIP, GBE1, MCM2, PRKCI, TFRC, LRPAP1, PPARGC1A, PLAC8, RPS3A, PPID, HMGB2, NNT, LOX, PIM1, SLC25A27, CASP8AP2, HDAC2, ARG1, RNF216, IGFBP3, FIGNL1, NAA38, XRCC2, BNIP3L, PTK2B, UBE2V2, RAD21, RPS6, CAAP1, MELK, CTSV, ANP32B, STXBP1, NET1, CDK1, RTKN2, PTEN, HELLS, FGFR2, BNIP3, WNT11, CHEK1,…	92	ARHGEF2, TGFBR2, SHISA5, NISCH, FOXP1, DAB2, PPP1R10, MICAL1, FYN, TRIM24, RIPK2, GRINA, NRP1, RTN3, RELA, FOSL1, PTPN6, LRP6, KDM2B, CIDEB, THBS1, TAOK2, BCAR1, ARRB2, TIAF1, RPS6KB1, ERN1, TMEM259, MKNK2, JAK3, DEDD2, BCL2L1, APP, PLA2G6, EP300, TIMP1, FLNA	37	ADAMTSL4, IVNS1ABP, MSH6, PDK1, CDCA7, HSPD1, PTMA, FAM162A, MAD2L1, HDAC3, NPM1, BCLAF1, GGCT, KRIT1, TIAL1, MTCH2, RPS3, SORL1, ERBB3, NR1H4, ARHGEF7, G2E3, NQO1, AURKB, MALT1, GPX4, HPN, PIH1D1, TPX2, CHEK2, RPS6KA3	31

## Sheet: Cell cycle
SF	splice_cycle	splice_cycle_number	expression_up_cycle	expression_up_cycle_number	expression_down_cycle	expression_down_cycle_number	expression_splice_up_cycle	expression_splice_up_cycle_number	expression_splice_down_cycle	expression_splice_down_cycle_number
BUD13	KIF13A, FOXM1, SRSF5, TXNL4A, MYBL2	5	LMLN, ABCB1, BIRC3, THBS1, FSD1, JUNB, TUBB1, SUSD2, SMC1A, UBD	10	CDC25C, SAPCD2, NUPR1, NLE1, CEBPA	5		0		0
CCAR1	CDC42, RCC1, NASP, INTS3, JTB, ASPM, CDK18, CENPA, TTL, ERCC3, WDR6, DLG1, PDS5A, KIF13A, DDX39B, EPB41L2, PLEC, RASSF4, NUMA1, CHORDC1, CEP164, FOXM1, DDX12P, TBX3, ANAPC5, LGMN, TUBGCP4, ADAM10, FANCI, CENPT, FBXO31, NDEL1, MYH10, TTC19, BECN1, TOM1L1, CSNK1D, INSR, AKAP8L, WDR62, CSNK2A1, NSFL1C, APP, SON, MICAL3, PPP2R3B, NAA10	47	MAPRE3, PRKCE, TUBA4B, HERC5, CDKN1A, DUSP13, PRAP1, APBB1, REC8, EID1, CYP1A1, ERN2, PARD6A, BIRC7, PLEC, HSPA1A, HSPA1B, KIFC1	18	GFI1, KAT2B, CTDSPL, LIN54, PDGFRB, EDN1, CDK19, CITED2, DBF4, PBK, HAUS6, AVPI1, NAT10, CREBL2, PDE3A, RGCC, MAPK6, PRKCB, TM4SF5, SLC6A4, VPS4B, MYBL2, TUBB1, CHAF1B, CHEK2, RPS6KA3, LSM14A, BAG6, DDX39B	29		0	ZWINT	1
CIRBP	NASP, XPO1, HTRA2, PKP4, OBSL1, CTDSPL, SMARCAD1, BAG6, TBRG4, PARD3, ARAP1, ING4, MDM2, HAUS4, ARPP19, LCMT1, KAT2A, SRSF2, PRKACA, AKAP8L, CSNK2A1, BTG3	22	FBXO6, RHOC, PBX1, MAPRE3, STEAP3, PPP1R1C, TUSC2, CDKN1A, EZR, GPER1, GPNMB, GNAI1, ABCB1, NUGGC, KIFC2, NPR2, SLC2A8, ASAH2, DUSP13, FGFR2, PRAP1, ARNTL, CREBL2, PDE3A, ESPL1, CHFR, THBS1, CAPN3, KDM8, RAB11FIP4, TRIM37, MISP, SUSD2, CDKL5, SMC1A, HSPA1B	36	TRNP1, CDC20, RAD54L, ORC1, HFM1, SASS6, TXNIP, NUF2, ASPM, ARL8A, CENPF, TBCE, KLF11, CENPA, CGREF1, EML4, BUB1, TTL, TUBA4A, INHA, HJURP, FANCD2, NEK10, CTBP1, NCAPG, CENPE, MAD2L1, CCNA2, MND1, TRIP13, TERT, CCNB1, CENPH, PTTG1, EDN1, MSH5, KIFC1, PIM1, CENPW, EPB41L2, PIWIL2, TACC1, DSCC1, HAUS6, SAPCD2, CDK1, SMC3, CDCA5, LRP5, PPME1, CDCA3, HMGA2, ZNF268, SKA3, RGCC, WDHD1, BUB1B, CCNB2, CY…	82	NIN	1	FANCA	1
CPSF6	PHACTR4, KHDRBS1, YY1AP1, BIRC6, MTA3, BCL2L11, PRPF40A, PKP4, MAP4, UBA3, PLSCR1, CCNL1, EIF4G1, BCL6, APBB2, ANKRD17, KIF13A, EPB41L2, SUN1, MLXIPL, SRPK2, SMC5, GBF1, ARNTL, PHB2, PPP1R12A, APEX1, HAUS4, NIN, MYH10, ZNF207, KAT2A, BECN1, CDK5RAP3, TUBD1, RPS6KB1, PPM1D, TLK2, TXNL4A, LSM14A, NSFL1C, SON, DONSON, PRMT2, HCFC1	45	TRNP1, PBX1, TGFB2, KLF11, CGREF1, SPDYA, SOX2, HPGD, EDN1, GJA1, PLAGL1, RPS6KA2, CDK14, CDKN2B, DUSP13, PRAP1, IGF2, SLC39A5, RGCC, MLH3, ESRRB, PLCG2, SPIRE2, TM4SF5, CHD3, TEX19, TLE6, SYCE2, L3MBTL1, SYCP2, SUSD2, SUN2, PDGFB, CCNB3, TUBB, MSH5, UBD, DDX39B, PPP1R10	39	RCC2, E2F2, ID3, AUNIP, CLSPN, CDCA8, CDC20, KIF2C, STIL, CDKN2C, ORC1, SSX2IP, SASS6, PSRC1, NUF2, METTL13, ASPM, KIF14, NEK2, DTL, CENPF, LIN9, CCSAP, EXO1, CENPA, PPM1G, XPO1, NCAPH, BUB1, MCM6, SPC25, WDR12, BARD1, HJURP, FANCD2, KIF15, CDC25A, ATRIP, GNAI2, SPICE1, MCM2, ECT2, TACC3, CEP135, PPAT, CENPE, MAD2L1, CCNA2, PLK4, MND1, NEK1, TRIP13, CENPK, CCNB1, CENPH, CDK7, CDC25C, PTTG1, CCNG1…	226	LPIN1	1	NASP, PNPT1, NCAPG, KIF20A, DDX39B, FOXM1, CDCA3, MDM1, SKA3, NUSAP1, PRC1	11
CPSF7	UBR2, HRAS, ANKLE2, ZNF207, TXNL4A, ADARB1, FLNA	7	RUNX3, TUBA4A, DUSP1, TUBB2A, CDKN1A, ABCB1, CDKN2B, FOSL1, RGCC, TUBB3, ERN1, TEX19, JUNB, TXNIP, SMC1A, BAG6, DDX39B	17	PARD3B, CENPE, KIF20A, CCDC69, TEX15, CCND2, MDM1, CDK8, DLGAP5, VASH1, CCNB2, MAP2K6, BIRC5, PLEC, SPC25	15	ASNS	1		0
DDX24	ACTB, SRSF5	2	BTG2, UBD, ASNS, STK33, ZNF268, NUPR1, PLCG2, PPP1R10	8	TP73, ID3, SFN, ORC1, NES, NUF2, DTL, TUBA4A, INHA, CTDSPL, MCM2, TACC3, TERT, TUBB2A, TUBB2B, SOX4, KIFC1, MCM3, ZNF703, TACC1, CDKN2B, SAPCD2, ZWINT, HRAS, PAX6, FEN1, SIPA1, LRP5, ANAPC15, CCND2, CDCA3, DDX12P, TUBA1B, TUBA1A, CIT, RGCC, BMP4, OIP5, CHTF18, PKMYT1, CDT1, AURKB, BRCA1, KIF18B, TUBB6, SPC24, TGFB1, UBE2S, RASSF2, E2F1, MYBL2, TUBB1, BIRC7, PIM3, SUV39H1, TUBB	56		0		0
DDX28	UBE2B, CSNK1A1	2	PPP1R1C, NEK10, TRIM39, POU4F1, TUBB	5	NEK7, APPL1, CCNG2, UBD, KLHDC3, PAX6, CHORDC1, CREBL2, TRIAP1, VASH1, SPIRE1, SEH1L, CLTCL1, SMC1A, DDX39B	15		0		0
DDX3X	NASP, SDCCAG8, CLASP1, PRPF40A, HYAL1, TUSC2, CCNL1, ECT2, KIF13A, BAG6, MAPK13, CUL7, EPB41L2, SCRIB, CLTA, KLHL42, SRSF5, CIB1, LCMT1, E2F4, NDEL1, ZNF207, KAT2A, BECN1, CDK5RAP3, PRKAR1A, SRSF2, DOT1L, AKAP8L, CEP250, PRMT2, BID, THOC5	33	SFN, GPR3, ZMPSTE24, PBX1, BRINP2, ARL8A, BTG2, DYRK3, IRF6, MAPRE3, PRKCE, CYP26B1, BCL2L11, STEAP3, PPP1R1C, KLHL18, MLF1, LMLN, PKD2, HERC5, HPGD, TPPP, CCNO, KIF3A, CCNJL, FOXC1, SOX4, BAK1, CDKN1A, CCND3, CUL9, PKHD1, HECA, DYNLT1, GPNMB, GNAI1, ABCB1, ALKBH4, SMARCD3, NKX3-1, TEX15, ZNF703, OSGIN2, KIFC2, CDKN2A, CDKN2B, ANXA1, KLF4, SLC2A8, MRPL41, TUBAL3, FBXL15, BRSK2, TRIM21, PAX6, SIPA…	90	E2F2, STMN1, RCC1, PUM1, CLSPN, CDCA8, CDC20, KIF2C, RAD54L, STIL, ORC1, SASS6, PSRC1, SLC16A1, CKS1B, IQGAP3, NUF2, TPR, ASPM, KIF14, MDM4, NEK2, DTL, CENPF, LIN9, GJC2, CCSAP, EXO1, CENPA, CGREF1, ZFP36L2, NCAPH, BUB1, MCM6, SPC25, PARD3B, INHA, HJURP, FANCD2, KIF15, RPL24, MCM2, SMC4, BCL6, TACC3, NCAPG, CEP135, LIN54, CENPE, MAD2L1, CCNA2, PLK4, MND1, CEP44, TRIP13, TERT, SKP2, CENPK, CCNB1, …	223		0	MCM3, BIRC5	2
DDX5	NASP, PRPF40A, PKP4, APBB2, BAG6, TERF1, PPP1CA, MAPK3, BIRC5, RPS6KA3, STAG2	11	TGFB2, LPIN1, GPNMB, PIWIL2, NUGGC, TM4SF5, RAB11FIP4, CEBPA, EHMT2	9	E2F2, AUNIP, ORC1, NDC1, DTL, CCSAP, PLSCR1, MND1, TERT, CENPH, PDGFRB, ANLN, TACC1, PTCH1, ASAH2, FOSL1, USP28, HEPACAM, PDE3A, NR4A1, E2F7, CIT, BRCA2, NEK3, MZT1, CDKL1, E2F1, BIRC7, LIMK2, TXNIP, BAG6	31		0		0
DDX52		0	IRF1, TUBB2B, ASNS, CDKN2B, BRSK2, GATA6, SUSD2, TUBB, BAG6	9	PIM1, FGFR2, ARNTL, POLDIP2, BAG6	5		0		0
DHX30	FBXW5, APEX1, E2F4, ZNF207, MYO19, SRSF2	6	MLXIPL, MAGI2, ASNS, FGFR2, ERN1, TUBB, DDX39B	7	CLSPN, TGFA, PLK2, TUBB2B, SYCP2L, EDN1, SOX4, MCM3, CDKN2B, ASAH2, USP2, HEPACAM, CCND2, PDE3A, TUBA1A, NUDT15, WDHD1, THBS1, CHTF8, CDC6, PRR11, TUBB6, UHRF1, RASSF2, CLTCL1, POLDIP2, MDC1, TUBB	28		0		0
EFTUD2	NASP, XPO1, DCTN1, USP39, CCNL1, BAG6, TNFAIP3, MLXIPL, GOLGA2, APEX1, PSME2, SRSF5, IST1, CHD3, NUP62, NSFL1C	16	PLK3, CUL9, CDKN2B, TUBA1A, ERN2, GATA6, RASSF2, UBD	8	PSRC1, ID2, INHA, LIN54, CDC25C, BOD1, TUBB, PIM1, SAPCD2, CDCA5, CIT, FOXN3, NUSAP1, TOP2A, TUBB1, BIRC7, PDXP, POLDIP2, BAG6	19		0		0
EIF4A3	ZBTB17, NASP, ITGB3BP, USP33, PHGDH, ENSA, INTS3, YY1AP1, METTL13, CDK18, TRAPPC12, E2F6, BIRC6, PNPT1, USP39, CLASP1, ERCC3, CCNT2, PRPF40A, ATF2, STRADB, OBSL1, RHOA, BAP1, PLSCR1, CCNL1, SMC4, DLG1, CTBP1, HDAC3, CSNK1A1, NEDD9, MDC1, DDX39B, CUL7, SUN1, ABCB1, TAF6, RHEB, COPS5, SCRIB, HSF1, UHRF2, CDK5RAP2, PARD3, ZWINT, ANAPC16, MCMBP, PSMD13, ILK, GAS2, CKAP5, MADD, PRPF19, EML3, MUS81, NU…	105	CROCC, MUC1, PBX1, BTG2, LPIN1, MAPRE3, TTN, NABP1, XPC, NUDT16, FBXW7, CASP3, CUL9, RPS6KA2, GPNMB, STAG3L1, CDK14, STAG3, ZCWPW1, NPM2, NKX3-1, TP53INP1, CDKN2B, NPR2, KLLN, CDK2AP2, ANKK1, CHFR, THBS1, CAPN3, EME2, SLX4, KDM8, NUPR1, TOM1L2, CEBPA, SERTAD1, ATF5, AURKC, TUBA8, CLTCL1, SUSD2, PRR5, CDKL5, SMC1A, BAG6	46	AURKAIP1, CAMK2N1, AUNIP, CDKN2C, ORC1, NDC1, SASS6, PSRC1, SLC16A1, TXNIP, ARHGEF2, NES, NUF2, RNF2, KIF14, NEK2, NSL1, LIN9, GJC2, CCSAP, CENPA, CGREF1, EML4, MTA3, TGFA, BUB1, MCM6, SPC25, TUBA4A, CUL3, HJURP, CTDSPL, KIF15, PRKCD, RPL24, TOPBP1, MSX1, NCAPG, PDS5A, PPAT, CCNI, CCNG2, LIN54, MAD2L1, CCNA2, SPRY1, PLK4, MND1, CEP44, CENPK, CCNB1, CENPH, TRIM36, CDC25C, PDGFRB, LSM11, PTTG1, CCN…	177	MLXIPL, MDM2, ERN2, TSPYL2	4	STMN1, JTB, PKP4, CAMK1, CDK7, EPB41L2, SIRT1, FANCI, LCMT1, AURKB, RPL26, TOP2A, STAG2	13
EWSR1	KLHL21, PUM1, INTS3, RTKN, CLASP1, RIF1, PKP4, OBSL1, CTNNB1, HYAL1, CCNL1, EPB41L2, ANLN, MLXIPL, CASP2, PCM1, SMC5, CDC14B, CDK5RAP2, MKI67, HRAS, EIF4G2, GAS2, CDCA3, MDM2, TFDP1, CDC16, CCNB1IP1, MYH10, ZNF207, KAT2A, BECN1, BIRC5, CTDP1, TXNL4A, LSM14A, AKT2, BAX, CHMP2A, CEP250, SRC, APP, ADARB1, SUN2, CDK16, STAG2, FLNA	47	ID3, JUN, RGS2, BTG2, RHOB, BIN1, ACVR1, TUSC2, CASP3, PLK2, CCNJL, DUSP1, TUBB2B, SOX4, UBD, CDKN1A, AHR, GNAI1, CAV2, GEM, CDKN2A, KLF4, TRIM21, FOSL1, BIRC3, TUBA1A, IGF1, THBS1, EID1, ERN2, TUBB3, TIMP2, TUBB6, GATA6, DAPK3, BMP2, HSPA1B	37	NUF2, GJC2, BARD1, CCNG2, CDC25C, PDGFRB, KIFC1, PIM1, TTK, ZCWPW1, FBXO43, SAPCD2, HEPACAM, SLC39A5, CIT, KNTC1, CYP1A1, SLC6A4, TOP2A, PRR11, SPC24, TUBB1, BIRC7, FBXO7, PLEC, SPC25, MSH5, DDX39B	28	RHOC, SLC2A8	2		0
FUBP3	KLHL21, EPB41, NASP, CDK18, DCTN1, ERCC3, DLG1, GAK, MAEA, HDAC3, DDX39B, HACE1, MLXIPL, ZNF655, COPS5, CLTA, RASSF4, MUS81, ANAPC5, APEX1, PSME2, SRSF5, MOK, E4F1, E2F4, CENPT, NDEL1, ZNF207, KAT2A, TUBG2, CDK5RAP3, LLGL2, CSNK1D, HMG20B, NUP62, CSNK2A1, USP16, BID, SGSM3	39	POGZ, CENPF, FIGN, NABP1, HTT, CEP135, PKD2, MSH5, STAG3L2, DMTF1, GOLGA2, FGFR2, HEPACAM, REC8, TGM1, ZFYVE26, GOLGA8A, GOLGA8B, THBS1, TSC2, ERN2, DOT1L, SON, PPP1R10	24	SFN, SLC16A1, PHGDH, GJC2, ID2, INHA, KLHDC8B, CCNA2, CDK7, TUBB2B, GMNN, TTBK1, ASNS, TUBB4B, MRPL41, FBXL15, PRAP1, CDCA5, MAP3K11, CDK4, YEATS4, AJUBA, WDR76, CYP1A1, NUPR1, PLCG2, KCTD11, TUBG1, SPHK1, PIN1, JUNB, CEBPA, PAK4, MYBL2, BTG3, MIF, PIM2, HSPA1B, UBD, TUBB	40	CTC1, THOC1	2	BECN1, CDC37	2
FUS	ITGB3BP, XPO1, PKP4, ATF2, CCNG1, BAG6, UBR2, CUL7, PTP4A1, EIF4G2, GAS2, TBX3, SUGT1, ZFYVE19, STAT5B, CDC37, RPS6KA3, FLNA	18	BTG2, PPP1R1C, MECOM, LMLN, CDKN1A, CCND3, ASNS, TEX15, ZNF703, CDKN2B, SLC2A8, DUSP13, DCDC1, USP2, NR4A1, THBS1, EID1, GATA6, JUNB, BIRC7, LIF, TXNIP, BAG6	23	ID2, LIN54, PDGFRB, PIM1, CITED2, AVPI1, FGFR2, TFAP4, GADD45B, CEBPA, CABLES2, PDXP, DDX39B	13		0	STAG2	1
GEMIN5	KLHL21, NASP, MTA3, DCTN1, RTKN, RALB, CTBP1, MAEA, MAPK14, MCM3, UHRF2, NUMA1, RPS3, FOXM1, ING4, SLC39A5, SRSF5, RPS15A, FBXO31, RPL26, AXIN2, AKAP8L, CSNK2A1, SON, DONSON, MAPK1	26	ZBTB17, PBX1, BTG2, SETMAR, ZBED3, TRIM36, PPP1R10, EHMT2, CDKN1A, CDK14, ASNS, NKX3-1, TEX15, ZNF703, CDKN2A, NPR2, TMEM8B, SLC2A8, PRAP1, BRSK2, C11orf80, USP2, CCND2, TUBA1A, FOXA1, CDKL1, ZFYVE26, VASH1, THBS1, EME2, KDM8, NUPR1, MAP2K6, GATA6, CEBPA, ATF5, CABLES2, PRR5, CDKL5, BAG6, UBD	41	SLC16A1, SPAST, EML4, TUBA4A, CTDSPL, CCNG2, LIN54, SPRY1, CEP44, CENPH, PDGFRB, LSM11, EDN1, MSH5, PIM1, HBP1, NCAPG2, TACC1, FBXO43, PTPN3, RBM7, CENPJ, MZT1, SPRY2, NUSAP1, MAPK6, TM4SF5, SLC6A4, INSR, TUBB1, BIRC7, PIM3, POLDIP2	33		0		0
GPKOW	EPB41, NASP, EVI5, INTS3, YY1AP1, PMF1, MDM4, ARF1, AHCTF1, USP39, CLASP1, PRPF40A, PCNP, PLSCR1, CCNL1, ZBTB49, NEK1, DDX39B, MAPK14, TAF6, SLC2A8, GOLGA2, NUP214, HRAS, EIF4G2, C11orf80, AAAS, DCTN2, PSME2, CHMP4A, PPM1A, E2F4, FANCA, NCOR1, ZNF207, KAT2A, CDK5RAP3, STRADA, LLGL2, SRSF2, TXNL4A, AKAP8, AKAP8L, NSFL1C, SON, DONSON, PRMT2, CHEK2, HCFC1, FLNA	50	FBXO6, DHCR24, HFM1, PHGDH, KIAA1614, CDK18, GJC2, KLF11, TUBA4A, INHA, HPGD, TPPP, DUSP1, TUBB2B, UBD, TTBK1, RPS6KA2, SMARCD3, NPR2, RASSF4, DUSP13, PRAP1, APBB1, ARNTL, DCDC1, PPP2R5B, BIRC3, SLC39A5, REC8, TGM1, CAPN3, CYP1A1, ERN2, KDM8, CYLD, SMPD3, PLCG2, TM4SF5, INCA1, CHD3, TUBG2, CDKN2D, SYCE2, BLCAP, CABLES2, CLTCL1, PDXP, PRR5, KLHL13, POLDIP2, HSPA1A, MSH5, HSPA1B, MDC1, AIF1	55	E2F2, ID3, AUNIP, STMN1, RPA2, RCC1, CLSPN, CDCA8, CDC20, KIF2C, STIL, CDKN2C, ORC1, NDC1, CDC7, GFI1, SASS6, GPSM2, PSRC1, CKS1B, NES, NUF2, BRINP2, ASPM, KIF14, NEK2, DTL, CENPF, LIN9, CCSAP, EXO1, HNRNPU, CENPA, PPM1G, EML4, XPO1, STAMBP, NCAPH, BUB1, MCM6, PKP4, SPC25, NABP1, BARD1, HJURP, FANCD2, CTDSPL, KIF15, TUSC2, MCM2, SMC4, ECT2, TACC3, NCAPG, PPAT, LIN54, CENPE, MAD2L1, CCNA2, SPRY1, …	264	LPIN1, MLXIPL, BRSK2, ARAP1	4	CEP55, NEDD1, RAN, PSMC3IP	4
HNRNPA0	BAG6, STK11	2	GPER1, FBXL6, FBXW5, FOSL1, PKD1, E4F1, TEX19, JUNB, SUSD2, HSPA1A, HSPA1B, UBD	12	STMN1, TGFB2, TRIM39, RAD54B, PAX6, CCND2, TUBA1A, CLTCL1	8		0		0
HNRNPA1	NASP, PKP4, TFDP2, DLG1, MELK, FBXW5, PARD3, EIF4G2, MADD, ARAP1, APEX1, E2F4, FANCA, MYBBP1A, RNF167, ZNF207, CDK5RAP3, SRSF2, CDC37, AKAP8L, SON, PRMT2, CHEK2	23	FBXO6, ZBTB17, HFM1, PHGDH, BTG2, ID2, TTN, PARD3B, INHA, WDR6, SIAH2, CKS1B, ZBED3, IRF1, CCDC69, DUSP1, UBD, CDKN1A, PKHD1, TNFAIP3, GPER1, MLXIPL, STAG3L2, ASNS, STAG3, NPR2, SLC2A8, NOTCH1, RASSF4, FGFR2, PRAP1, ARNTL, MAP3K11, IFFO1, SLC39A5, AJUBA, FOXA1, THBS1, FES, NR2F2, EME2, E4F1, KDM8, NUPR1, TP53I13, RAB11FIP4, LLGL2, SPHK1, GATA6, ATF5, BMP2, CABLES2, PRR5, CDKL5, TSPYL2, KLHL13, SM…	62	E2F2, ID3, AUNIP, SFN, GPR3, RPA2, RCC1, CDCA8, KIF2C, RAD54L, STIL, ORC1, NDC1, GPSM2, SLC16A1, TXNIP, IQGAP3, NES, NUF2, BRINP2, ASPM, KIF14, CDK18, NEK2, CENPF, ROCK2, CENPA, CGREF1, EML4, NCAPH, BUB1, MCM6, WDR12, TUBA4A, HJURP, FANCD2, CTDSPL, KIF15, CDC25A, NEK4, CEP97, MCM2, TOPBP1, PLSCR1, ECT2, TACC3, NCAPG, PPAT, LIN54, CENPE, MAD2L1, CCNA2, SPRY1, PLK4, MND1, CEP44, TRIP13, RAD1, CCNB1…	200		0	APP	1
HNRNPA2B1	STAG2	1	MAGI2, MIR29B1, CDKN2B, MEI1, DDX39B	5	CDC20, RAD54L, ORC1, NDC1, CKS1B, KIF14, NEK2, CENPA, NCAPH, KIF15, MCM2, PLK4, TRIP13, SKP2, KIF20A, CDC25C, KIFC1, MCM3, XRCC2, PBK, MTBP, SAPCD2, CCND2, CDCA3, SKA3, CENPJ, MZT1, BUB1B, CCNB2, TICRR, PRC1, PLK1, NUPR1, KIF22, RPA1, RPL26, SPAG5, RAB11FIP4, DBF4B, PRR11, MAP2K6, CDC25B, AURKA, SUV39H1, POLDIP2, BAG6	46		0		0
HNRNPC	TARDBP, CDC42, RCC1, NASP, EVI5, ARHGEF2, E2F6, EML4, MTA3, XPO1, USP39, TTL, CLASP1, PKP4, ATF2, NABP1, MLH1, NEK4, ECT2, EIF4G1, ANKRD17, UBE2B, BOD1, DDX39B, BAG6, PINX1, PCM1, TAF2, SCRIB, UHRF2, CLTA, NEK6, PPP6C, ODF2, FBXW5, WAC, CCAR1, EIF4G2, EML3, ARAP1, CHEK1, RAD51AP1, MDM2, SUGT1, APEX1, METTL3, HAUS4, AJUBA, SRSF5, MLH3, CCNDBP1, SIN3A, NAE1, FBXO31, NUP88, AURKB, BECN1, TRIM37, SKA…	78	FBXO6, BTG2, TGFB2, MAPRE3, TTN, PARD3B, SOX2, CDKN1A, CCND3, GPER1, STAG3L1, NPM2, NUGGC, TP53INP1, NPR2, TMEM8B, PRAP1, GLI1, CRADD, EME2, E4F1, ERN2, KDM8, NUPR1, TUBB3, INCA1, LLGL2, CDK3, CCDC57, MISP, JUNB, WIZ, CEBPA, SERTAD1, ATF5, TUBA8, GAS2L1, CCNB3, TSPYL2, FHL1, STAG3L3, FBXL6, TUBB, HSPA1A, DDX39B	45	AUNIP, STMN1, EPB41, CDCA8, KIF2C, STIL, NDC1, SH3GLB1, SASS6, GPSM2, PSRC1, IQGAP3, NUF2, ASPM, KIF14, ZBED6, CDK18, NEK2, DTL, CENPF, LIN9, CCSAP, EXO1, ROCK2, CENPA, TGFA, ALMS1, BUB1, MCM6, TUBA4A, HJURP, CTDSPL, KIF15, PLSCR1, RNF4, NCAPG, PPAT, CENPE, CCNA2, SPRY1, CCNB1, CDK7, KIF20A, CDC25C, PDGFRB, PTTG1, NPM1, TRIM39, PIM1, TTK, TNFAIP3, ANLN, TBRG4, NCAPG2, CDCA2, PBK, TACC1, MCM4, LRR…	133	FBXL12	1	MCM3, EPB41L2, MELK, MIS18BP1, NUSAP1, FANCI, FANCA, NDEL1, MYH10, SPAG5, BIRC5, GINS1	12
HNRNPD	PKP4	1	BRCA2, SLC6A4, UBD, BAG6	4	EDN1, SOX4, RAD54B, CDKN2B, PAX6, CCND2, STXBP4, CLTCL1, CDK7, DDX39B	10		0		0
HNRNPF	NASP, INTS3, USP39, HYAL1, EIF4G1, DDX39B, BAG6, CUL7, ZNF655, FBXL6, NEK6, TBX3, USP3, ZNF207, SRSF2, CSNK1D, DOT1L, DNM2	18	TP73, MAPRE3, INHA, HPGD, CKS1B, MDC1, TTBK1, GPER1, GPNMB, MLXIPL, STAG3L1, ALKBH4, ANAPC2, MRPL41, PRAP1, MAP3K11, LRP5, IFFO1, SLC39A5, CAPN3, EID1, PML, CHTF18, EME2, PKD1, E4F1, PKMYT1, KDM8, NUPR1, FBXO31, INCA1, LLGL2, SPHK1, JUNB, WIZ, CCDC124, CEBPA, ATF5, RBM38, MIF, GAS2L1, TUBGCP6, TSPYL2, SMC1A, HSPA1B, UBD, HSPA1A	47	NES, SDE2, CCSAP, ACTR2, ALMS1, STRADB, TUBA4A, CTDSPL, LIN54, SPRY1, CCNB1, CDK7, NEDD9, EDN1, SOX4, CLIC1, PIM1, CD2AP, HECA, PIWIL2, FZD3, OSGIN2, HAUS6, KLF4, SVIL, ITGB1, IPO7, PAX6, TUBA1A, NEK3, MZT1, RAD51B, AVEN, USP8, RPS15A, NDEL1, TEX19, SEH1L, VPS4B, KIF3B, TUBB1, DYNLT3, STAG2, BAG6	44	FBXW5	1		0
HNRNPK	WRAP73, KLHL21, ZBTB17, EPB41, NASP, USP33, RHOC, CDK18, DNMT3A, PNPT1, ALMS1, RTKN, MITD1, CLASP1, RIF1, PRPF40A, CTDSP1, XPC, CTDSPL, SETD2, WDR6, USP19, HYAL1, BAP1, CCNL1, CTBP1, MAEA, ANKRD17, SMARCAD1, MND1, NSUN2, RAD17, KIF3A, HDAC3, TMEM14B, KIF13A, BAG6, MAPK14, MAPK13, UBR2, CUL7, PTP4A1, EPB41L2, PLAGL1, KATNA1, GPER1, TBRG4, MLXIPL, ZNF655, EZH2, NCAPG2, PCM1, COPS5, RMDN1, HSF1, SMC…	135	CROCC, TXNIP, NES, PBX1, TRAPPC12, NABP1, NEK10, SYCP2L, SOX4, UBD, CCND3, TNFAIP3, RPS6KA2, STAG3L2, CDK6, TEX15, ZNF703, SCRIB, PLEC, BOP1, FBXL6, CDKN2B, KLF4, SLC2A8, NOTCH1, MAP3K8, PAX6, SIPA1, FOSL1, RAD9A, HEPACAM, DDX12P, PDE3A, DDX11, TUBA1A, POLE, RGCC, GOLGA8A, THBS1, STARD9, TSC2, E4F1, FBXL8, TUBB6, JUNB, WDR62, TGFB1, ATF5, AURKC, RASSF2, BIRC7, CLTCL1, MN1, FLNA, STAG3L3, HSF1, DD…	57	FBXO6, STMN1, TRNP1, DHCR24, PRKACB, HFM1, SLC16A1, PHGDH, ZBED6, LPIN1, CGREF1, CCNG2, LIN54, FBXO4, CCDC69, BOD1, AIF1, NUGGC, CCNY, STOX1, FGFR2, PRAP1, BIRC2, BTG1, ZNF268, CYP1A1, NUPR1, PLCG2, TM4SF5, KCTD11, SLC6A4, RAB11FIP4, MISP, BLCAP, TUBB1, CABLES2, FBXO7, PDXP, PIM2, HSPA1B, BAG6	41	PKP4, DDX39B, EML3, BRCA2, PKD1, CTC1, MYO19, KIF18B, AXIN2, MAPK12, TSPYL2	11	EVI5, HTRA2, SLC39A5	3
HNRNPL	NASP, RHOC, NSL1, DNMT3A, RIF1, PRPF40A, PKP4, ATF2, SMC4, DLG1, MAEA, APBB2, BOD1, DDX39B, BAG6, EHMT2, CUL7, SENP6, EPB41L2, MLXIPL, ZNF655, HIPK2, TNKS, PCM1, CDCA2, CLTA, MELK, SMC5, NEK6, ZMYND11, CCNY, SIRT1, CCAR1, ARL2, ARAP1, BRCA2, SETDB2, PRMT5, CIB1, RAB11FIP3, UBE2I, NDE1, ZNF207, PSMC3IP, SKA2, CCDC57, CSNK1D, SPIRE1, TXNL4A, DNM2, LSM14A, CSNK2A1, NSFL1C, SRC, PRMT2, FLNA	56	TUBB2A, FBXW5, DUSP13, APBB1, DDIT3, RGCC, THBS1, PKD1, TUBB3, TM4SF5, JUNB, MIF, TUBB, BAG6, DDX39B	15	CDCA8, GPSM2, BRINP2, ASPM, KIF14, CENPA, BUB1, STEAP3, CDC25A, CEP135, CCNG2, CENPE, TRIM36, KIF20A, CDC25C, CCDC69, PTTG1, DBF4, ESCO2, PBK, TEX15, MYBL1, NPR2, CDK1, CEP55, MKI67, KIF18A, CCND2, MDM1, RAN, CKAP2, BORA, DLGAP5, NUSAP1, CCNB2, KIF23, PRC1, PLK1, TOP2A, STAT3, AURKA, ERCC6L, CETN2, SPC25, PPP1R10, DDX39B	46		0	CENPF, ANLN, NCAPG2	3
HNRNPM	NASP, USP33, PRPF40A, CSNK1A1, KIF13A, EPB41L2, ASNS, ZNF655, CSPP1, CDC14B, CCNY, EIF4G2, CUL5, APEX1, RPS15A, TLK2, AXIN2, APP, PRMT2, FBXO7	20	NES, BTG2, DYRK3, BIN1, PPP1R1C, NABP1, SETMAR, KLHL18, SKIL, LMLN, FOXC1, CCNE2, CDKN2A, SLC2A8, DCDC1, FOSL1, CCND2, PDE3A, TUBA1A, EML1, THBS1, FES, ERN2, GATA6, MISP, JUNB, RASSF2, SMC1A, BAG6	29	CTDSPL, BCL6, LIN54, SKP2, EDN1, PIM1, RPS6KA2, HIPK2, TMEM8B, ITGB1, FGFR2, IGF2, CIT, ZNF268, ADAM10, PRC1, SLC6A4, PRR11, CHEK2, CDKL5, PIM2, SPC25, BAG6	23		0		0
HNRNPU	NASP, CDK18, NSL1, EML4, XPO1, RIF1, PKP4, STRADB, TADA3, HYAL1, PLSCR1, CCNL1, EIF4G1, TACC3, NSUN2, RAD1, CETN3, CSNK1A1, NPM1, BAG6, MAPK14, MCM3, EPB41L2, SUN1, ANLN, ZNF655, KMT2E, TAF2, CDK5RAP2, NEK6, PARD3, ILK, EML3, LRP5, NUMA1, ARAP1, FOXM1, RHNO1, ING4, CDCA3, CCNT1, PPP1R12A, ANAPC5, TFDP1, PSME2, CHMP4A, FOXN3, AKT1, GOLGA8A, NUBP1, BRD7, GINS3, NAE1, CHTF8, TERF2, FANCA, AURKB, RPL…	76	PLK3, BTG2, MAPRE3, TUBA4B, TREX1, PDGFRB, AIF1, TTBK1, MLXIPL, ZNF703, TMEM8B, MRPL41, PRAP1, USP2, IFFO1, CDKL1, EID1, PML, CHTF18, EME2, E4F1, ERN2, CDT1, CDK10, TOM1L2, TUBG2, LLGL2, MISP, FSD1, WIZ, CCDC124, RTEL1, SUSD2, MEI1, TSPYL2, SPIN2B, MIR29A, SMC1A, TUBB, HSPA1B, HSPA1A, BAG6	42	RCC2, KIF2C, NDC1, PRKACB, UHMK1, ASPM, KIF14, ZBED6, CENPF, CCSAP, HNRNPU, CENPA, CTDSPL, LIN54, CENPE, SKP2, CCNB1, KIF20A, LSM11, PTTG1, EDN1, TRIM39, PIM1, CENPQ, TTK, PLAGL1, EGFR, TNKS, MYBL1, TERF1, RAD54B, MAP3K8, AVPI1, FEN1, UVRAG, BIRC2, ZW10, CCND2, CDK4, HMGA2, PTPN11, CENPJ, REC8, FANCM, RAD51, CCNB2, CHTF8, NDEL1, ATAD5, PRR11, CHMP1B, PIK3C3, TPX2, MYBL2, RPS6KA3, DDX39B, BAG6, TU…	58	SLC6A4, PRKAR1A	2	ECT2, CDC25C	2
HNRNPUL1	CDK11A, NASP, DHCR24, PKN2, EVI5, PPM1G, EML4, MTA3, MITD1, ERCC3, PKP4, STRADB, MLH1, HYAL1, LIN54, BAG6, CENPW, NUP43, MLXIPL, GTPBP4, RASSF4, CCAR1, ECD, ARL3, EIF4G2, ING4, TBX3, KNTC1, TFDP1, ZFYVE19, KIF23, RPS15A, RFWD3, TOP2A, CDC27, RAD51C, CEP192, AKAP8L, CSNK2A1, RBM38, USP16, RPS6KA3, UXT, TSPYL2	44	KAT2B, ASAH2, RNF167, CHD3, UBD, BAG6, AIF1	7	AIF1, HEPACAM, SKA3, WDHD1, SPAG5, LSM14A, SPC25	7		0	TXNL4A	1
ILF2	EPB41, NASP, EVI5, HYAL1, TFDP2, CCNL1, HDAC3, DDX39B, KIFC1, EPB41L2, RPS3, SRSF5, NDEL1, CDK5RAP3, SRSF2, DNM2, LSM14A, SMARCB1, FLNA	19	MAPRE3, NABP1, EDN1, UBD, PAX6, BIRC3, RGCC, POU4F1, CHTF18, TEX19, MIF, SUSD2, SMC1A, TUBB, MSH5, DDX39B, BAG6	17	AUNIP, NUF2, KIF14, NEK2, NSL1, CENPF, CENPA, TOP2B, CENPE, CCNA2, CDKL3, KIF20A, CCDC69, TTK, PTPRK, ANLN, MTBP, TSG101, CCND2, CDCA3, MZT1, DLGAP5, OIP5, CCNB2, PLK1, TOP2A, BIRC5, MCM8, BIRC7, POLA1, KIF4A, CETN2, POLDIP2, DDX39B, HSPA1B, TUBB	36		0		0
ILF3	EPB41, ATF2, CCNL1, CETN3, UBE2B, SENP6, AJUBA, ZNF207, LSM14A, NSFL1C, MECP2, FLNA	12	TUBB2A, PRAP1, BIRC3, POU4F1, SLC6A4, JUNB, SUSD2, MEI1, CETN2, UBD, HSPA1B	11	TGFB2, PLK4, PDGFRB, EDN1, SOX4, MCM3, PAX6, CHORDC1, HEPACAM, IPO5, TOP2A	11		0	APEX1	1
KHDRBS1	RCC1, EVI5, CD2AP, PTEN, LRP5, NUBP1, ZNF207	7	MIIP, EXO1, BIN1, GPER1, MLXIPL, FBXW5, PRAP1, E2F7, BLM, CHTF18, EME2, E4F1, CDT1, TP53I13, BRCA1, TEX19, SKA1, UHRF1, SPC24, JUNB, MYBL2, BIRC7, SUSD2, PRR5, MSH5, HSPA1B	26	KHDRBS1, NEK7, EREG, EDN1, SOX4, UBD, CDKN2B, KLF4, PAX6, CCND2, TUBA1A, MZT1, CDK7, DDX39B	14		0		0
LARP7	TACC3, GOLGA2, LSM14A	3	ID3, SFN, NES, TUBB2B, CCND3, ZNF703, FBXL6, CDKN2B, MRPL41, TUBB6, GATA6, JUNB, GIPC1	13	LIN54, PIM1, FBXO43, FGFR2, NUPR1, CHTF8, MSH5, BAG6	8		0		0
MAGOH	KLHL21, ZBTB17, PUM1, KHDRBS1, NASP, USP33, PHGDH, ENSA, YY1AP1, CDK18, SDCCAG8, E2F6, PPP1CB, BIRC6, MTA3, ALMS1, USP39, MITD1, CLASP1, ERCC3, PRPF40A, ATF2, STRADB, CTDSP1, GIGYF2, MAP4, RHOA, BAP1, PIK3R4, CCNL1, DLG1, ANKRD17, PLRG1, NIPBL, CCNB1, CENPH, BOD1, DDX39B, KLHDC3, CUL7, MCM3, PTP4A1, LATS1, NUP43, SUN1, TBRG4, DMTF1, ABCB1, NCAPG2, PCM1, MCM4, UBXN2B, COPS5, NSMCE2, SCRIB, UHRF2, …	148	TP73, CROCC, E2F2, CLSPN, PLK3, PBX1, BRINP2, BTG2, GEN1, PRKCE, FBXW7, APC, IRF1, SRA1, SOX4, CCND3, TTBK1, RPS6KA2, STAG3L2, STAG3L1, STAG3, ZCWPW1, NKX3-1, TEX15, CCNE2, TP53INP1, FBXL6, CDKN2B, MRPL41, KLLN, FBXL15, BRSK2, ARNTL, E2F8, FEN1, RAD9A, CDK2AP2, USP2, CCND2, TUBA1A, BRCA2, NIN, TUBGCP5, EID1, SSTR5, EME2, E4F1, PKMYT1, SLX4, ERN2, KDM8, NUPR1, TAOK2, PSMC3IP, CNTD1, SIRT7, CEBPA, …	68	EPB41, SLC16A1, TXNIP, ATP2B4, GJC2, CCSAP, CGREF1, TUBA4A, OBSL1, INHA, KAT2B, CTDSPL, PRKCD, RPL24, BCL6, CCNG2, SPRY1, PDGFRB, LSM11, CCNG1, NPM1, DUSP1, NEDD9, EDN1, CLIC1, PIM1, HSP90AB1, CDK19, EPB41L2, CITED2, SNX9, MAGI2, EIF4EBP1, CKS2, PTCH1, ASAH2, ARL3, GRK5, IGF2, PPP2R5B, NR4A1, POC1B, BTG1, PPP1CC, MZT1, BMP4, MNAT1, RAD51B, CYP1A1, TFAP4, RPS15A, MAPK3, CSNK2A2, PLCG2, KCTD11, SLC…	77	PPP1R10, MLXIPL, ZWINT, MDM2, PRR5, TSPYL2	6	EML4, CCNI, LIN54, ASNS, RPS6, ITGB1, GAS2, RPS3, IPO5, ADAM10, LCMT1, TM4SF5, RPL26	13
MATR3	ZBTB17, YTHDF2, NASP, ITGB3BP, SLC16A1, POGZ, INTS3, SDCCAG8, DCTN1, MITD1, CLASP1, PRPF40A, PKP4, STRADB, GIGYF2, TUSC2, CEP63, CCNL1, NIPBL, SPDL1, TMEM14B, MDC1, BAG6, C6orf89, CUL7, MCM3, TNFAIP3, MLXIPL, DMTF1, ZNF655, NCAPG2, PCM1, NPM2, PRKDC, TERF1, UHRF2, CLTA, PPP6C, GOLGA2, NTMT1, RASSF4, ZWINT, CCAR1, TCF7L2, EIF4G2, MEN1, LRP5, DDIT3, POC1B, TBX3, ANAPC5, NEK3, BORA, CUL4A, CDC16, CG…	95	E2F2, GPR3, CLSPN, LSM10, PLK3, CDC7, NES, MAEL, BTG2, DYRK3, MAPRE3, PRKCE, CYP26B1, BIN1, NABP1, HECW2, TUBA4B, KLHL18, ATR, LMLN, PKD2, TERT, PPP2CA, TUBB2B, SOX4, UBD, TNF, CDKN1A, CCND3, EZR, ACTB, GNAI1, CDK6, MIR29B1, SMARCD3, PINX1, REEP4, NKX3-1, ESCO2, TEX15, ZNF703, RRS1, LRRCC1, CCNE2, SCRIB, PLEC, BOP1, CDKN2A, KLF4, SLC2A8, NOTCH1, MRPL41, HELLS, FBXL15, MKI67, HRAS, BRSK2, APBB1, S…	104	AGO4, CDKN2C, GFI1, TXNIP, PMF1, UHMK1, CDK18, CGREF1, EML4, PARD3B, CTDSP1, CTDSPL, RPL24, BCL6, CCNG2, LIN54, SPRY1, CEP44, HPGD, CDK7, PDGFRB, CCDC69, LSM11, CCNG1, NPM1, BOD1, NEDD9, EDN1, AIF1, PIM1, CDK19, SBDS, HBP1, THAP5, SND1, HIPK2, NUGGC, RB1CC1, COPS5, ZNF16, RPS6, TMEM8B, PDCD4, IGF2, GAS2, ANAPC15, RPS3, RBM7, HEPACAM, SLC39A5, CTDSP2, BTG1, CRADD, PPP1CC, CDK8, SPRY2, CCNB1IP1, HA…	86	CASP3, FBXL6, CHORDC1, MDM2, NIN, CTDP1	6	CDC14B, SETDB2, RPS15A, LCMT1, LSM14A, CSNK2A1, STAG2	7
NCBP2	CDK11A, NASP, USP33, CDK18, SDCCAG8, DNMT3A, PNPT1, DCTN1, RTKN, HTRA2, PRPF40A, OBSL1, MLH1, USP19, HYAL1, BAP1, TPRA1, BCL6, DLG1, MAEA, NEK1, CDC23, HDAC3, CSNK1A1, DDX39B, BAG6, MAPK13, CUL7, MCM3, PTPRK, TAF6, SCRIB, HSF1, GOLGA2, TSC1, WAC, ZWINT, CCAR1, ILK, CELF1, EML3, MEN1, MUS81, ARAP1, PPME1, PTPN6, PHB2, DDIT3, DCTN2, CDK4, APEX1, METTL3, PSME2, NIN, SRSF5, NEK9, TUBGCP4, USP8, ARPP1…	91	GPR3, JUN, NES, PBX1, BRINP2, BTG2, DYRK3, MAPRE3, CYP26B1, PPP1R1C, NABP1, HECW2, MECOM, LMLN, PKD2, KIF3A, CCNJL, FOXC1, SOX4, CDKN1A, CCND3, CUL9, TTBK1, GPER1, STAG3, SMARCD3, TEX15, CCNE2, PLEC, FBXL6, KIFC2, CDKN2B, SLC2A8, MRPL41, FBXL15, BRSK2, PAX6, FOSL1, CCND1, USP2, CCND2, PDE3A, TUBA1A, CYP27B1, POU4F1, REC8, CDKL1, PPP1R13B, THBS1, CAPN3, FES, EME2, TSC2, E4F1, SLX4, ERN2, TAOK2, CY…	81	ID3, CDKN2C, SASS6, SLC16A1, CKS1B, NUF2, TPR, NEK2, GJC2, CCSAP, CGREF1, EML4, BUB1, PARD3B, INHA, CAMK1, KIF15, RPL24, PLSCR1, LIN54, MAD2L1, MND1, SKP2, CENPH, CDK7, CETN3, CDC25C, LSM11, CCNG1, NPM1, BOD1, CLIC1, PIM1, HSP90AB1, CDK19, EPB41L2, ASNS, SND1, RB1CC1, LRRCC1, RPS6, MELK, RMI1, CCNY, CDK1, FGFR2, GAS2, RPS3, HEPACAM, POC1B, BTG1, PPP1CC, KNTC1, MZT1, IPO5, CCNB1IP1, HAUS4, MNAT1, …	82	STEAP3, SIRT7, TSPYL2	3	RCC1, EPB41, NEK6, PARD3, LSM14A	5
NONO	CDK11A, RCC1, NASP, ROCK2, EML4, SPTBN1, BCL2L11, RALB, PKP4, ATF2, CTDSP1, PGGT1B, UBE2B, CCNG1, DDX39B, BAG6, MLXIPL, TAF6, GTPBP4, PARD3, RASSF4, GBF1, EIF4G2, PRPF19, MUS81, NUMA1, PHB2, CREBL2, PPP1R12A, TFDP1, CHMP4A, NUBP1, RPS15A, LCMT1, FBXO31, YWHAE, MYBBP1A, NUP88, TP53I13, CLTC, STRADA, PRKAR1A, SLC9A3R1, CDC37, DNM2, BAX, NUP62, CSNK2A1, NSFL1C, UBE2L3, CHEK2, MAPK12	52	KLHL21, SFN, LMNA, PBX1, BTG2, BIN1, PPP1R1C, GAK, RNF4, MSX1, RGS14, TUBB2A, TRIM39, CDKN1A, GPER1, ZNF703, CDKN2B, NOTCH1, FBXW5, ZNF503, LZTS2, FBXL15, TACC2, PRAP1, MAP3K11, SIPA1, CYP27B1, ZNF268, ZFP36L1, PPP1R13B, THBS1, FES, EME2, PKD1, E4F1, PAGR1, CHTF8, CDT1, TUBB3, LLGL2, GATA6, MISP, DAPK3, TUBB4A, JUNB, GIPC1, WIZ, JUND, CEBPA, PAK4, ATF5, RBM38, CABLES2, SUSD2, LIF, CDKL5, TUBB, HS…	60	KIF2C, CDKN2C, SASS6, GPSM2, CKS1B, NUF2, ASPM, KIF14, NEK2, CENPF, CENPA, NCAPH, BUB1, SPC25, HJURP, KIF15, NCAPG, CCNG2, LIN54, CENPE, MAD2L1, CCNA2, MND1, CEP44, CENPK, CCNB1, CENPH, KIF20A, PDGFRB, PTTG1, SPDL1, TMEM14B, TUBB, KIFC1, RNF8, TTK, CDK19, CENPW, FBXO5, RPA3, ANLN, RHEB, CDCA2, MYBL1, E2F5, RAD54B, FBXO43, DSCC1, RPS6, PTPN3, CDK1, KIF11, CEP55, MKI67, TAF10, KIF18A, HSPA8, CDCA3,…	94	MAEA, KDM8, PRR5	3	CDC25C, HRAS, LSM14A, UBE2C	4
PABPC1	EPB41, BIRC6, GAK, ANKRD17, NIPBL, UBE2B, DDX39B, BAG6, CD2AP, ASNS, CLTA, CDC14B, PTPN3, WAC, IGF2, PHB2, SLC39A5, PCID2, PSME2, FBXO31, RPL26, NDEL1, MYO19, TUBG2, BECN1, AXIN2, FZR1, DNM2, CALM3, NSFL1C, BCL2L1, FLNA	32	KLHL21, ZBTB17, RUNX3, SFN, JUN, RHOB, TUBA4A, SKIL, CDK7, IRF1, STK10, DUSP1, TUBB2A, MAPK13, CDKN1A, TNFAIP3, MAGI2, MIR29B1, GEM, FBXW5, DUSP13, PRAP1, ARNTL, FOSL1, BIRC3, BCAT1, NR4A1, DDIT3, RGCC, REC8, CIB1, PKD1, E4F1, KCTD11, FLCN, TP53I13, SLC6A4, ERN1, LLGL2, TIMP2, SIRT7, TUBB6, SPIRE1, MISP, DOT1L, HMG20B, DAPK3, CDKN2D, KANK2, JUNB, SERTAD1, TGFB1, PPP1R15A, ATF5, CHMP4B, BLCAP, BIR…	69	CLSPN, CDC20, RAD54L, PRKACB, CDC14A, TGFB2, NCAPH, STEAP3, PARD3B, CTDSPL, KIF15, MCM2, PLK4, MND1, ZBED3, KIF20A, CCDC69, SPDL1, EHMT2, MCM3, EFHC1, EPB41L2, PLAGL1, FIGNL1, STAG3L1, CDK6, XRCC2, TEX15, MCM4, E2F5, CNTLN, ZWINT, STOX1, HELLS, USP2, FOXM1, CCND2, ING4, PDE3A, TUBA1A, TIMELESS, POLE, SKA3, TFDP1, CDKN3, VRK1, XRCC3, KNSTRN, OIP5, EID1, RMI2, PLK1, GINS3, FANCA, AURKB, ATAD5, NLE1…	72	PLK3	1		0
PCBP1	KLHL21, RHOC, INTS3, LMNA, CDK18, E2F6, PKP4, OBSL1, CAMK1, WDR6, BAP1, PLSCR1, BCL6, DLG1, MAEA, KIF3A, HDAC3, NPM1, DDX39B, BAG6, EHMT2, MCM3, MLXIPL, TRIM35, COPS5, SCRIB, CDC14B, CDK5RAP2, GOLGA2, FBXW5, PARD3, ANAPC16, HRAS, IGF2, ILK, GAS2, EML3, CDCA3, DDX11, AAAS, CDK2, SLC39A5, DDIT3, ANAPC5, PCID2, PSME1, DLGAP5, SRSF5, TUBGCP4, USP3, TFAP4, NDE1, LCMT1, FANCA, RNF167, CHD3, AURKB, NCOR…	81	CROCC, E2F2, GPR3, PLK3, TAL1, JUN, NES, BTG2, DYRK3, TGFB2, STEAP3, HECW2, ATR, PKD2, TERT, IRF1, CAMK2A, CCNJL, EDN1, SOX4, UBD, CDKN1A, CCND3, TNFAIP3, FZD9, TEX15, ZNF703, TMEM67, CCNE2, CDKN2A, CDKN2B, SLC2A8, STK33, ARNTL, SIPA1, FOSL1, BIRC3, USP2, TUBA1A, POLE, RGCC, POU4F1, REC8, TGM1, VASH1, THBS1, EID1, ERN2, MYBBP1A, TIMP2, GATA6, MISP, CDKN2D, JUNB, GIPC1, ATF5, LIF, LIMK2, MEI1, TSP…	62	FBXO6, STMN1, RBBP4, CDCA8, SLC16A1, NEK2, GJC2, ID2, STRADB, TUBA4A, INHA, PRKCD, RPL24, LIN54, MAD2L1, MND1, CETN3, PGGT1B, CDC25C, LSM11, PTTG1, CCNG1, PIM1, CDK19, PBK, E2F5, CHMP5, PRAP1, RPS3, E2F7, CRADD, KNTC1, MZT1, RAD51B, CCNB2, CYP1A1, NR2F2, RPS15A, MAPK3, CDK3, BIRC5, TEX19, VPS4B, GADD45B, SPC24, PRKACA, LSM14A, CALM3, TUBB1, PDGFB, UXT, CUL4B, HSPA1A	53	PKD1	1	HAUS4	1
PCBP2	PNPT1, HTRA2, MITD1, PBRM1, ANAPC13, HDAC3, PTP4A1, TBRG4, CDK9, GOLGA2, TCF7L2, EML3, MUS81, PHB2, ANAPC5, TFDP1, APEX1, METTL3, PRMT5, PSME2, FOXN3, ZFYVE19, E2F4, IST1, NDEL1, CDK5RAP3, CSNK1D, HAUS1, CDC37, BAX, CHMP2A, CEP250, APP, SON, UBE2L3, TUBGCP6, FLNA	37	BTG2, MAPRE3, NEK10, TRIM36, UBD, TRIM39, CDKN1A, TNFAIP3, TP53INP1, NOTCH1, ARNTL, MAP3K11, USP2, MDM2, REC8, THBS1, NUPR1, PLCG2, SIRT7, GATA6, JUNB, SUSD2, CDK7	23	E2F2, AUNIP, STMN1, RBBP4, CLSPN, CDCA8, CDC20, KIF2C, RAD54L, STIL, ORC1, NDC1, GPSM2, CKS1B, IQGAP3, NUF2, ASPM, KIF14, NEK2, DTL, CENPF, EXO1, CENPA, NCAPH, BUB1, MCM6, SPC25, BARD1, HJURP, FANCD2, KIF15, CDC25A, MCM2, TACC3, NCAPG, CCNG2, LIN54, CENPE, MAD2L1, CCNA2, PLK4, MND1, TRIP13, SKP2, CENPK, CCNB1, CENPH, CDK7, KIF20A, CDC25C, PTTG1, EDN1, TUBB, KIFC1, PIM1, MCM3, TTK, CENPW, FBXO5, R…	178	TSPYL2	1	NASP, PSRC1, ZWINT, CDCA3, HAUS4, FANCI, FANCA	7
PPIG	CDK18, MAEA, PSME2, BANP, AKAP8L, AKT2, SRC	7	ARNTL, TUBB, BAG6	3	BARD1, CEP152, BAG6, MSH5, TUBB	5		0		0
PRPF4	PUM1, DDX39B, BAG6, EPB41L2, ILK, ARAP1, PTPN6, PSME2, SRSF5, USP8, MYH10, SLC6A4, STRADA, SRSF2	14	BCL6, PRAP1, ARNTL, DCDC1, BIRC3, CYP1A1, TEX19, CCNB3, HSPA1A, BAG6	10	SFN, RCC1, CDC20, TXNIP, LMNA, NES, ARL8A, GEN1, CENPA, BIN1, IRF1, PDGFRB, EDN1, SOX4, MAPK13, CCND3, PTP4A1, HECA, TEX15, ZNF703, CDKN2A, CDKN2B, SAPCD2, CEP55, CCNJ, PAX6, SIPA1, CCND2, CDCA3, TUBA1A, CDK4, CTDSP2, RB1, VASH1, MAP2K1, NUPR1, CDT1, TUBB3, TP53, CDC6, NDC80, TUBB6, CEBPA, UBE2S, RASSF2, KIF3B, PIM3, FLNA, SMC1A, DDX39B, UBD	51		0	PRC1	1
PRPF6	NASP, FBXW11, SRSF2	3	BTG2, TUBA4B, ZBED3, ASNS, NKX3-1, APBB1, STK33, USP2, THBS1, DDX39B	10	GFI1, ARL8A, CDK18, TGFA, TUBA4A, KAT2B, CTDSPL, LIN54, SPRY1, PDGFRB, EDN1, PIM1, HBP1, TACC1, ASAH2, LRP5, SPRY2, TM4SF5, KCTD11, JUND, TUBB1, CLTCL1, POLDIP2, MSH5, BAG6, DDX39B	26		0		0
PRPF8	PLK3, JTB, HTRA2, USP39, MITD1, PRPF40A, CUL3, DLG1, ANAPC10, SRA1, HDAC3, GMNN, DDX39B, EHMT2, EPB41L2, SUN1, TBRG4, MLXIPL, CCAR2, GOLGA2, FBXW5, WAC, RASSF4, PSMD13, HRAS, ILK, EML3, MUS81, LRP5, ING4, DDX11, AAAS, NABP2, PCID2, CDC16, PSME2, SRSF5, FOXN3, E2F4, CENPT, IST1, NUP88, NDEL1, MYH10, CENPV, KAT2A, CDK5RAP3, CLTC, CDC37, DNM2, RAD23A, ERCC2, BAX, NSFL1C, UBE2L3, SGSM3, TUBGCP6, CDK1…	60	ZBTB17, UHMK1, BTG2, TGFB2, MAPRE3, CCNT2, TTN, PPP1R1C, MLF1, MSX1, PLK2, TRIM36, IRF1, UBD, TRIM39, CDKN1A, TNFAIP3, ASNS, SMARCD3, TEX15, CDKN2B, SLC2A8, BRSK2, TRIM21, APBB1, DCDC1, BIRC3, USP2, LIG4, REC8, EID1, E4F1, ERN2, KDM8, CYLD, CHTF8, TOM1L2, ERN1, LLGL2, TIMP2, GATA6, MISP, BMP2	43	E2F2, AUNIP, STMN1, RPA2, CLSPN, AGO4, CDCA8, CDC20, KIF2C, RAD54L, STIL, CDKN2C, ORC1, NDC1, SASS6, PSRC1, SLC16A1, TXNIP, CKS1B, IQGAP3, NUF2, ASPM, KIF14, NEK2, DTL, CENPF, EXO1, CENPA, CGREF1, MSH2, MSH6, NCAPH, BUB1, MCM6, SPC25, BARD1, CTDSP1, HJURP, FANCD2, TRIM71, CTDSPL, KIF15, CDC25A, SPICE1, MCM2, SMC4, TACC3, LIN54, CENPE, MAD2L1, CCNA2, PLK4, MND1, TRIP13, TERT, SKP2, CENPK, CCNB1, C…	222		0	NASP, EIF4G1, NCAPG, ANLN, ZWINT, NCAPD2, METTL3, PRC1, KIF22, AURKB, SPAG5	11
PTBP1	CDK11A, KLHL21, EPB41, NASP, ITGB3BP, USP33, ARHGEF2, CDK18, EML4, MITD1, CLASP1, PKP4, USP37, CTDSPL, MAP4, WDR6, PLSCR1, DLG1, TACC3, HDAC3, BOD1, KIF13A, DDX39B, CUL7, PTP4A1, EPB41L2, MLXIPL, PCM1, PRKDC, COPS5, TERF1, SCRIB, HSF1, CDC14B, GOLGA2, FBXW5, RASSF4, TCF7L2, EIF4G2, USP28, FOXM1, CLIP1, PCID2, SRSF5, ZFYVE19, ARPP19, PRC1, RAB11FIP3, PKD1, NDE1, E2F4, FANCA, MYO19, RAD51C, PRKAR1A…	70	SFN, GPR3, PLK3, JUN, NES, BTG2, DYRK3, TGFB2, GEN1, MAPRE3, PRKCE, CYP26B1, NABP1, NEK10, KLHL18, MECOM, LMLN, GAK, PKD2, CCNO, TRIM36, IRF1, KIF3A, CAMK2A, CCNJL, FOXC1, TUBB2B, EDN1, SOX4, UBD, MDC1, CDKN1A, CCND3, HECA, EZR, SMARCD3, TEX15, ZNF703, TMEM67, CCNE2, PLEC, KIFC2, CDKN2A, CDKN2B, ANXA1, KLF4, SLC2A8, NACC2, SVIL, DUSP13, TACC2, PAX6, SIPA1, FOSL1, CCND1, BIRC3, CCND2, CREBL2, TUBA…	89	DHCR24, PHGDH, ID2, CGREF1, TUBA4A, INHA, RPL24, CCNI, LIN54, CCDC69, LSM11, CCNG1, NPM1, NEDD9, GMNN, PIM1, CDK19, ASNS, RPS6, GFI1B, IGF2, LRP5, RPS3, PDE3A, DDIT3, CTDSP2, CRADD, PPP1CC, KNTC1, IPO5, AJUBA, PSME1, CYP1A1, RPS15A, NUPR1, MAPK3, PLCG2, CDT1, TM4SF5, RPL26, RPL23, ERN1, SLC9A3R1, CDK3, INSR, LSM14A, MARK4, TUBB1, SUN2, CETN2, POLDIP2	51		0	RCC1, SLC16A1, GAS2, FOXN3	4
PUF60	WRAP73, EPB41, RBBP4, NDC1, GNAI3, RHOC, INTS3, LMNA, PRCC, CDK18, NSL1, TBCE, AHCTF1, E2F6, LPIN1, DNMT3A, SPAST, BIRC6, CALM2, XPO1, ETAA1, DCTN1, HTRA2, MITD1, BCL2L11, PRPF40A, PKP4, TLK1, ATF2, PPP1R1C, STRADB, BARD1, OBSL1, CUL3, TADA3, CTNNB1, MAP4, PCNP, ATR, DLG1, MAEA, APBB2, CCNI, LIN54, NEK1, CEP44, CASP3, KIF3A, HDAC3, CCNG1, KIF13A, GMNN, DDX39B, BAG6, MAPK14, MAPK13, CDKN1A, RNF8, …	170	FBXO6, CGREF1, BIN1, FAP, TTN, CD28, TUBA4B, GAK, MSX1, HPGD, FBXL17, CCDC69, MDC1, TTBK1, PKHD1, RPS6KA2, GPER1, GPNMB, CDK14, TRIM35, FBXW5, MRPL41, TUBAL3, PRAP1, BRSK2, APBB1, USH1C, DCDC1, PRDM11, SLC39A5, TGM1, ESRRB, CAPN3, EID1, CYP1A1, FES, TSC2, PKD1, E4F1, ERN2, KDM8, NUPR1, PLCG2, CHD3, TP53I13, LLGL2, MISP, TDRD12, CEBPA, CABLES2, BIRC7, TUBA8, SUSD2, MN1, PRR5, USP51, KLHL13, POLDIP…	61	E2F2, AUNIP, STMN1, GPR3, AGO4, CDCA8, CDC20, RAD54L, ORC1, CDC7, SASS6, PSRC1, TXNIP, CKS1B, IQGAP3, ASPM, KIF14, NEK2, DTL, CENPF, CCSAP, EXO1, CENPA, NCAPH, BUB1, ANAPC1, MCM6, HJURP, KIF15, CEP97, SPICE1, TOPBP1, CCNL1, SMC4, ECT2, TACC3, HAUS3, NCAPG, CCNG2, CENPE, CCNA2, SPRY1, CCNB1, CENPH, CETN3, KIF20A, PDGFRB, PTTG1, SPDL1, TMEM14B, EDN1, KIFC1, PIM1, MCM3, TTK, CDK19, CENPW, TNFAIP3, F…	188	HYAL1, MLXIPL, SCRIB, FBXL6, TUBG2, AKAP8L, SGSM3	7	KIF2C, NASP, ITGB3BP, NUF2, ROCK2, EML4, ACTR3, FANCD2, MLH1, CTDSPL, ANAPC4, MAD2L1, PLK4, MND1, TRIP13, CENPK, RAD17, CDC25C, EPB41L2, DMTF1, EZH2, MELK, CDK5RAP2, ODF2, PTEN, NCAPD3, FOXM1, POC1B, NEK3, CDC16, METTL3, MIS18BP1, CDKN3, DLGAP5, BUB1B, NUSAP1, FANCI, RBL2, AURKB, MYH10, CENPV, EME1, BIRC5, RBBP8, UBE2C, AURKA, CHAF1B	47
QKI	KLHL21, NASP, POGZ, JTB, LPIN1, EML4, PNPT1, DCTN1, USP39, CLASP1, ERCC3, PRPF40A, PKP4, TLK1, CLASP2, WDR6, DLG1, ANKRD17, CETN3, HDAC3, DDX39B, BAG6, EPB41L2, PCM1, TRIM35, COPS5, RMDN1, SCRIB, HSF1, GTPBP4, RASSF4, ZWINT, EIF4G2, GAS2, MUS81, NUMA1, ARAP1, PPME1, ING4, DDX11, CDK2, MDM2, ANAPC7, ANAPC5, CLIP1, PCID2, PRMT5, AJUBA, PSME2, CHMP4A, SRSF5, NEK9, PRC1, RAB11FIP3, E2F4, MIS12, NDEL1…	72	PLK3, JUN, NES, RGS2, MAPRE3, NABP1, NEK10, YTHDC2, KIF3A, SYCP2L, SOX4, MDC1, MSH5, CUL9, MEI4, TNFAIP3, MAGI2, DMTF1, STAG3, MIR29B1, PIWIL2, ZNF703, CCNE2, CDKN2B, TMEM8B, DUSP13, BRSK2, ARNTL, DCDC1, GOLGA8A, GOLGA8B, THBS1, EID1, SLX4, CCP110, ERN2, CYLD, CTC1, SLC6A4, TIMP2, FSD1, BIRC7, SUSD2, DMC1, STAG3L3, SMC1A	46	ID3, SYF2, SFN, RCC1, ORC1, SLC16A1, CKS1B, GJC2, ID2, ZFP36L2, STEAP3, INHA, CAMK1, KLHDC8B, RPL24, NEK11, CCNG2, SNX18, CDK7, UBE2B, CCDC69, CCNG1, NPM1, UBD, CDKN1A, CENPQ, PTP4A1, SND1, FZD3, EIF4EBP1, RPS6, DCTN3, TGFBR1, NEK6, GFI1B, SAPCD2, AVPI1, FGFR2, PRAP1, SAC3D1, RPS3, HSPA8, PHB2, CDK4, CTDSP2, TRIAP1, APEX1, CDKN3, OIP5, RPS27L, CIB1, RPS15A, NUPR1, PLCG2, CDT1, RPL26, NLE1, RPL23,…	68	CDK18, STRADA	2		0
RAVER1	TARDBP, RCC2, RCC1, INTS3, ROCK2, EML4, MITD1, RALB, CLASP1, CCNT2, HYAL1, PCNP, EIF4G1, DLG1, CTBP1, TMEM14B, BAG6, MAPK14, MAPK13, MCM3, PTP4A1, CNTRL, TACC2, EIF4G2, USP47, CELF1, EML3, MUS81, DDX11, CDK4, CTDSP2, ANAPC7, TBX3, RAN, ANKLE2, RB1, PSME2, CGRRF1, GOLGA8A, ZFYVE19, ARPP19, FANCI, UBE2I, E2F4, FANCA, MYH10, TTC19, CDC6, BECN1, STRADA, AXIN2, PRKAR1A, RECQL5, CSNK1D, HAUS1, UHRF1, D…	65	KLHL21, ID3, SFN, TRNP1, PLK3, JUN, GADD45A, PRKACB, SH3GLB1, NES, BRINP2, HMCN1, RGS2, NEK7, IRF6, ID2, KLF11, E2F6, SPDYA, ACTR3, BIN1, ACVR1, TTN, PPP1R1C, NABP1, HECW2, TUBA4A, ARL8B, DYNC1LI1, PDCD6IP, KLHL18, CCNL1, MECOM, SKIL, HES1, MSX1, CLOCK, EREG, NEK1, PELO, PLK2, TRIM36, CAMK2A, CCNJL, DUSP1, FOXC1, EDN1, SOX4, UBD, HECA, AHR, RALA, SBDS, STAG3L4, MAGI2, ABCB1, ASNS, MIR29B1, MCPH1,…	118	STMN1, KIF2C, RAD54L, CDKN2C, NDC1, PSRC1, SLC16A1, PHGDH, CKS1B, IQGAP3, ASPM, NEK2, CENPF, GJC2, CENPA, NCAPH, SPC25, OBSL1, HJURP, KIF15, MCM2, ANAPC13, TACC3, LIN54, MAD2L1, CCNA2, MND1, SKP2, ZBED3, PPP2CA, KIF20A, CDC25C, PDGFRB, CCDC69, LSM11, MSH5, KIFC1, EPB41L2, MLXIPL, STAG3L1, REEP4, ESCO2, E2F5, TMEM67, RAD54B, FBXO43, RAD21, MELK, TGFBR1, SAPCD2, TUBB4B, ZWINT, CDK1, KIF20B, KIF11, …	139	RHOC, SLC2A8, FLNA	3	NASP, EHMT2, COPS5, CDCA3, PRC1, SPAG5, LSM14A, AKT2	8
RBFOX2	EPB41, NASP, RAD54L, EVI5, ARHGEF2, DCTN1, TLK1, TFDP2, APBB2, KIF13A, HACE1, CDK19, EPB41L2, PCM1, TERF1, ZWINT, TCF7L2, PPP2R2D, EIF4G2, FOXM1, ING4, MDM2, NEDD1, NEK9, KIF22, NDEL1, TTC19, RAD51D, CSNK1D, TXNL4A, CDC37, DNM2, BAX, NSFL1C, GINS1, BCL2L1, APP, MICAL3, DRG1, CDK16	40	TUBB2A, FLNA	2		0		0		0
RBM15	EPB41, NASP, EML4, PRPF40A, TFDP2, DDX39B, MCM3, PHIP, ZNF655, EZH2, GOLGA2, ZMYND11, CCAR1, NUMA1, FOXM1, NR4A1, TBX3, PSME2, DLGAP5, SRSF5, PRC1, CHTF8, TUBG2, AXIN2, SRSF2, TXNL4A, AKAP8L, NSFL1C, ATRX, FLNA	30	TAL1, JUN, TXNIP, NES, KLF11, NABP1, TUBA4A, EREG, PELO, DUSP1, TUBB2A, RPS6KA2, MAGI2, CDKN2A, TUBAL3, PAX6, DDIT3, CDKL1, ZFP36L1, VASH1, THBS1, ERN2, TUBB6, FSD1, JUNB, BRSK1, SIK1, LIF, PDGFB	29	RAD54L, MCM2, LIN54, SKP2, KIF20A, CCDC69, HSPA1B, MLXIPL, ESCO2, FBXO43, NPR2, ASAH2, ZWINT, FGFR2, RAD51, CYP1A1, TICRR, CHTF18, RAB11FIP4, CDC6, KIF18B, MAP2K6, CEBPA, LIG1, SUSD2, FBXL6, MSH5	27		0		0
RBM17	EPB41, PUM1, SFPQ, KIF2C, NASP, TDRKH, INTS3, YY1AP1, ARHGEF2, PPM1G, PPP1CB, EML4, MTA3, MSH2, MSH6, XPO1, USP39, MITD1, ANAPC1, RIF1, PRPF40A, PKP4, TLK1, ATF2, STRADB, CTDSP1, MLH1, SETD2, HYAL1, PBRM1, UBA3, STAG1, TFDP2, PLSCR1, CCNL1, DLG1, LIN54, EIF4E, CENPE, NIPBL, POC5, CETN3, RGS14, CUL7, TTK, EPB41L2, NUP43, SUN1, MLXIPL, DMTF1, TAF6, CUL1, PCM1, TERF1, TAF2, NSMCE2, SMC5, GTPBP4, WAC…	133	E2F2, BTG2, DTL, STEAP3, TUBA4A, PPP1R10, EHMT2, CDKN1A, ZNF703, SLC2A8, USP2, RHNO1, TUBA1C, PKMYT1, CDT1, RNF167, GIT1, MAU2, CEBPA, AKT2, ATF5, TTLL12, HCFC1, TUBB, MDC1, BAG6	26	TPR, NEK7, CCSAP, SMC4, RAD17, RIOK2, IRF1, UIMC1, ASNS, FGFR2, UVRAG, BIRC3, BCAT1, SPAG5, PIK3C3, SPC25, DDX39B, BAG6, UBD	19	RBM38	1	SRSF5	1
RBM22	CDK11A, MIIP, EPB41, ITGB3BP, INTS3, LMNA, MDM4, CDK18, DCTN1, RTKN, HTRA2, USP39, CLASP1, RIF1, PKP4, BAP1, TPRA1, PLSCR1, EIF4G1, HDAC3, CSNK1A1, MDC1, DDX39B, MAPK13, CUL9, SENP6, DMTF1, ZNF655, SCRIB, FBXL6, CDC14B, CDK5RAP2, FBXW5, ANAPC16, HRAS, EIF4G2, ARL2, MAP3K11, ARAP1, IFFO1, ING4, DDX11, CLIP1, ANKLE2, NEK3, TFDP1, METTL3, PSME2, NEK9, ZFYVE19, STARD9, PKD1, LCMT1, E2F4, CENPT, CHMP1…	93	KLHL21, SFN, GPR3, PLK3, JUN, GADD45A, RHOC, TXNIP, NES, UHMK1, BRINP2, ARL8A, BTG2, DYRK3, TGFB2, TP53BP2, KLF11, RHOB, MAPRE3, CYP26B1, STEAP3, ACVR1, PPP1R1C, HECW2, TUBA4A, UBE2E2, KLHL18, NEK11, MLF1, MECOM, SOX2, EREG, HERC5, HPGD, CASP3, PLK2, TRIM36, CCNJL, DUSP1, FOXC1, TUBB2A, TUBB2B, SOX4, TNF, BAK1, CDKN1A, CCND3, EGFR, CDK14, TEX15, ZNF703, SFRP1, SDCBP, CHMP4C, GEM, CDKN2A, CDKN2B, …	104	TP73, CAMK2N1, E2F2, AUNIP, CLSPN, CDCA8, CDC20, KIF2C, RAD54L, TAL1, STIL, CDKN2C, ORC1, NDC1, DHCR24, GFI1, SASS6, SLC16A1, PHGDH, CKS1B, IQGAP3, NUF2, ASPM, KIF14, NEK2, DTL, NSL1, CENPF, CCSAP, EXO1, CENPA, CGREF1, MTA3, NCAPH, BUB1, MCM6, SPC25, BARD1, CTDSP1, OBSL1, INHA, HJURP, CAMK1, FANCD2, KAT2B, KIF15, CDC25A, MCM2, SMC4, BCL6, TACC3, NCAPG, LIN54, CENPE, MAD2L1, CCNA2, PLK4, MND1, TRI…	247	ZBTB17, NABP1, SIRT7	3	NASP, PSRC1, EML4, CTDSPL, SPDL1, CUL7, EPB41L2, MLXIPL, RASSF4, ZWINT, CDCA3, BMP4, SRSF5, KIF22, KATNB1, SPAG5, ERCC2, MCM8	18
RBM25	CDK11A, KLHL21, PUM1, KHDRBS1, NASP, SH3GLB1, RHOC, ARHGEF2, CDK18, HTRA2, PRPF40A, USP37, AZI2, CTDSPL, CTNNB1, WDR6, HYAL1, BAP1, MAEA, ANAPC10, CDC23, HDAC3, SPDL1, DDX39B, SUN1, MLXIPL, COPS5, SMC5, CDK9, GOLGA2, FBXW5, RASSF4, HRAS, ILK, ARNTL, GAS2, MUS81, PPME1, PHB2, AAAS, DCTN2, PPP1R12A, RAB35, ANAPC5, PCID2, CCNB1IP1, METTL3, HAUS4, AJUBA, PSME2, CDKN3, SRSF5, NEK9, TUBGCP4, CIB1, PRC1…	90	PLK3, JUN, NES, KIAA1614, LPIN1, RHOB, NEK10, CLOCK, KIF3A, TUBB2B, EDN1, SOX4, UBD, TRIM39, MDC1, TNFAIP3, FZD9, DMTF1, CDK6, STAG3, ZNF703, TMEM67, PLEC, KIFC2, CDKN2B, SLC2A8, ASAH2, SIPA1, BIRC3, CREBL2, RGCC, REC8, GOLGA8A, GOLGA8B, THBS1, ERN2, CYLD, MIS12, CTC1, TIMP2, JUNB, SIK1, LIF, TSPYL2, SPIN2B, STAG3L3, PPP1R10	47	FBXO6, CDCA8, CDC20, KIF2C, ORC1, NDC1, GPSM2, CKS1B, CGREF1, INHA, CAMK1, FANCD2, MLH1, KIF15, TUSC2, RPL24, NEK11, MAD2L1, MND1, HPGD, CCNB1, CDKL3, KIF20A, CDC25C, CCDC69, BOD1, AIF1, TTBK1, GPNMB, PIWIL2, ESCO2, E2F5, FBXO43, RPS6, SAPCD2, ANAPC16, RRP8, TSG101, CDCA5, RPS3, CDCA3, PDE3A, KNTC1, ZNF268, RAD51B, OIP5, CCNB2, CYP1A1, RMI2, RPS15A, PLK1, NUPR1, KIF22, RPL26, PLD6, NLE1, RPL23, B…	74	SENP5	1	RCC1, ZWINT, WDHD1, TM4SF5, AURKB	5
RBM39	PHACTR4, DHCR24, INTS3, PMF1, MTA3, MSH6, PNPT1, MITD1, ERCC3, RIF1, PKP4, NABP1, STRADB, MLH1, HYAL1, PBRM1, TFDP2, BCL6, DLG1, MAEA, SKP2, POC5, YTHDC2, KIF13A, DDX39B, BAG6, MAPK13, HACE1, EPB41L2, SUN1, PCM1, UBXN2B, RASSF4, ANAPC16, TCF7L2, MUS81, C11orf80, NUMA1, ING4, CTDSP2, TBX3, NEK3, PSME2, MIS18BP1, SRSF5, ZFYVE19, STARD9, TUBGCP4, RPS15A, CCP110, E2F4, TERF2, FBXO31, FANCA, CTC1, USP…	72	PBX1, BTG2, PROX1, PPP1R1C, HPGD, TUBB2B, PPP1R10, MLXIPL, KIFC2, TMEM8B, PRAP1, RNF167, CDK5R1, TUBG2, RPS6KB1, TIMP2, SIRT2, AKT2, RBM38, KLHL22, LIF, UBD, BAG6	23	STMN1, KIF2C, RAD54L, ORC1, SLC16A1, NUF2, ASPM, KIF14, NEK2, CENPF, CCSAP, EXO1, CENPA, MSH2, BUB1, MCM6, BARD1, XPC, KIF15, SMC4, NCAPG, LIN54, MAD2L1, CCNA2, PLK4, MND1, TRIP13, RAD1, CCNB1, CDC25C, NPM1, CENPQ, MCM3, TTK, CENPW, RPA3, ANLN, EZH2, XRCC2, NCAPG2, CDCA2, ESCO2, PBK, MCM4, RAD54B, FBXO43, DSCC1, MTBP, HAUS6, RMI1, SMC2, CNTRL, DNA2, KIF20B, KIF11, CEP55, HELLS, RRM1, KIF18A, NAT1…	105	TSPYL2	1	PPM1G, CDK4, DLGAP5, HAUS2, KIF23, SPAG5, TOP2A	7
SART3	CTBP1, BAG6, LRP5, RPL26, APP	5	FBXW5, PKD1, E4F1, CDT1, JUNB, ATF5, HSPA1B	7	BRINP2, TGFB2, SOX4, CDKN2B, KLF4, PAX6, CCND2, TUBA1A, LIMK2, POLDIP2	10		0		0
SF1	PUM1, SFPQ, NASP, STIL, DHCR24, PSRC1, ARHGEF2, MDM4, EXO1, PPM1G, MTA3, MSH6, RALB, PKP4, ATF2, STRADB, GIGYF2, TRIM71, MLH1, KIF15, MAP4, HYAL1, PBRM1, UBA3, TFDP2, PLSCR1, CCNL1, DLG1, PDS5A, LIN54, SKP2, SPDL1, BAG6, EPB41L2, SRPK2, TACC1, COPS5, CSPP1, TERF1, WAC, PARD3, RASSF4, ZWINT, KIF11, BTRC, TCF7L2, ILK, STK33, EIF4G2, CKAP5, MADD, ARL2, MUS81, C11orf80, TBRG1, CDCA3, MDM1, TBX3, NEK3…	113	BTG2, DTL, PROX1, STEAP3, TTN, ZBED3, PPP1R10, MDC1, EHMT2, CDKN1A, TTBK1, GPER1, ZNF703, TMEM8B, SLC2A8, NOTCH1, ASAH2, PRAP1, BRSK2, MEN1, MAP3K11, RAD9A, CDK2AP2, USP2, THBS1, PKD1, GINS3, SMPD3, CDT1, MNT, RNF167, SLC9A3R1, TEX19, SYCE2, WIZ, MAU2, HAUS5, SIRT2, MED25, KLHL22, LIF, TTLL12, CDKL5, RAD17, TUBB, BAG6	46	KIF14, CCSAP, TBCE, CTDSPL, KLHL18, SMC4, SENP5, RAD17, RIOK2, NR3C1, EDN1, PIM1, HUS1, MIR29B1, RHEB, PCM1, RB1CC1, SDCBP, OSGIN2, RAD54B, CDKN2B, CHMP5, MAP3K8, BIRC2, CHEK1, CDK17, CDK8, HAUS2, MAPK6, ARPP19, CEP76, PIK3C3, PLCB1, TUBB1, CLTCL1, SPC25, DDX39B, MSH5, BAG6	39	MLXIPL, PML, KIF18B, RBM38	4	EML4, CETN3	2
SF3A3	KLHL21, PHACTR4, PUM1, KHDRBS1, NASP, PKN2, JTB, YY1AP1, PRCC, RNF2, TPR, NSL1, HNRNPU, AHCTF1, TRAPPC12, ROCK2, E2F6, BIRC6, XPO1, ETAA1, RTKN, MITD1, BCL2L11, ACTR3, ERCC3, PRPF40A, PKP4, TLK1, ATF2, STRADB, WDR12, CUL3, GIGYF2, TOP2B, SETD2, MAP4, HYAL1, BAP1, PRKCD, UBA3, RPL24, CCNL1, EIF4G1, SENP5, DLG1, MAEA, HTT, PDS5A, APBB2, CCNI, PLK4, NSUN2, SKP2, RAD17, HDAC3, NPM1, TMEM14B, DDX39B, …	194	ZBTB17, ID3, JUN, GADD45A, RHOC, TXNIP, BTG2, TGFB2, ADAM17, RHOB, MAPRE3, ZFP36L2, CCNT2, ARL8B, KLHL18, KLHDC8B, HES1, CASP3, PLK2, IRF1, SRA1, DUSP1, EDN1, SOX4, BAK1, CDKN1A, CCND3, MAD2L1BP, PTP4A1, AHR, GNAI1, ABCB1, SMARCD3, TRIM35, CHMP4C, KLF4, SLC2A8, NOTCH1, HRAS, SIPA1, FOSL1, RAD9A, MDM2, IGF1, TRIAP1, CDK2AP1, CHFR, AJUBA, ZFP36L1, CINP, THBS1, INO80, FES, E4F1, ERN2, NUPR1, TXNL4B,…	76	RUNX3, EPB41, AGO4, HFM1, SLC16A1, IQGAP3, NES, NUF2, KIF14, CDK18, DTL, EXO1, CGREF1, PPP1CB, SPC25, CTDSP1, TUBA4A, INHA, FANCD2, CTDSPL, KIF15, SPICE1, MCM2, CCNG2, LIN54, CENPH, CDC25C, PDGFRB, CCNG1, AIF1, MSH5, HSPA1A, KIFC1, PIM1, EPB41L2, STAG3L1, MAGI2, CDK14, ZCWPW1, ESCO2, TACC1, MYBL1, TMEM67, FBXO43, PTCH1, CDC26, CDK1, STOX1, KIF11, FGFR2, MKI67, E2F8, RAD51AP1, PDE3A, SLC39A5, HMGA…	86	CDK11A, PLK3, GAK, TP53INP1, DCUN1D3, SIRT7, CSNK1D, AKAP8L, TSPYL2	9	EML4, NCAPG, CENPK, MDC1, CUL7, ANLN, CDCA3, NUSAP1, AURKB, MYH10	10
SF3B1	RCC1, YTHDF2, EPB41, PUM1, EVI5, PSRC1, ARHGEF2, MDM4, CDK18, ANGEL2, LPIN1, DNMT3A, EML4, SPTBN1, PNPT1, DCTN1, RTKN, HTRA2, MITD1, STEAP3, PRPF40A, PKP4, TLK1, ATF2, NABP1, HYAL1, RPL24, RUVBL1, TFDP2, EIF4G1, SENP5, DLG1, ANKRD17, NEK1, CCNH, KIF3A, NPM1, FBXW11, RGS14, DDX39B, BAK1, MAPK13, UBR2, KLHDC3, CUL9, EPB41L2, MLXIPL, ASNS, SRPK2, PCM1, NPM2, RMDN1, DCTN3, CLTA, GOLGA2, ZWINT, CCAR1,…	127	KLHL21, RGS2, BTG2, MAPRE3, PPP1R1C, HECW2, PER2, MLF1, BCL6, DUSP1, HECA, RPS6KA2, GPNMB, ABCB1, CDK14, PIWIL2, NUGGC, RB1CC1, GEM, PTPN3, FGFR2, WEE1, ARNTL, GAS2, NR4A1, DDIT3, AJUBA, REC8, PLCG2, CDK10, TM4SF5, ERN1, CEBPA, BMP2, SIK1, PRR5, MSH5, BAG6, PPP1R10, DDX39B	40	CAMK2N1, E2F2, AUNIP, STMN1, RPS6KA1, SFN, GPR3, RBBP4, CLSPN, CDCA8, CDC20, KIF2C, RAD54L, ORC1, NDC1, SASS6, CKS1B, IQGAP3, NES, NUF2, ASPM, KIF14, NEK2, DTL, NSL1, CENPF, CCSAP, EXO1, PRKCE, CYP26B1, NCAPH, BUB1, BARD1, HJURP, FANCD2, MLH1, KIF15, SPICE1, MCM2, SMC4, ECT2, LMLN, TACC3, RNF4, NCAPG, CEP135, MAD2L1, CCNA2, PLK4, MND1, TRIP13, CENPK, CCNB1, KIF20A, CDC25C, PTTG1, SPDL1, TUBB2B, T…	197	NEDD9, KLF4, PKD1	3	NASP, STIL, CHORDC1, CHEK1, CDCA3, TBX3, NUSAP1, CIB1, FANCA, SPAG5, GIPC1, LIG1, DSN1, UBE2C, FLNA	15
SF3B4	KLHL21, MIIP, POGZ, INTS3, ARHGEF2, ARL8A, CDK18, E2F6, LPIN1, PPM1G, BIRC6, EML4, DCTN1, RTKN, HTRA2, ERCC3, PRPF40A, PKP4, ATF2, GIGYF2, WDR6, HYAL1, BAP1, DLG1, MAEA, NSUN2, CETN3, KIF3A, HDAC3, CSNK1A1, TMEM14B, DDX39B, BAG6, EHMT2, UBR2, TUBE1, EPB41L2, SUN1, MLXIPL, ASNS, COPS5, HSF1, FBXL6, UHRF2, CLTA, NEK6, GOLGA2, FBXW5, WAC, PARD3, CCNY, RASSF4, ZWINT, PSMD13, ILK, MEN1, MUS81, ARAP1, …	110	CROCC, PLK3, CDC7, NES, BTG2, TGFB2, GEN1, CYP26B1, STEAP3, BIN1, NABP1, HECW2, NEK10, ATR, GAK, FGF2, TRIM36, CAMK2A, FOXC1, TUBB2B, SOX4, UBD, MDC1, CDKN1A, CCND3, CUL9, PKHD1, HECA, RPS6KA2, FZD9, DMTF1, STAG3, CAV2, MIR29B1, SMARCD3, TEX15, ZNF703, CCNE2, PLEC, KIFC2, CDKN2A, CDKN2B, KLF4, SLC2A8, NOTCH1, SVIL, BRSK2, PAX6, SIPA1, FOSL1, CCND2, TUBA1A, REC8, TGM1, NIN, VASH1, THBS1, EID1, TSC…	77	RCC1, CDKN2C, GPSM2, SLC16A1, TXNIP, CKS1B, PMF1, NUF2, GJC2, ID2, CGREF1, WDR12, INHA, CAMK1, KIF15, PRKCD, CCNG2, LIN54, ANAPC10, CENPH, CDC25C, LSM11, NPM1, PIM1, TTBK1, SND1, RPS6, CHMP5, PRAP1, ARL2, ANAPC15, RPS3, TUBA1C, BTG1, NUP37, PPP1CC, RAD51B, CCNB2, CYP1A1, RPS15A, MAPK3, PLCG2, TM4SF5, SLC6A4, RPL23, TOP2A, CDK3, TEX19, SPC24, UBE2C, TUBB1, BIRC7, PDXP, PIM2, FOXO4, CUL4B, SPC25, D…	58	CDK11A, TSPYL2	2	TBCE, RPL24, GAS2, PHB2, SLC39A5, HAUS4, AURKB, LSM14A	8
SFPQ	EPB41, PUM1, NASP, EVI5, JTB, PMF1, ARF1, CENPA, PPM1G, SPAST, XPO1, MITD1, PKP4, ATF2, STRADB, MLH1, MAP4, HYAL1, PBRM1, PCNP, TFDP2, PLSCR1, ECT2, BCL6, MAEA, PDS5A, CENPE, CENPK, POC5, BOD1, RGS14, KIF13A, PTP4A1, HACE1, CDK19, PTPRK, EPB41L2, NUP43, SUN1, MLXIPL, ZNF655, TAF6, SRPK2, PCM1, UBXN2B, FBXO43, ZMYND11, GTPBP4, PARD3, RASSF4, ZWINT, CCAR1, TCF7L2, TACC2, PPP2R2D, EIF4G2, INCENP, ME…	103	ID3, GPR3, PLK3, BTG2, RHOB, STEAP3, ZBED3, CCNJL, FOXC1, TUBB2B, PPP1R10, CDKN1A, ZNF703, CDKN2A, CDKN2B, SLC2A8, NOTCH1, MAP3K11, FOSL1, USP2, ZFP36L1, PKD1, NUPR1, MNT, GATA6, FSD1, JUNB, WIZ, PPP1R15A, ATF5, LIF, TTLL12, FLNA, RAD17, UBD, BAG6	36	SFPQ, GPSM2, NUF2, MDM4, KIF15, MAD2L1, SPDL1, AIF1, DYNLT1, RAD54B, MAP3K8, CDK1, STOX1, PTEN, FGFR2, IPO7, MIS18BP1, CCNB2, GSPT1, SPIRE2, SPAG5, SLC6A4, PRR11, CDC25B, PLCB1, TUBB1, SPC25, DDX39B	28	ARHGEF2, ARAP1, RNF167, RBM38, APP	5	MTA3, LIN54, RAD17, RHEB, NSMCE2, C11orf80, CHEK2	7
SMNDC1	EML4, BAG6, CSNK1D	3	KLHL21, SFN, PLK3, BTG2, MAPRE3, STEAP3, TUBA4A, KLHL18, CCNJL, EDN1, UBD, CCND3, TACC1, BOP1, CDKN2B, FBXW5, DUSP13, PRAP1, PAX6, SIPA1, FOSL1, BIRC3, RGCC, THBS1, NUPR1, TM4SF5, CCDC57, TEX19, TUBB6, DAPK3, JUNB, GIPC1, CCDC124, SERTAD1, ATF5, BID, LIF, FLNA, HSPA1B, HSPA1A, BAG6, MSH5	42	PSRC1, NUF2, NEK2, DTL, CENPF, LIN9, CCSAP, ACTR2, LIN54, CCNA2, SKP2, KIF20A, CDC25C, LSM11, CDK19, ANLN, PBK, MCM4, TGFBR1, STOX1, PDCD4, FGFR2, IGF2, RRM1, FEN1, CHEK1, CCND2, PDE3A, PPP1CC, ZNF268, DLGAP5, RAD51, OIP5, TICRR, SPAG5, SLC6A4, BRIP1, NDC80, TUBB1, MIS18A, PSMD10	41		0		0
SNRNP200	CDC42, EPB41, CDCA8, E2F6, PPM1G, MTA3, XPO1, DCTN1, MITD1, TTL, RIF1, PRPF40A, PKP4, TLK1, ATF2, STRADB, CTDSP1, MLH1, MAP4, HYAL1, PBRM1, STAG1, TFDP2, PLSCR1, CCNL1, EIF4G1, DLG1, MAEA, RNF4, PDS5A, NIPBL, POC5, BOD1, DDX39B, PTP4A1, EPB41L2, SUN1, SRPK2, TERF1, MELK, CCNY, RASSF4, REEP3, PPP2R2D, HRAS, IGF2, EIF4G2, MADD, MEN1, NUMA1, FOXM1, ING4, TBX3, ANAPC5, KNTC1, TFDP1, METTL3, PSME2, EI…	92	SFN, TRNP1, ARL8A, TUBA4A, CCNJL, TUBB2A, TUBB2B, PPP1R10, CDKN1A, GPER1, TMEM8B, SLC2A8, MAP3K11, SIPA1, FOSL1, TUBA1C, NR4A1, ZFP36L1, PML, MNT, RNF167, TOM1L2, TUBG2, ERN1, TEX19, JUNB, WIZ, ATF5, MIF, SUSD2, LIF, PDXP, PDGFB, TTLL12, HCFC1, RAD17, TUBB, MDC1, BAG6	39	STMN1, KIF2C, NUF2, TPR, KIF14, NEK2, CALM2, PNPT1, CHMP3, MCM6, XPC, KIF15, CHMP2B, SMC4, NCAPG, TRIP13, CCNB1, CENPH, CETN3, RIOK2, KIF20A, CDC25C, IK, SPDL1, NPM1, UIMC1, GMNN, MCM3, CENPW, RPA3, EZH2, RHEB, NCAPG2, FZD3, RAD54B, FBXO43, DSCC1, RPS6, TGFBR1, CDK1, KIF20B, KIF11, HELLS, ARL3, SMC3, FGFR2, RRM1, STK33, CKAP5, CELF1, C11orf80, UVRAG, CHEK1, RAD51AP1, RACGAP1, YEATS4, CDK17, SKA3,…	86	MLXIPL, AKT2, RBM38	3	CENPF, RAD17, SRSF5, TOP2A	4
SNRNP70	EPB41, NASP, SH3GLB1, JTB, YY1AP1, TPR, NEK7, NSL1, TRAPPC12, ROCK2, LPIN1, PPP1CB, BIRC6, CALM2, PNPT1, XPO1, STAMBP, TTL, CLASP1, CCNT2, PRPF40A, PKP4, ATF2, KLHL18, HYAL1, PCNP, TFDP2, PLSCR1, EIF4G1, BCL6, MAEA, APBB2, ANKRD17, FBXW7, NEK1, CETN3, KIF3A, SPDL1, FBXW11, BOD1, KIF13A, DDX39B, BAG6, EHMT2, PTP4A1, SENP6, EPB41L2, SUN1, MLXIPL, ZNF655, TAF6, KMT2E, SRPK2, MCPH1, TNKS, PCM1, NSMCE…	122	PRKACB, TXNIP, TDRKH, ADAM17, BCL2L11, ACVR1, TUBA4A, TUBA4B, NEK10, CTDSPL, JMY, IRF1, PDGFRB, DUSP1, TUBB2A, CDKN1A, PIM1, TTBK1, GPNMB, ABCB1, HBP1, THAP5, PIWIL2, TP53INP1, STOX1, PRAP1, APBB1, ING4, CREBL2, MDM2, ZNF268, REC8, CGRRF1, CCPG1, CYP1A1, MEIOB, PLCG2, TM4SF5, SLC6A4, TEX14, TUBD1, AXIN2, TEX19, MISP, GADD45B, SYCE2, MSH5, HSPA1A, BAG6	49	MAD2L2, ZBTB17, E2F2, AUNIP, STMN1, SFN, RCC1, CLSPN, LSM10, CDCA8, CDC20, KIF2C, RAD54L, STIL, ORC1, HFM1, CDC7, SASS6, GPSM2, RHOC, CKS1B, IQGAP3, NUF2, ASPM, KIF14, NEK2, INTS7, CENPF, EXO1, CENPA, PPM1G, NCAPH, BUB1, STEAP3, MCM6, SPC25, PPP1R1C, WDR12, BARD1, HJURP, TADA3, KIF15, CDC25A, MCM2, SMC4, MECOM, ECT2, TACC3, NCAPG, CEP135, LIN54, CENPE, MAD2L1, CCNA2, PLK4, MND1, CEP72, TRIP13, TE…	246	NABP1, KLF4, LGMN, CTC1	4	PSRC1, DCTN1, NCAPG2, CHEK1, FOXM1, TFDP1, DLGAP5, KIF23, UBE2I, FANCA, AATF, HMG20B, CDC25B, CDK16	14
SRSF1	KLHL21, RCC1, EPB41, PUM1, KHDRBS1, KIF2C, NASP, ITGB3BP, RNF2, NSL1, TBCE, AHCTF1, DNMT3A, MTA3, CALM2, MSH2, PNPT1, ETAA1, DCTN1, RTKN, TTL, CLASP1, RIF1, PRPF40A, PKP4, MLH1, CTNNB1, MAP4, NME6, USP19, PCNP, STAG1, CCNL1, DLG1, GAK, CTBP1, PLRG1, NSUN2, KIF2A, CENPK, CDC25C, SRA1, CCNG1, NPM1, UIMC1, TMEM14B, DDX39B, BAG6, MAPK14, MAPK13, RNF8, CUL7, MCM3, PTP4A1, EPB41L2, SUN1, CDK13, MLXIPL,…	160	E2F2, CLSPN, CDC20, STIL, SSX2IP, NES, ASPM, KIF14, BTG2, DYRK3, NEK2, TGFB2, EXO1, GEN1, MAPRE3, PRKCE, XPO1, CYP26B1, BIN1, CCNT2, NABP1, HECW2, SETMAR, NEK10, DYNC1LI1, CLASP2, CDC25A, CEP97, NAA50, TOPBP1, ATR, SMC4, MECOM, LMLN, NCAPG, ANAPC4, APBB2, CEP135, PKD2, FBXW7, CASP3, TRIP13, PLK2, CCNB1, ZBED3, YTHDC2, TRIM36, IRF1, KIF3A, PPP2CA, KIF20A, SPDL1, FOXC1, SOX4, UBD, TRIM39, MDC1, CDK…	173	RUNX3, TRNP1, AGO4, DHCR24, GFI1, SLC16A1, TXNIP, JTB, CDK18, GJC2, CGREF1, CTDSP1, TUBA4A, INHA, HYAL1, PRKCD, RPL24, BCL6, LIN54, SPRY1, CENPH, PDGFRB, LSM11, DUSP1, TUBB2A, NEDD9, AIF1, CLIC1, PIM1, KLHDC3, CITED2, MAGI2, ASNS, HBP1, PIWIL2, TACC1, MYC, RPS6, PTCH1, FBXW5, SAPCD2, ZNF503, AVPI1, FGFR2, EML3, LRP5, PPME1, NR4A1, BTG1, PPP1CC, KNTC1, SPRY2, GOLGA8A, CYP1A1, SNX33, TFAP4, RPS15A,…	87	CDC7, ECT2, CENPE, DMTF1, TRIM35, MKI67, MDM1, MDM2, ZNF268, NIN, KIF23, CYLD, NCOR1, STRADA, CCNE1, DONSON, CDC45, CHEK2, FLNA	19	OBSL1, CTDSPL, CCNI, BOD1, IGF2, RPS3, FOXN3, MAP2K1, SLC6A4, PLCB1, SRC, SUN2	12
SRSF3	PHACTR4, YTHDF2, PUM1, YY1AP1, E2F6, BIRC6, EML4, DCTN1, CHMP3, RIF1, PRPF40A, PKP4, TLK1, ATF2, NABP1, STRADB, PDCD6IP, MAP4, HYAL1, PBRM1, UBA3, TFDP2, EIF4G1, DLG1, GAK, NCAPG, NSUN2, KIF20A, SPDL1, BOD1, RGS14, BAG6, BAK1, PTP4A1, CDK19, CENPW, EPB41L2, KATNA1, MLXIPL, KMT2E, WASL, HIPK2, NCAPG2, PCM1, HSF1, SMC2, PTPN3, CNTRL, NUP214, FBXW5, WAC, SVIL, CCNY, HELLS, TACC2, ARNTL, MADD, CELF1,…	101	CEP85, SFN, GADD45A, BRINP2, RGS2, BCL2L11, PPP1R1C, HECW2, TUBA4A, MECOM, EREG, ANKRD31, CAMK2A, SOX4, RPS6KA2, CDK14, MEPCE, MIR29B1, CHMP4C, GEM, CDKN2B, C10orf90, PAX6, DDIT3, IGF1, MYO16, C14orf39, ZFP36L1, EID1, CDK5R1, ANKFN1, TEX19, TUBA8, BEX2, MIR29A, BAG6, PPP1R10, MDC1	38	INTS3, NES, LMLN, MSH5, HSPA1B, CUL9, CDK5, ESCO2, MYBL1, TMEM67, RASSF4, CDCA5, CCND2, CDCA3, ESPL1, SKA3, BRCA2, UTP14C, DLGAP5, VASH1, EML1, KIF23, FANCI, FES, CHTF18, PAGR1, KCTD11, AURKB, SLC6A4, BRCA1, JUND, BRSK1, MYBL2, SUSD2, GAS2L1, RPS6KA3, CETN2, PLEC, FBXL6, DDX39B, MDC1	41	KLF4	1		0
SRSF5	RCC1, NASP, ITGB3BP, JTB, CALM2, DCTN1, HTRA2, USP39, PRPF40A, OBSL1, TADA3, MAP4, CCNL1, ECT2, MAEA, BAG6, MAPK14, MAPK13, CDKN1A, EPB41L2, SUN1, ZNF655, PCM1, RMDN1, CLTA, PTPN3, NEK6, SLC2A8, GOLGA2, PARD3, RASSF4, CDK1, HRAS, ILK, GAS2, CELF1, PPP1CA, LRP5, ARAP1, PHB2, SLC39A5, CLIP1, RAN, SUGT1, APEX1, ZFYVE19, ARPP19, CIB1, UBE2I, NDE1, GIT1, ATAD5, KAT2A, CSNK1D, PIN1, GIPC1, AKAP8L, NSFL…	62	PLK3, JUN, NABP1, DUSP1, EDN1, TUBE1, ASNS, DUSP13, PAX6, BIRC3, DDIT3, RGCC, THBS1, NUPR1, ERN1, TEX19, JUNB, SIK1, LIF, PDGFB	20	CDCA8, CDC20, KIF2C, RAD54L, ORC1, PSRC1, CKS1B, IQGAP3, NEK2, DTL, CENPF, CENPA, NCAPH, BUB1, MCM6, SPC25, KIF15, MCM2, TACC3, MAD2L1, CCNA2, CCNB1, KIF20A, CDC25C, PTTG1, KIFC1, CCND3, MCM3, ANLN, CDK14, PBK, TEX15, FBXO43, MELK, SAPCD2, ZWINT, MKI67, RRM1, E2F8, KIF18A, FEN1, CDCA5, ANAPC15, CHEK1, FOXM1, CCND2, NCAPD2, DDX12P, TUBA1A, ESPL1, E2F7, SKA3, TFDP1, DLGAP5, VASH1, XRCC3, BUB1B, OIP…	89	ITGB1	1	MLXIPL, CDCA3, SRSF5, BIRC5	4
SRSF7	EPB41, NASP, PMF1, E2F6, EML4, TTL, PKP4, TOPBP1, TFDP2, GAK, MAEA, CCNI, TRIP13, HDAC3, CCNG1, DDX39B, UBR2, MCM3, EPB41L2, MLXIPL, ASNS, EZH2, PRKDC, GOLGA2, CKAP5, PPP1CA, RHNO1, PPP1R12A, TFDP1, APEX1, SRSF5, LGMN, EIF2AK4, KNSTRN, TFAP4, NUBP1, RFWD3, SPIRE2, RNF167, NDEL1, NCOR1, ZNF207, BECN1, PRKAR1A, SRSF2, TXNL4A, DOT1L, UPF1, LSM14A, CDK16, HCFC1, FLNA	52	PLK3, JUN, NES, BTG2, TGFB2, TRAPPC12, NABP1, NEK10, HES1, PLK2, CCNJL, TUBB2B, EDN1, SOX4, MDC1, TEX15, ZNF703, CDKN2B, KLF4, MAP3K8, DUSP13, PAX6, SIPA1, FOSL1, CCND2, TUBA1A, RGCC, REC8, GOLGA8A, THBS1, NDE1, ERN2, CTC1, TIMP2, TUBB6, GADD45B, JUNB, TGFB1, LIF, LIMK2, STAG3L3, SMC1A, PPP1R10	43	FBXO6, RAD54L, PPP1R1C, CAMK1, RPL24, CCDC69, AIF1, CDK5, NUGGC, ZNF16, PRAP1, GAS2, RPS3, HSPA8, CRADD, CYP1A1, CHTF8, PLD6, SLC6A4, RPL23, HEXIM2, MAP2K6, CCDC57, CABLES2, PDXP, CETN2, DDX39B	27	DMTF1	1	RPS6	1
SRSF9	WRAP73, KLHL21, RCC1, EPB41, NASP, RHOC, CDK18, BIRC6, MTA3, ERCC3, OBSL1, BAP1, CETN3, KIF13A, DDX39B, BAG6, TBRG4, SCRIB, UHRF2, RPS6, GOLGA2, GTPBP4, RASSF4, HRAS, GAS2, EML3, ING4, ANAPC5, ANKLE2, AJUBA, SRSF5, ZFYVE19, MAPK6, LCMT1, E2F4, CENPT, TERF2, SPIRE2, RNF167, STRADA, LLGL2, CCDC57, CDC37, ERCC1, BAX, CSNK2A1, APP, CDK16, TAF1, ATRX	50	CROCC, SFN, PLK3, JUN, TXNIP, NES, HMCN1, BTG2, TRAPPC12, ROCK2, SPDYA, BIN1, NABP1, PELO, CCNJL, DUSP1, FOXC1, TUBB2B, SOX4, MAPK13, CDKN1A, CCND3, HECA, DMTF1, CDK6, SRPK2, LEP, TEX15, ZNF703, OSGIN2, GEM, PLEC, KIFC2, CDKN2B, KLF4, PTPN3, SVIL, MAP3K8, DUSP13, PRAP1, APBB1, ARNTL, SIPA1, FOSL1, CCND2, TUBA1A, DDIT3, MDM2, RGCC, REC8, TGM1, THBS1, EID1, MEIOB, NDE1, ERN2, TUBB3, KCTD11, AXIN2, …	73	FBXO6, AUNIP, STMN1, CDCA8, CDC20, KIF2C, RAD54L, STIL, CDKN2C, ORC1, DHCR24, SLC16A1, CKS1B, NUF2, NEK2, DTL, CENPF, EXO1, CENPA, NCAPH, BUB1, SPC25, PPP1R1C, PARD3B, HJURP, KIF15, TPRA1, MCM2, TACC3, NCAPG, LIN54, CENPE, MAD2L1, CCNA2, MND1, SKP2, CENPK, CCNB1, KIF20A, CDC25C, PTTG1, AIF1, KIFC1, TTBK1, CENPQ, TTK, CENPW, FBXO5, RPA3, ANLN, CDK5, ESCO2, PBK, NUGGC, MYBL1, FBXO43, DSCC1, ZNF16, …	140	TUBA4A, SLC2A8, FLNA	3	MLXIPL, SPAG5	2
TAF15	KLHL21, NASP, RHOC, POGZ, JTB, PMF1, CDK18, PNPT1, DCTN1, RTKN, HTRA2, ERCC3, PKP4, NME6, WDR6, BAP1, GAK, MAEA, HTT, NSUN2, CENPK, RAD50, CDC25C, HDAC3, DDX39B, BAG6, MLXIPL, COPS5, FBXL6, GOLGA2, GTPBP4, RASSF4, ZWINT, PSMD13, EIF4G2, GAS2, MEN1, NUMA1, ARAP1, PPME1, ING4, PHB2, ANAPC5, APEX1, AJUBA, PSME2, DLGAP5, SRSF5, CCNDBP1, TUBGCP4, PRC1, CENPT, FANCA, SPAG5, CDK5RAP3, LLGL2, CSNK1D, THO…	67	IQGAP3, BTG2, GEN1, PRKCE, TTL, NABP1, TUBA4B, NEK10, ATR, LMLN, ANAPC4, PKD2, FBXW7, PLK2, YTHDC2, TRIM36, KIF3A, MDC1, MSH5, GNAI1, DMTF1, CDK6, NUGGC, WRN, MYBL1, TMEM67, CDK5RAP2, NOTCH1, DUSP13, STK33, USP2, TIMELESS, CIT, POLE, RGCC, FANCM, GOLGA8B, THBS1, CAPN3, STARD9, TP53BP1, MNS1, CCP110, MIS12, CTC1, RNF112, ATAD5, PSMC3IP, CNTD1, BRCA1, EME1, STRADA, TEX19, SYCE2, L3MBTL1, MICAL3, TA…	59	AURKAIP1, FBXO6, TRNP1, RBBP4, ARF1, GJC2, ID2, CTDSP1, OBSL1, INHA, CAMK1, HYAL1, CCDC69, TUBB2A, EDN1, UBD, MAPK13, KLHDC3, CITED2, GPER1, SND1, CDK5, EIF4EBP1, SCRIB, BOP1, DAB2IP, NEK6, FBXW5, SAPCD2, TUBB4B, MRPL41, AVPI1, FBXL15, PRAP1, IGF2, MAP3K11, PPP1CA, LRP5, RBM7, CTDSP2, CDK17, RAB35, LATS2, PML, CYP1A1, SNX33, FES, EME2, PAGR1, KATNB1, CHTF8, VPS4A, PLCG2, CDT1, KCTD11, LLGL1, NLE1…	92	DDX11, ATRX	2	SLC39A5, E2F4, TM4SF5, RAD23A	4
TFIP11	NASP, PRPF40A, MAEA, BAG6, GBF1, HRAS, MDM2, SRSF5, PRKAR1A, NUP62, PRMT2	11	TRNP1, PLK3, JUN, NES, BTG2, RHOB, NABP1, CTDSPL, EREG, CCNJL, DUSP1, TUBB2A, TUBB2B, EDN1, SOX4, TRIM39, CDKN1A, STAG3L4, ABCB1, MIR29B1, CDKN2B, SLC2A8, FBXW5, NR4A1, ZNF268, RGCC, ZFP36L1, E4F1, CHTF8, TM4SF5, TP53I13, TUBB6, GADD45B, JUNB, JUND, TGFB1, ATF5, BCL2L1, LIF, PDGFB, UBD	41	E2F2, AUNIP, CDCA8, CDC20, KIF2C, RAD54L, STIL, CDKN2C, ORC1, SASS6, GPSM2, CKS1B, IQGAP3, NUF2, ASPM, KIF14, NEK2, DTL, CENPF, LIN9, EXO1, CENPA, XPO1, NCAPH, BUB1, MCM6, SPC25, PARD3B, BARD1, HJURP, FANCD2, KIF15, HYAL1, MCM2, TOPBP1, SMC4, TACC3, NCAPG, CEP135, LIN54, CENPE, MAD2L1, CCNA2, PLK4, MND1, TRIP13, SKP2, CENPK, CCNB1, CENPH, KIF20A, CDC25C, CCDC69, PTTG1, SPDL1, TUBB, EHMT2, MCM3, T…	183	RHOC	1	KIFC1, MELK, RAD51C	3
TIA1	HYAL1, PCNP, PLSCR1, DDX39B, EPB41L2, COPS5, RASSF4, EML3, PPME1, FOXM1, TBX3, ANAPC5, AJUBA, PSME2, SRSF5, TFAP4, E2F4, ZNF207, KAT2A, CDC37, NSFL1C, APP	22	PLK3, NABP1, NEK10, SOX4, MDC1, MSH5, ZNF703, CDKN2B, RGCC, REC8, FANCM, GOLGA8A, GOLGA8B, THBS1, CCP110, ERN2, CTC1, TIMP2, STAG3L3, SMC1A	20	FBXO6, INHA, CDK5, NUGGC, NPR2, GAS2, HSPA8, NUPR1, MAP2K6, TUBB1, POLDIP2, HSPA1B	12		0		0
TIAL1	YY1AP1, USP39, TADA3, CTNNB1, MAP4, PCNP, PLSCR1, BCL6, DLG1, PKD2, RAD50, KIF13A, DDX39B, MAPK14, CUL7, PTP4A1, ZNF655, MCPH1, PINX1, PCM1, UHRF2, NTMT1, RASSF4, ANAPC16, PSMD13, EML3, ARAP1, PHB2, DDX11, TBX3, ANAPC5, APEX1, PSME2, SRSF5, CCNDBP1, ARPP19, E2F4, CENPT, ZNF207, CDK5RAP3, CDC37, AKAP8L, BAX, CSNK2A1, SON, CHEK2	46	WRAP73, KLHL21, FBXO6, ZBTB17, CROCC, PLK3, GADD45A, MAEL, BTG2, DNMT3A, MAPRE3, TUBA4B, KAT2B, KLHDC8B, PARP3, NEK11, SIAH2, GAK, HPGD, SRA1, BAK1, CDKN1A, CUL9, TTBK1, PKHD1, GPER1, MLXIPL, SMARCD3, NPM2, TRIM35, ZNF703, SCRIB, FBXL6, KIFC2, TMEM8B, SLC2A8, NOTCH1, ANAPC2, MRPL41, KLLN, PRAP1, BRSK2, DCDC1, SAC3D1, FOSL1, USP2, IFFO1, MDM2, REC8, CHMP4A, TGM1, CAPN3, EID1, BBS4, PML, FES, SSTR5…	100	E2F2, AUNIP, STMN1, RCC1, EPB41, CLSPN, AGO4, CDCA8, CDC20, KIF2C, RAD54L, STIL, CDKN2C, ORC1, NDC1, CDC7, SASS6, CDC14A, GPSM2, PSRC1, SLC16A1, TXNIP, CKS1B, IQGAP3, NES, NUF2, ASPM, KIF14, ZBED6, NEK2, INTS7, DTL, CENPF, LIN9, CCSAP, EXO1, HNRNPU, ROCK2, CENPA, CGREF1, PPP1CB, SPAST, EML4, CALM2, MSH2, MSH6, XPO1, ALMS1, NCAPH, BUB1, ANAPC1, TTL, MCM6, RIF1, PKP4, FIGN, SPC25, BARD1, USP37, HJU…	332	MIIP, LPIN1, FBXW5, HRAS, CEP164, SIRT7, FBXL12	7	NASP, ARHGEF2, CDK7, EPB41L2, PCID2, AURKB, RPL26, MYH10, PSMC3IP, GINS1, STAG2	11
TRA2A	EML4, PRPF40A, PRMT2, RPS6KA3	4	HFM1, NEK11, PLK2, EDN1, UBD, ASNS, BCAT1, THBS1, GATA6, JUNB, DDX39B, BAG6	12	ARL8A, TUBA4A, POLDIP2, EHMT2	4		0		0
U2AF1	WRAP73, RCC2, RPA2, YTHDF2, EPB41, PUM1, SFPQ, SASS6, POGZ, INTS3, YY1AP1, LMNA, RNF2, TPR, MDM4, CDK18, NSL1, TBCE, AHCTF1, ROCK2, DNMT3A, BIRC6, MTA3, SPTBN1, PNPT1, STAMBP, DCTN1, RTKN, MITD1, CLASP1, ERCC3, ATF2, WDR12, GIGYF2, CAMK1, TOP2B, PDCD6IP, CTDSPL, CTNNB1, SETD2, MAP4, CDC25A, HYAL1, PARP3, BAP1, PCNP, TPRA1, RUVBL1, TOPBP1, STAG1, CCNL1, SMC4, ECT2, EIF4G1, SENP5, DLG1, GAK, ANKRD1…	250	ZBTB17, JUN, SH3GLB1, RGS2, PROX1, RHOB, PPP1R1C, PER2, UBE2E2, CHMP2B, MECOM, SKIL, TET2, EGF, FBXW7, HPGD, CASP3, PLK2, APC, FOXC1, SOX4, TRIM39, PPP1R10, AIF1, CDKN1A, CUL9, HECA, EZR, GNAI1, ABCB1, ASNS, PIWIL2, NKX3-1, ZNF703, VCPIP1, GEM, CDKN2B, ANXA1, KLF4, SLC2A8, ERCC6, TRIM21, ARNTL, PAX6, PRDM11, FOSL1, CYP27B1, CLIP1, CHFR, RGCC, SPRY2, ZFP36L1, THBS1, INO80, CCPG1, FEM1B, FES, DCUN1…	76	CDCA8, CDC20, RAD54L, CDKN2C, NDC1, GPSM2, PSRC1, IQGAP3, NUF2, KIF14, NEK2, CENPF, CENPA, CGREF1, BUB1, INHA, HJURP, FANCD2, KIF15, MCM2, TACC3, LIN54, CCNA2, MND1, TRIP13, TERT, CENPK, KIF20A, CDC25C, PDGFRB, PTTG1, SYCP2L, KIFC1, EFHC1, TTK, PLAGL1, ANLN, NCAPG2, REEP4, PBK, MYBL1, E2F5, TMEM67, HAUS6, TMEM8B, SAPCD2, CDK1, KIF11, ARL3, IGF2, RRM1, KIF18A, ARL2, PPME1, HEPACAM, TUBA1B, SLC39A5…	97	CDK11A, PLK3, GADD45A, E2F6, LPIN1, NABP1, ERN1, PARD6B, MICAL3	9	RCC1, KIF2C, NASP, NCAPH, NCAPG, MAD2L1, CCNB1, BOD1, MSH5, EZH2, RPS3, FOXM1, NCAPD2, CDCA3, CIT, KNTC1, BUB1B, KNSTRN, NUSAP1, FANCA, SPIRE2, AURKB, SPAG5, EME1, MCM8, MYBL2, UBE2C	27
U2AF2	CDK11A, CDC42, CEP85, YTHDF2, EPB41, PUM1, SFPQ, FOXJ3, EVI5, POGZ, INTS3, JTB, YY1AP1, LMNA, MDM4, CDK18, AHCTF1, TRAPPC12, ROCK2, E2F6, DNMT3A, PPP1CB, BIRC6, EML4, MTA3, SPTBN1, PNPT1, XPO1, DCTN1, RTKN, HTRA2, USP39, MITD1, BCL2L11, RALB, ERCC3, RIF1, PRPF40A, PKP4, TLK1, ATF2, NABP1, STRADB, CNPPD1, OBSL1, DIS3L2, GIGYF2, PER2, CAMK1, MLH1, KLHL18, MAP4, ATRIP, RHOA, HYAL1, BAP1, PBRM1, UBA3…	288	MIIP, ZBTB17, SFN, GPR3, JUN, GADD45A, ARL8A, BTG2, PROX1, LPIN1, RHOB, BIN1, ACVR1, TUBA4A, MECOM, APBB2, PLK2, APC, CCNJL, DUSP1, RGS14, TUBB2A, TUBB2B, SOX4, MDC1, BAK1, CDKN1A, CUL9, MAGI2, ZNF703, GEM, KIFC2, CDKN2A, CDKN2B, TMEM8B, KLF4, SLC2A8, SVIL, ECD, DUSP13, PRAP1, PAX6, MAP3K11, SIPA1, CDK2AP2, USP2, TUBA1A, TUBA1C, NR4A1, RGCC, ZFP36L1, CCNK, PPP1R13B, CCPG1, PML, FES, NUPR1, TUBB3,…	86	E2F2, AUNIP, STMN1, CLSPN, CDCA8, CDC20, RAD54L, STIL, CDKN2C, ORC1, NDC1, HFM1, GPSM2, PSRC1, CKS1B, IQGAP3, ASPM, KIF14, NEK2, LIN9, EXO1, GEN1, CENPA, CGREF1, MSH2, ALMS1, CHMP3, NCAPH, BUB1, MCM6, SPC25, BARD1, HJURP, MCM2, TACC3, PPAT, CCNA2, PLK4, MND1, CEP44, TRIP13, RAD1, CENPH, CCNH, CETN3, KIF20A, CCDC69, PTTG1, SPDL1, TMEM14B, GMNN, KIFC1, PIM1, EFHC1, TTK, CASP8AP2, CENPW, FBXO5, MAD1…	194	RHOC, ARHGEF2, PPP1R1C, PPP1R10, DDX39B, EHMT2, MEN1, FOSL1, PTPN6, LRP6, RAB35, MEIS2, THBS1, PKD1, TAOK2, RPS6KB1, ERN1, CSNK1D, HMG20B, BRD4, AKAP8L, BCL2L1, APP, MICAL3, EP300, TSPYL2, FLNA	27	RCC1, KIF2C, NASP, SASS6, NUF2, TPR, CENPF, PPM1G, MSH6, ANAPC1, FANCD2, XPC, TOP2B, KIF15, CDC25A, STAG1, TFDP2, CCNL1, SMC4, NCAPG, LIN54, CENPE, MAD2L1, CENPK, CCNB1, RAD17, CDC25C, HDAC3, NPM1, MSH5, CD2AP, MCM3, NCAPG2, PCM1, REEP4, CDCA2, CHMP5, CDK5RAP2, CNTRL, KIF11, INCENP, RPS3, FOXM1, RAD51AP1, NCAPD2, CDCA3, RACGAP1, CTDSP2, MDM1, ANAPC5, POLE, BORA, HAUS4, CDKN3, DLGAP5, SRSF5, KNSTR…	80
