# Supplementary material for: Non-canonical functions of spliceosome components in cancer progression
Source: Cell Death Dis. 2023 Feb 2;14(2):77. doi: 10.1038/s41419-022-05470-9 (PMC9895063; doi:10.1038/s41419-022-05470-9)
Supplement: Supplementary file 3 — Supplemental Table 2 [file 41419_2022_5470_MOESM3_ESM.xlsx]

## Sheet: Cell population proliferation
SF	eclip_proliferation	eclip_proliferation_number	expression_up_proliferation	expression_up_proliferation_number	expression_down_proliferation	expression_down_proliferation_number	expression_eclip_up_proliferation	expression_eclip_up_proliferation_number	expression_eclip_down_proliferation	expression_eclip_down_proliferation_number
SRSF7	BAG6, STAT6, FGFR4, SKI, COMP, TIAL1, AKR1C3, HDAC4, TACC1, WWTR1, HNRNPU, HNF4A, MDM2, SRC, FGFR3, PPARGC1A, CAMK2N1, RORA, SRSF6, TFDP1, AXIN2, PLCG1, COL18A1, GHSR, GNB1, TRIM71, TGFBR2, TBRG1, FGL1, SHANK2, PLXNB1	31	TIE1, JUN, CSF1, WNT2B, ECM1, S100A11, S100A6, NES, BTG2, CD55, TRAF5, ATF3, TGFB2, DISC1, ZAP70, TBC1D8, ITGAV, NRP2, SERPINE2, GATA2, HES1, IGFBP7, SLC7A11, SH3RF1, GDNF, OSMR, ITGA1, ITGA2, F2RL1, EGR1, HBEGF, HAVCR2, MIR146A, GCNT2, EDN1, SOX4, SLC25A27, TNFRSF21, CD109, SGK1, IGFBP3, LAMB1, LOXL2, GNRH1, ZNF703, CTHRC1, TRIB1, CDKN2B, KLF4, TLR4, EGFL7, NRP1, IFITM1, PHLDA2, PAX6, STX3, FOSL…	99	CLDN19, VAV3, LIMS2, TDGF1, HRG, PRLR, AIF1, ARG1, HOXA5, EPO, EPHA1, ZNF16, RPS6, AKR1C2, LIPA, CCDC88B, RPS3, CYP1A1, MARVELD3, SLC6A4, RPL23, STAT5A, APOH, FOXJ1, RPS9, RGN, HMGN5, DDX39B	28	NEAT1, MALAT1	2		0
PCBP2	ROBO1, ING4, PTK2, NODAL, GNB1, CELF1, ZMIZ1, RPTOR, MAP2K5, SPARC, CHRNB2, RREB1, MALT1, ADORA2A, MAGI2, SRC, CDK6, PLXNB1, YTHDF2, DLG3, SKI, SMAD2, LAMB1, ZMPSTE24, TGFBR2, MAPK8IP1, PTH1R, CACUL1, TRIM71, ANXA2, INHA, AZI2, SRPK2, CTNNB1, WDR6, ABI1, DUSP22, LARP1, CNTF, SHC1, IGF2, RUNX2, PKN1, MEIS2, NR2F2, IGF2BP1, MRE11, JUP, ARTN, SLC39A5, SHANK2, SCARB1, TOB2, HDAC2, PROX1, SH3BP4, PRKC…	362	ATF3, NMI, SLC7A11, TNFAIP3, HOXA5, TP53INP1, PARP10, IL11RA, NOTCH1, KITLG, CLMN, THBS1, NUPR1, GATA6, JUNB, TGM2, CSNK2B	17	RBBP4, CDC20, IQGAP3, ASPM, KIF14, PDK1, CDCA7, BRK1, CDC25A, TACC3, CCNA2, HMGB2, PRLR, SKP2, CCNB1, CDC25C, EDN1, PIM1, TTK, FBXO5, RPA3, CDCA7L, MCM7, EPO, HILPDA, EZH2, LOXL2, GINS4, MELK, CKS2, SAPCD2, MCM10, CDK1, HELLS, E2F8, CHEK1, FOXM1, RACGAP1, CDK2, SHMT2, E2F7, CPB2, CDKN3, LGALS3, PRC1, EMP2, CORO1A, SHCBP1, AURKB, SLC6A4, DBF4B, C18orf54, UHRF1, GINS1, E2F1, FAM83D, BIRC7, HPRT1	58	BTG2, CDKN1A, MDM2, NFKBIA, TNFSF14, PLXNB3	6	BUB1, NCAPG2, RTKN2, TET1, RRM1, RAD51B, FANCA, CDC6, IGFBP4, BRIP1, BIRC5, CDC25B, TCFL5, FBLN1, DDX39B	15
NCBP2	CTBP1, AKT1, TACC2, MLXIPL, NEAT1, DAZAP1, TOB2, PAXBP1, SHC1, BCL2L1, FRS2, NDRG2, PDCD10, DLG1, BMPR1A, RB1, BCL2L2, TBRG1, TBRG4, BRIP1, CASP3, CERS2, SKI, SOX5, RUNX1, RBM5, HELLS, HMGB1, STAT6, STX4, HNF4A, KAT2A, CTCF, TRIM24, CHEK1, ZFP36L1, DIS3L2, ASH2L, WDR6, FGFR3, BMP4, PEMT, PLCG1, FOXP1, CTNNB1, JAG1, P3H3, PDS5B, ITCH, AKIRIN1, TBCK, ZNRF3, ATF2, ID2, NACC2, GNB1, MAP3K3, RORA, ZPR…	201	FBXO2, LIN28A, TIE1, JUN, S100A11, PBXIP1, ZBTB7B, GBA, RAB25, NES, PBX1, LAMC2, NR5A2, BTG2, DUSP10, OSR1, FAM98A, KLHL41, NRP2, MECOM, IGFBP7, PKD2, TLR2, EGR1, HBEGF, CD74, DBN1, FOXC1, SOX4, AGER, CDKN1A, CCND3, SLC25A27, TNFRSF21, CD109, TPBG, GPER1, SMARCD3, EGR3, LOXL2, EPPK1, ACER2, CDKN2B, NRP1, PAX6, MAPK8IP1, STX3, DAGLA, BAD, CLCF1, IL18, CCND2, PTHLH, CYP27B1, KITLG, ATP8A2, KLF5, PR…	93	PTAFR, COL8A2, PRDX1, CDKN2C, PODN, LEPR, IL6R, TNFSF4, RASSF5, CD46, SMYD2, GJC2, AGT, CGREF1, LIMS2, PDK1, HSPD1, IGFBP2, INHA, PPARG, IMPDH2, AGTR1, USP13, PPARGC1A, RBPJ, PLAC8, AIMP1, PDGFC, PRLR, FST, NPM1, FLT4, HMGA1, PIM1, ARG1, ENPP3, SOD2, CDCA7L, IGFBP3, EPO, HILPDA, CLU, KLF10, SQLE, NDRG1, RPS6, B4GALT1, MELK, AKR1C2, CDK1, TET1, RBP4, GPAM, FGFR2, CTBP2, PTGDR2, FTH1, SHANK2, RPS3,…	101	GATA2, MALAT1, LTBP3, FOSL1, CCND1, MIR17HG, TSC2, TAX1BP3, JUNB	9	ERRFI1, BUB1, SLC39A10, SH3BP4, ROBO1, HMGB2, SKP2, CDC25C, CNOT8, KANK1, ARRB1, TSPAN31, NAP1L1, PPP1CC, RAD51B, MAP2K5, DNAJA3, MALT1, GPC3	19
TRA2A	SOX5, TRIM24, HNRNPU, HMGB2, CNTF, HMGN1, MALAT1, PRKAR1A, COL18A1, GPC3, VEGFA, FGL1, PLCG1, XRCC5, LARP1, HCLS1, EFNB2, RPGRIP1, CLU, SSR1, BIRC2, SOS1, MDM2, KDF1, APP, NAP1L1, FZD9, PTPRK, DHRS2, PSEN1, RBM5, HDAC2, CD74, EIF2S2, PCM1, CALCRL, HSPD1, ELL3, GHSR, PHIP, IGF2BP1, DHCR24, SART3, XRCC6, KANK1, TACC1, RPS6, ARIH2, DVL2	49	ATF3, SERPINE2, SLC7A11, EGR1, EDN1, NOS3, DAGLA, IGFBP6, THBS1, MMP2, NGFR, GATA6, JUNB, TGM2, DDX39B, BAG6	16	PTAFR, ARG1, EPO, LOXL2, NDRG1, AKR1C2, ADM, POLDIP2	8		0		0
HNRNPC	IGF2BP1, PRKCA, SOS1, ROBO1, CUL3, MYC, SKI, GPC3, MDM2, ARID2, FOXP1, HSPD1, PTK2, DHCR24, TGFBR2, BCL2L1, ZNRF3, DLG5, FN1, PAX6, SMARCB1, PSEN1, RERE, CDK13, BIRC6, LMNA, CUL4A, CFDP1, PTPN11, FOXC1, NR2F2, SRPK2, LTBP3, PRKAR1A, TFRC, FTO, TBC1D8, EZH2, SOD2, MIR29B1, SH3BP4, SCGB3A1, SH2B3, BCL6, DHX9, F2, SOX5, RAP1B, RREB1, ABL1, ERBB3, RAB10, TRIM24, NF1, TCF7L2, NAP1L1, ITCH, HP1BP3, ITG…	141	VCAM1, NR5A2, BTG2, TGFB2, MYCN, ACVR2A, MSTN, NRP2, IGFBP5, IRS1, ACKR3, GPX1, AGTR1, SOX2, HRG, CLDN1, IGFBP7, LEF1, CDKN1A, CCND3, ARG1, PLG, GPER1, BRAT1, FGF17, PTK2B, CLU, SNAI2, MMP16, TP53INP1, PARP10, IL11RA, NRP1, GPAM, DAGLA, NEAT1, LRRK2, GLI1, PLA2G1B, ARNT2, BRICD5, NUPR1, CX3CL1, SERPINF2, INCA1, APOH, CDK3, FOXJ1, PTPRM, LIPG, SIRT6, LRG1, TNFSF14, JUNB, CEBPA, SERTAD1, NUMBL, C5A…	65	PTAFR, S100A6, IL6R, IQGAP3, ASPM, KIF14, CD55, TRAF5, SMYD2, FAM98A, TGFA, BUB1, CDCA7, SLC39A10, CD47, USP13, PPARGC1A, PLAC8, CCNA2, HMGB2, LIFR, CCNB1, CDC25C, PDGFRB, MIR146A, PIM1, CD109, TTK, TNFAIP3, PDGFA, CDCA7L, TBRG4, IGFBP3, NAMPT, LAMB1, HILPDA, NCAPG2, LYN, CTHRC1, MELK, AGTPBP1, CKS2, SAPCD2, CDK1, TET1, ECD, KIF20B, PRDX3, IFITM1, ADM, ACER3, CD9, NR4A1, RARG, UTP20, TESC, SLC7A1…	95	MVD, YJEFN3, ATF5	3	ERRFI1, TGFBR3, PDK1, ETV5, SPRY1, SLC7A11, NPM1, SSR1, TNFRSF21, TACC1, YAP1, PAFAH1B1, NDEL1	13
TIA1	TFRC, FGL1, SERPINF1, FANCA, CERS2, ELL3, HMGA2, APP, PRKAR1A, MIR19B1, JAG1, AGT, BCL6, ZFP36L1, CALCRL, SOD2, TRIM71, ADAM10, JUND, TGFBR2, MALAT1, LAMC2, SF1, DAGLB, HP1BP3, SOX9, PIM1, BIRC2, H2AC8, EIF2S2, CTNNB1, RPS15A, FN1, CAMK2N1, ERRFI1, SPDYA, FES, AXIN2, CHEK1, IL10, KANK1, CCN2, PRNP, SRSF6, THBS4, FST, GLUL, RBBP4, GHSR, SASH3, TJP1, TNS2, CD164, MIR21, YAP1, SSR1, FZD5, SULF2, B2M…	117	CSF1, PBXIP1, TRAF5, IFT172, TBC1D8, SERPINE2, ITGA1, HBEGF, SOX4, SLC25A27, IGFBP3, ZNF703, CTHRC1, CDKN2B, NRP1, IFITM1, KITLG, RGCC, KLF5, SPINT1, IL4R, NOD2, MMP2, NDRG4, HSF4, CTC1, GGNBP2, TIMP2, TGM2, TFF1	30	VAV3, RASSF5, INHA, HRG, MCC, ARG1, EPO, AKR1C2, CTBP2, LGALS3, NUPR1, NME2, RPS9, POLDIP2	14	NEAT1, THBS1	2	APOH, HSPA1B	2
PTBP1	PAFAH1B1, FGF16, BMPR2, TCF7L2, EXT1, EPS15, ZNRF3, PTEN, PLXNB1, SSR1, PTPRK, TRPM4, COPS8, SETMAR, DMRTA2, IGF2BP1, AHR, ROBO1, GPC3, FOXP1, MALT1, AIMP1, MFN2, SOX5, HELLS, GAB2, GHSR, GBX2, ATRAID, SDCBP2, RICTOR, IFT172, RPTOR, MTSS1, FER, SGK2, CELF1, NOTCH2, NDST1, WWTR1, HMGA2, RUNX2, TGFBR2, PDK1, DLC1, PIAS1, HIF1A, NR4A3, BCL2L1, ARID2, MIR29C, LGR4, ZMIZ1, PTPRM, ITGA2, RAP1GAP, PTK2B…	289	SFN, TIE1, JUN, CSF1, WDR77, ECM1, S100A11, S100A6, PBXIP1, NES, BTG2, TRAF5, TGFB2, DISC1, OSR1, LBH, ATOH8, NMI, LRP2, NRP2, IGFBP5, SERPINE2, GATA2, EPHB1, MECOM, IGFBP7, ODAM, PKD2, LEF1, SH3RF1, F2RL1, EGR1, HBEGF, MIR146A, EDN1, SOX4, CCND3, SLC25A27, CD109, TPBG, TES, CAV1, NOS3, SMARCD3, EGR3, LOXL2, NRG1, ZNF703, FGFR1, MMP16, CTHRC1, CDKN2A, CDKN2B, ANXA1, KLF4, TLR4, PLAU, TACC2, PHLDA…	118	ERRFI1, PTAFR, PRDX1, PODN, RASSF5, AGT, ID2, CGREF1, HSPD1, FZD5, INHA, IMPDH2, AGTR1, HRG, TFRC, PLAC8, LIFR, CNOT8, NPM1, FLT4, PIM1, VEGFA, ARG1, IGFBP3, POR, AZGP1, EPO, HILPDA, EPHA1, PEX2, KLF10, SQLE, RPS6, IL11RA, AKR1C2, AKR1C3, LIPA, RBP4, PRDX3, CTBP2, F2, VEGFB, LRP5, RPS3, APOA1, ERBB3, SHMT2, PPP1CC, ANG, GREM1, CYP1A1, CTSH, EMP2, RPS15A, NUPR1, CD19, SPN, MAZ, MAPK3, CORO1A, CDH5…	86	ITGAV, GDNF, ITGA1, IRF1, DBN1, FOXC1, GCNT2, CDKN1A, TNFRSF21, FRK, TRIB1, NACC2, NRP1, PAX6, NEAT1, ETV6, RNF43, JAG1, LIF	19	DHCR24, DDAH1, DPP4, PPARG, USP13, PPARGC1A, NDUFS4, ENPP3, NDRG1, KANK1, B4GALT1, TET1, GPAM, IGF2, ARRB1, NAP1L1, SCARB1, NDRG2, APOH, INSR, HPN, TCFL5, HPRT1	23
SRSF1	ZNF335, LZTS2, MAD1L1, PLCG1, MALAT1, TOB2, MLXIPL, HNRNPU, SHANK2, AKT1, HMGA2, TPM1, TBRG1, TBC1D8, KAT2A, WDR6, FZD9, MTSS1, SSR1, MAPK14, TNS2, SKI, TCIRG1, SH3BP4, CUL4A, SRSF6, CTNNB1, LAMB1, SHC1, SF1, PPARD, PLXNB1, PAXBP1, INPPL1, SART3, FANCA, AXIN2, NOLC1, CBLB, LARP1, PSMG1, DHRS2, ID1, CIAO1, FERMT2, STX4, CDK5RAP3, TINF2, DHPS, FGFR3, CDCA7, PSEN1, RBM5, AKIRIN1, HMGB2, CFDP1, SPHK1…	88	TNFRSF9, CTPS1, TIE1, CDC20, CDC7, GLMN, F3, DDX20, S100A11, NES, DDR2, ASPM, KIF14, BTG2, PTPN14, TGFB2, DUSP10, LBH, FAM98A, ATOH8, NMI, LRP2, ITGAV, STAT1, NRP2, IHH, SETMAR, PLCL2, CDC25A, IFT57, EAF2, KPNA1, GATA2, EPHB1, MECOM, CLDN1, KLB, IGFBP7, ODAM, PKD2, FBXW7, RAPGEF2, SH3RF1, CASP3, GDNF, CCNB1, F2RL1, POLR3G, MCC, IRF1, SPARC, FOXC1, GCNT2, SOX4, CDKN1A, TREM2, CCND3, CD109, TTK, TP…	163	TNFRSF14, ERRFI1, RAP1GAP, RUNX3, PTAFR, COL8A2, PODN, DHCR24, LEPR, TGFBR3, TXNIP, IL6R, TNFSF4, SMYD2, GJC2, AGT, CGREF1, FOSL2, FANCL, ZAP70, LIMS2, PDK1, FRZB, SLC39A10, FN1, IGFBP2, SLC11A1, INHA, BOK, PPARG, TDGF1, IMPDH2, HYAL1, PRKCD, AGTR1, USP13, CHRD, ETV5, BCL6, PPARGC1A, PLAC8, SPRY1, PRLR, FST, PDGFRB, CNOT8, HAVCR2, MIR146A, B4GALT7, HLA-A, DDR1, AIF1, PIM1, VEGFA, ARG1, CITED2, SO…	179	IGF2BP1	1	TRNP1, HMGA1, TESC, NDRG2, RPGRIP1, PDPK1, COL18A1, MIF, WDR13, GPC3	10
SF3B4	EPHA2, DLEC1, DDRGK1, LMBR1L, APOE, ERRFI1, DHPS, HPN, ZMIZ1, CARM1, CAMK2N1, STAMBP, TEAD3, PLCG1, TMEM14B, DHCR24, SRC, CDK10, CHRD, IL12RB1, MIR483, FGFR3, IRAK1, STAT5A, HSPD1, COMP, AXIN2, PLXNB1, ESRP2, MAD1L1, AKR1C2, BAG6, SMARCB1, TGFBR2, TESC, HMGN1, HDAC4, CSK, RPTOR, RNF10, NFKBIA, PTPRU, SERPINF1, NELFB, DOT1L, ERCC2, MLXIPL, SPHK1, MUS81, GID8, CUL4A, STAT2, BCL6, CCND1, CTNNA1, PRM…	230	TIE1, CDC7, CSF1, ECM1, S100A11, S100A6, NES, DDR2, BTG2, TRAF5, TGFB2, DISC1, LBH, ITGAV, NRP2, IGFBP5, SERPINE2, GATA2, EPHB1, IGFBP7, CXCL1, FGF2, SLC7A11, SH3RF1, NPR3, GDNF, ITGA2, F2RL1, EGR1, HBEGF, SOX4, CSNK2B, CCND3, SLC25A27, PKHD1, CD109, TPBG, RPS6KA2, PDGFA, FZD9, CAV2, CAV1, MIR29B1, SMARCD3, LOXL2, ZNF703, SNAI2, CTHRC1, DOCK8, CDKN2A, CDKN2B, KLF4, TLR4, NOTCH1, PLAU, PAX6, STX3,…	97	PTAFR, CDKN2C, DDAH1, VAV3, TXNIP, KIFAP3, RASSF5, ID2, FKBP1B, RTN4, PDK1, INHA, HRG, TFRC, RBPJ, ODAM, PRLR, CDC25C, CNOT8, CD164, ARG1, ENPP3, IGFBP3, EPO, HILPDA, KLF10, SQLE, RPS6, TET1, LIPA, IFITM1, PTGDR2, RPS3, PHB2, BTG1, PPP1CC, CPB2, ANG, RAD51B, ANXA2, CYP1A1, EMP2, RPS15A, CD19, SPN, MAPK3, AURKB, PEMT, SLC6A4, CCL14, RPL23, WNT3, NME2, APOH, EBI3, TMIGD2, LGI4, BIRC7, RGN, FOXO4, A…	64	ITGA1, DBN1, FOXC1, CDKN1A, FGFR1, NRP1, NEAT1, MALAT1, TGM1, CRIP2, THBS1, TSC2, LAMA5	13	SMYD2, GJC2, CGREF1, IMPDH2, PRKCD, NPM1, SERPINB1, PIM1, NDRG1, KANK1, GPAM, F2, APOA1, SLC39A5, SCARB1, DHRS2, CDK3, BST2, RPS9, PIM2, GPC3	21
HNRNPL	DLC1, CFDP1, XRCC5, ROBO1, GHSR, CALCRL, MTSS1, TBCK, EPHA2, PTK2, TMEM14B, MAPK14, FN1, STXBP4, CBLB, ITGA2, PLAG1, FTO, CDK13, RPTOR, MTA3, TIRAP, APP, PRKDC, TRIM24, BTG3, GLMN, TGFBR2, CDK6, ZNRF3, WAPL, AHR, FKTN, TACC1, BTG2, WNK2, RAD51B, COL18A1, RUNX2, EGFR, MIR21, SPRY1, SDCBP2, GPC3, RTN4, PCM1, SOS1, ZMIZ1, RBM5, RERE, GOLGB1, FGFRL1, SMAD7, FOXC1, ARRB1, SLC7A1, HMGA2, TCF7L2, FOXP1,…	232	LEPR, CSF1, ZAP70, SERPINE2, AGTR1, ODAM, THBS4, SGK1, IGFBP3, NOS3, STC1, EGFL7, TSPAN32, TCIRG1, CHST11, RGCC, PRKD1, TGFB3, THBS1, NOD2, MMP2, PSMB10, OSGIN1, RNF126, JUNB, SOX18, MIF, HMGN5, BAG6, DDX39B	30	ASPM, KIF14, RASSF5, BUB1, HSPD1, CDC25A, HMGCR, CDC25C, SPARC, EPHA1, NCAPG2, SQLE, IL18, CCND2, LGALS3, SPINT1, PRC1, IGFBP4, STAT3, LIPG, RPS9, SULF2, RGN, MSN, HLA-A, DDX39B	26	SLC7A11, MIR146A, NEAT1, TNFSF14	4	ITGB1BP1, CDK1	2
HNRNPA1	MALAT1, GPC3, SF1, APOH, TNS2, TGFBR2, SRSF6, BCL2L1, FGL1	9	TNFRSF14, TNFRSF9, FBXO2, ZBTB17, CLDN19, LAMC1, NR5A2, BTG2, ID2, NMI, IHH, DNAJB2, INHA, IRS1, PID1, WDR6, MUSTN1, CLDN1, FGFR3, KLB, IRF1, CD74, CDKN1A, PKHD1, SGK1, TNFAIP3, PDGFA, GPER1, HOXA3, SFRP4, MLXIPL, EPHA1, PTK2B, CLU, SNAI2, PARP10, IL11RA, NOTCH1, PLAU, IFIT3, GPAM, FGFR2, MDK, PTGDR2, APOA1, SLC39A5, PDX1, NFKBIA, THBS1, CD276, ARNT2, FES, NR2F2, BRICD5, ROGDI, NUPR1, ARMC5, CX3C…	84	ERRFI1, EPHA2, SFN, PTAFR, TIE1, TGFBR3, NRAS, TXNIP, IQGAP3, NES, TNFSF4, ASPM, KIF14, TRAF5, DISC1, ITGB1BP1, CGREF1, FOSL2, LBH, PELI1, BUB1, PDK1, CDCA7, FRZB, SLC39A10, HSPD1, SERPINE2, PPARG, TDGF1, CDC25A, USP13, ETV5, TFRC, TACC3, PPARGC1A, PLAC8, CCNA2, SPRY1, HMGB2, OSMR, ITGA1, ITGA2, FST, CCNB1, F2RL1, POLR3G, PGGT1B, CDC25C, HBEGF, PDGFRB, CNOT8, MIR146A, NPM1, SSR1, EEF1E1, EDN1, PI…	174	NEAT1	1		0
PRPF4	YAP1, NFKBIA, RBFOX2, CHERP, CTNNA1, CNOT7, MTSS1, RAP1GAP, SKI, FOXO3, ESRRA, BIRC5, NAMPT, SRC, TOB1, LARP1, SIX5, MIR17HG, FGFR3, PLCG1, CD276, AKIRIN1, TBCK, MLXIPL, EGFR, MARCHF7, DERL2, GTPBP4, COL18A1, MAZ, STAT5B, PRMT1, INPPL1, IGF2, PLXNB1, ERBB2, NDST1, RBM5, FBLN1, MIR320E, FANCA, CYBA, MCM7, CUL4A, GBX2, SMAD3, GNB1, SINHCAF, VEGFA, AKT1, DOT1L, ERCC2, FADD, GHSR, SRPK2, EZH2, F2, SH…	319	LEPR, ACVR1C, HRG, KLB, PLG, EPHA1, FGF17, AKR1C2, GPAM, APOA1, CPB2, CYP1A1, APOH, LIPG, PRAME, HSPA1A	16	SFN, PTAFR, TIE1, CDC20, TGFBR3, CSF1, WDR77, TXNIP, S100A11, NES, TRAF5, GPX1, AREG, SH3RF1, OSMR, F2RL1, IRF1, HBEGF, PDGFRB, SPARC, EDN1, SOX4, CCND3, TNFRSF21, CD109, CDCA7L, IGFBP3, ZNF703, FGFR1, CTHRC1, SMARCA2, CDKN2A, CDKN2B, TLR4, SAPCD2, CD151, PAX6, CCND2, CDK4, KITLG, NUAK1, RB1, PRKD1, LGALS3, VASH1, SPINT1, ANXA2, RBPMS2, MAP2K1, PRC1, NUPR1, CORO1A, TGFB1I1, MMP2, NDRG4, PDF, TNFS…	74	DPP4, BCL6, HMGCR, CLU, MVD, TNFSF14, LGI4, BAG6	8	LMNA, SRF, CRIP2, NACC1, JAK3, FLNA, DDR1	7
HNRNPU	WDR6, DHCR24, SRC, HPN, SCARB1, GPC3, SMAD3, ZBTB7B, EIF2S2, HIPK2, HIF1A, SH3BP4, LTBP3, YAP1, TNFRSF21	15	COL8A2, C1orf56, PBXIP1, SH2D2A, BTG2, ZAP70, LIMS2, CTLA4, GPX1, MUSTN1, GATA2, CHRD, PDGFRA, EGR1, PDGFRB, CD74, DBN1, B4GALT7, AIF1, PPARD, BRAT1, NOS3, ZNF703, EPPK1, PARP10, ACER2, NRP1, DAGLA, ST8SIA1, GAS6, SSTR1, CRIP2, PML, CSPG4, ARNT2, ROGDI, SPN, TBX6, MMP2, NDRG4, CDK10, NTN1, ALDH3A1, KSR1, SLC6A4, JUP, NME2, PRKAR1A, FOXJ1, LIPG, EBI3, NACC1, JAK3, SPINT2, SPHK2, TGM2, SULF2, CTSZ,…	65	ERRFI1, LEPR, TGFBR3, WNT2B, HIPK1, ASPM, KIF14, CD46, TRAF5, HNRNPU, FAM98A, PDK1, PPARG, RYK, NCK1, RBPJ, PLAC8, SKP2, IL6ST, CCNB1, CDC25C, CNOT8, CNOT6, SSR1, EDN1, PIM1, VEGFA, TTK, PURB, EGFR, NAMPT, LYN, AKR1C2, TET1, BIRC2, IL18, CCND2, RARG, CDK4, HMGA2, PTPN11, LGALS3, NDEL1, NGFR, MALT1, TNFRSF11A, TNFSF14, YJEFN3, NUMBL, RPS9, DDX39B, BAG6	52	MLXIPL, NEAT1	2		0
RBM22	KDM5B, CTBP1, AXIN2, XRCC5, FGFR3, ROGDI, CDK13, GHSR, PRKD2, TCF7L2, PLXNB1, HGS, RC3H2, MIR21, MVD, HSPD1, DAZAP1, TBX3, CEACAM1, GTPBP4, RBM5, FN1, DDRGK1, AKIRIN1, TGM1, CDC123, RERE, PLXNB2, NDE1, KSR1, DLEC1, YTHDF2, NOLC1, AKT2, TGFBR2, CTNNA1, POLDIP2, NFKBIA, SNW1, IGF2BP1, TACC1, SRC, STAMBP, ERRFI1, CCND1, PRKDC, COL18A1, SOS1, STAT2, CLDN19, SCRIB, TEAD3, PRDX3, OSMR, SERPINF1, CIAO1,…	120	TNFRSF9, ZBTB17, SFN, PTAFR, TIE1, JUN, CSF1, WNT2B, TXNIP, ECM1, S100A11, S100A6, IL6R, CHRNB2, RAB25, NES, SH2D2A, KIFAP3, BTG2, KISS1, ATF3, TGFB2, DUSP10, DISC1, KLF11, OSR1, YPEL5, LBH, RTN4, NMI, NRP2, CXCR2, DNAJB2, SPEG, IRS1, KIF1A, RARB, SCN5A, MITF, MECOM, SOX2, PDGFRA, IGFBP7, EREG, AREG, SH3RF1, HPGD, CASP3, ITGA2, IL31RA, F2R, F2RL1, MCC, EGR1, HBEGF, FABP6, DBN1, SOX4, BTN2A2, DDR1…	170	TP73, TFAP2E, CDC20, TAL1, CDKN2C, DHCR24, IQGAP3, TNFSF4, GLUL, ASPM, KIF14, CD46, CGREF1, MTA3, FANCL, LIMS2, DPP4, INHA, PPARG, KAT2B, CDC25A, EAF2, AGTR1, WWTR1, BCL6, TFRC, TACC3, PPARGC1A, KLB, PLAC8, CCNA2, HMGB2, PRLR, SKP2, CCNB1, CDC25C, PDGFRB, MIR146A, FLT4, BTN3A1, PIM1, TTK, ARG1, ENPP3, SGK1, FBXO5, SOD2, GPER1, RPA3, CDCA7L, IGFBP3, MCM7, EPO, EZH2, NCAPG2, FGFR1, GINS4, MTBP, FAM…	151	FOXC1, CCND3, PSEN1	3	CAMK2N1, TGFBR3, AGT, BUB1, PDK1, CDCA7, CHRD, ETV5, TERT, FGFR4, TNFAIP3, MLXIPL, POR, MTSS1, NDRG1, KANK1, RBP4, SFRP5, F2, SHANK2, ERBB3, LRP1, SCARB1, NDRG2, DHRS2, CRIP2, DNAJA3, FANCA, CRLF1, HPN, LAMA5, MAGED1	32
QKI	RPTOR, CDK13, PIAS1, ETV6, YAP1, MIR301A, FOXP1, PROX1, ZNRF3, ARTN, FGL1, FOXC1, TEAD3, VGLL4, AKR1C3, SHANK2, CELF1, SH2B3, SOX5, IDH2, SF1, CNOT6L, TJP1, PELO, HPRT1, NF1, PTK2, TBCK, PTPRK, OTUD6B, PCM1, GPC3, DAB2IP, ARIH2, MIR29C, STK4, MELK, PELI1, RBM5, MDM2, SETMAR, TRIM71, MEIS2, CDC42, FER, RBFOX2, CALCRL, YY1AP1, RAD51B, CDH2, CDK6, RERE, KDM4C, NAMPT, FYN, SP1, EAPP, MRE11, DIS3L2, K…	331	JUN, LEPR, CSF1, WNT2B, PBXIP1, NES, DISC1, ZAP70, ITGAV, NRP2, VIPR1, TLR2, SH3RF1, ITGA1, F2RL1, THBS4, EGR1, HAVCR2, SOX4, SLC25A27, TNFAIP3, MIR29B1, GNRH1, PTK2B, ZNF703, CDKN2B, NRP1, TSPAN32, STX3, DAGLA, PAK1, DIXDC1, IGFBP6, THBS1, RASGRF1, BRICD5, MMP2, CTC1, SLC6A4, NR1D1, PLCD3, FOXJ1, TIMP2, LIPG, BIRC7, TFF1, PRAME, NOX1, SASH3, CSNK2B	50	SYF2, SFN, CLDN19, PRDX1, CERS2, RASSF5, GJC2, ID2, LIMS2, ACVR1C, FRZB, INHA, BOK, IMPDH2, MCC, SPARC, NPM1, CDKN1A, ARG1, HOXA5, IGFBP3, EPO, EPHA1, FZD3, LYN, EPPK1, RPS6, SAPCD2, NRARP, AKR1C2, LIPA, RBP4, FGFR2, CD151, RHOG, MDK, RPS3, CD9, PHB2, SHMT2, CDK4, ANG, NFKBIA, FERMT2, CDKN3, LGALS3, CRIP2, CIB1, EMP2, RPS15A, NUPR1, PYCARD, CDH5, RPL23, APOH, SPHK1, TWSG1, SMAD7, MBD2, EEF2, IFI3…	75	FANCL, IHH, SLC7A11, ITGA2, FRK, MAGI2, SHH, NEAT1, MALAT1, KLF5	10	ERRFI1, PTPRU, HSPD1, TNFRSF21, EXT1, B4GALT1, TGFBR1, PRDX3, SCARB1, ESRP2, TNFRSF11A	11
U2AF1	MARCHF7, MVD, SF1, TGFBR2, CUL4A, FOXP1, TEAD3, DICER1, TBCK, TIAL1, XBP1, MIR19B1, NEAT1, AGO3, MALAT1, FGL1, OSMR, ESRP2, GHSR, MIR34A, GOLGB1, DLEC1, CELF1, LAMB1, TRIM24, HP1BP3, ZMIZ1, NDRG1, MIR21, PRKAR1A, FN1, ERBB3, SHH, CDK5RAP3, TCIRG1, CHTOP, GPAM, TBK1, IGF2BP1, YTHDF2, MIR222, MIR17HG, BCL2L2, N4BP2L2, STRN, TP53, DHRS2, BTG3, AKR1C3, PLCG1, KRIT1, TPM1, ERRFI1, SRSF6, ROBO1, TSC1, …	61	ZBTB17, JUN, LEPR, DDAH1, S100A11, IL6R, ETV3, DDR2, TBX19, RC3H1, IER5, CD55, ATF3, PROX1, HLX, DUSP10, OSR1, PDCL3, NMI, KLHL41, GPBAR1, IRS1, PER2, MECOM, REST, EGF, FBXW7, SH3RF1, HPGD, CASP3, GDNF, F2RL1, APC, GDF9, EGR1, HBEGF, HAVCR2, FOXC1, SOX4, BTN2A2, AIF1, CDKN1A, PRDM1, FRK, ESR1, PDGFA, SKAP2, HOXA5, ABCB1, DLX5, EGR3, NKX3-1, ZNF703, SNAI2, LYN, SGK3, RIPK2, TRIB1, DOCK8, JAK2, NFI…	126	PTAFR, TIE1, CDC20, CDKN2C, IQGAP3, KIF14, SMYD2, CGREF1, IFT172, BUB1, PDK1, INHA, BOK, BRK1, MST1R, IFT80, TACC3, CCNA2, HMGB2, TERT, PRLR, CCNB1, CDC25C, PDGFRB, HLA-A, DDR1, TTK, ENPP3, CDCA7L, IGFBP3, EPO, HILPDA, EZH2, NCAPG2, GINS4, PTK2, SAPCD2, NRARP, CDK1, RTKN2, TET1, SFRP5, IFITM1, IGF2, RRM1, F2, VEGFB, EFEMP2, CD248, RPS3, FOXM1, RARG, SLC39A5, SHMT2, CDK4, LGR5, E2F7, SCARB1, TGM1,…	97	SLC7A11, PHLDA2, BAG6, DDX39B	4	CDCA7, WNK2, MDK, FANCA, COL18A1	5
SF3A3	CRIP2, DLEC1, ATRAID, FGFR3, F2, FN1, TESC, FGFR4, E2F4, BIRC5, TCF7L2, PRC1, COL18A1, MMP14, TGFBR2, SMARCA2, RBP4, MKS1, PLXNB1, LAMB1, WNK2, LZTS2, SHANK2, PLXNB2, GHRH, DHCR24, HNRNPU, AGT, FANCA, CLDN19, IL34, SHC1, TCIRG1, ID1, AKT2, VEGFA, FLNA, ROMO1, MVD, SRSF6, GHSR, RAP1GAP, PLCG1, IL23A, BAX, MALT1, DHRS2, P3H1, DOT1L, MIR483, RBM5, MLXIPL, PCM1, TSC2, CDK5RAP3, CCND1, CITED1, KANK1, …	125	ZBTB17, EPHA2, JUN, CSF1, DDX20, ZBTB7B, DDR2, TBX19, IER5, LAMC1, NR5A2, BTG2, ATF3, TGFB2, DUSP10, ADAM17, OSR1, KLHL41, NRP2, KPNA1, IL20RB, HRG, CLDN1, HES1, KLB, LEF1, SH3RF1, CASP3, NPR3, F2RL1, IRF1, HBEGF, EDN1, SOX4, BAK1, CCND3, ASCC3, PDGFA, DAGLB, AHR, SFRP4, ABCB1, SMARCD3, SOX7, TP53INP1, ACER2, KLF4, NOTCH1, AKR1C2, NRP1, PLAU, DLG5, HRAS, BTBD10, STX3, DAGLA, BAD, FOSL1, CLCF1, NO…	99	RUNX3, PTAFR, MARCKSL1, TGFBR3, WNT2B, IL6R, IQGAP3, NES, TNFSF4, KIF14, TRAF5, CGREF1, IFT172, ZAP70, LIMS2, FRZB, SLC39A10, FZD7, IGFBP2, INHA, MST1R, CD47, AGTR1, ETV5, PPARGC1A, PLAC8, PRLR, FST, CDC25C, PDGFRB, MIR146A, AIF1, HSPA1A, PIM1, SLC25A27, CD164, SOD2, CDCA7L, IGFBP3, MAGI2, EPO, HILPDA, SHH, LOXL2, TACC1, CTHRC1, PTCH1, FKTN, NRARP, CDK1, RTKN2, TET1, STOX1, FGFR2, E2F8, VEGFB, EF…	96	TXNIP, CDKN1A, CAPN1, NFKBIA, FLCN, AXIN2, SULF2, RPS9	8	FANCL, PDK1, CDCA7, ENPP3, NDRG1, ERBB3, SLC39A5, STAT2, NDRG2, CYBA, AURKB, HPN, IRAK1	13
BUD13	SPDYA, EGF, ZFP36L1, SSR1, CDC73, HHEX, VEGFA, SRC, COL18A1, TGFBR2, RAP1GAP, ROMO1, KDM4C, DHX9, BCL2L2, IGF2BP1, CD79A, KDM2B, FOXP1, SRSF6, HMGN1, FLNA, CTSH, TBC1D8, FGFR1, ID1, IL34, MVD, LRP1, DOT1L, CHRD, SHC1, RBM5, YJEFN3, ITCH, TXNIP, GHSR, YTHDF2, RPS15A, TET1, GLUL, CDKN1B, ERRFI1, DNMT1, IFI35, DDX41, CDKN1A, PAWR, DLC1, PLCG1, TCIRG1, E2F4, CYBA, CDK6, KSR1, RPTOR, HMGA1, PDF, FANCA…	226	TRAF5, ITGA1, EGR1, ABCB1, LOXL2, PTGDR2, CD248, EGLN3, THBS1, SPN, NDRG4, JUNB, TFF1	13	TDGF1, ODAM, CDC25C, ARG1, SAPCD2, NUPR1, CEBPA, HLA-A	8	TGFB1I1	1		0
U2AF2	TACC2, STAT2, STK4, NEAT1, PIAS1, ING5, USP13, TBCK, OSMR, BMPR1A, FN1, LAMB1, PTPRK, MALAT1, CACUL1, CTBP2, HMGCR, TFDP1, AHR, MARCHF7, GHSR, CTCF, KDM4C, PRKAR1A, SHH, SART3, CD79A, ROBO1, FZD9, MTA3, ATM, MVD, FEZF1, FGF16, AKR1C3, MNAT1, CBLB, SDCBP, AXIN2, TEAD3, APOH, MRPS27, BAG6, PHIP, NF1, PRKDC, WDR48, NDEL1, PSEN1, UFL1, RUNX2, TGFBR3, SMAD2, YME1L1, FKTN, ID2, RBM5, AGTPBP1, GTPBP4, P…	321	SKI, ZBTB17, EPHA2, SFN, TIE1, JUN, CSF1, ECM1, S100A11, S100A6, IL6R, ZBTB7B, ARHGEF2, MEF2D, DDR2, TBX19, NR5A2, BTG2, ATF3, DUSP10, OSR1, SLC35F6, TMEM127, ZAP70, NMI, NRP2, GPBAR1, DNAJB2, SERPINE2, IRS1, PLXNB1, COL8A1, GATA2, AGTR1, MECOM, CLDN1, ITGA2, IL31RA, F2RL1, APC, MCC, EGR1, HBEGF, CD74, DBN1, RREB1, SOX4, BTN2A2, BAK1, HMGA1, CDKN1A, TAF8, SRF, TPBG, FYN, ESR1, PDGFA, HOXA3, MAGI2…	164	CTNNBIP1, KDM1A, CDC20, CDKN2C, IQGAP3, TNFSF4, ASPM, KIF14, TRAF5, SLC39A10, CDC25A, IFT80, TACC3, PLAC8, CCNA2, HMGB2, CCNB1, CDC25C, CNOT8, NPM1, CNOT6, SERPINB1, TMEM14B, CSNK2B, SLC25A27, TTK, ORC3, ARG1, ENPP3, FBXO5, MAD1L1, RPA3, CDCA7L, IGFBP3, FIGNL1, HILPDA, NCAPG2, CNOT7, PTK2B, GINS4, HOOK3, KLF10, MELK, CKS2, SAPCD2, NRARP, MCM10, CDK1, RTKN2, TET1, KIF20B, FGFR2, E2F8, F2, RPS3, WN…	93	CERS2, PROX1, DISC1, SOS1, CREB1, TGFBR2, FOXP1, ODAM, SMAD1, SH3RF1, ITGA1, DDX39B, TNFRSF21, TRIM24, NFIB, IL11RA, ABI1, NRP1, PHLDA2, SF1, GAB2, LRP6, STAT6, MMP14, ZFP36L1, THBS1, PRKD2, SPHK2, JAG1	29	HP1BP3, CTPS1, DOCK7, CGREF1, IFT172, FANCL, BUB1, PDK1, CDCA7, STAT1, HSPD1, XRCC5, PRKCI, TFRC, PPARGC1A, PIM1, HDAC2, KRIT1, MCM7, EZH2, FGL1, PCM1, MTBP, SQLE, RPS6, PPP3CB, PTEN, HELLS, TIAL1, RRM1, ERBB3, TSPAN31, NAP1L1, RNF10, FANCA, CDC6, IFI35, MALT1, DNMT1, HPN, CDC25B, PSMG1, DDX39B	43
TIAL1	GLUL, CCND1, FGL1, HMGA2, BST2, TFRC, IGF2BP1, KRIT1, PRKAR1A, CDKN1B, DHRS2, PTPRK, CTNNB1, FGFR4, CALCRL, NDUFS4, SASH3, SF1, FRK, MARCKSL1, RPRD1B, RBP4, GHSR, ROBO1, SHANK2, BIRC2, KANK1, PCM1, COMP, STAT6, HMGCR, NMB, CERS2, VGLL4, MDM4, XBP1, MALAT1, AXIN2, PROX1, TSC1, AGT, MIR19B1, TOB1, DAZAP1, CHRNB2, DAGLB, SMAD4, TCF7L2, CAMK2N1, PLXNB1, NEURL1, THBS1, GPBAR1, MARCHF7, FANCL, MMP14, N…	117	TNFRSF14, FBXO2, ZBTB17, PTPRU, CLDN19, ZBTB7B, DDR2, BTG2, WNT9A, TMEM127, NMI, ITGA4, NRP2, CXCR2, DNAJB2, IRS1, PLCL2, KAT2B, VIPR1, IGFBP7, HPGD, OTP, MCC, FGF1, DDR1, CSNK2B, BAK1, TEAD3, CDKN1A, TREM2, PKHD1, PDGFA, GPER1, SFRP4, MLXIPL, EPHA1, SMARCD3, SOX7, FGF17, PTK2B, ZNF703, SCRIB, EPPK1, PARP10, DOCK8, ACER2, IL11RA, PTGS1, PTGES, NOTCH1, NRP1, GPAM, HRAS, DEAF1, BTBD10, TP53I11, DAG…	126	PTAFR, TIE1, CDC20, CDKN2C, DOCK7, TGFBR3, GLMN, WNT2B, TXNIP, ARHGEF2, IQGAP3, NES, ASPM, KIF14, CD55, TRAF5, SMYD2, DISC1, HNRNPU, CGREF1, LBH, CCDC88A, BUB1, CDCA7, FRZB, SLC39A10, XRCC5, SERPINE2, HDAC4, PPARG, AZI2, TRIM71, CDC25A, IMPDH2, GNL3, WWTR1, PDCD10, USP13, TACC3, PPARGC1A, RBPJ, PLAC8, CCNA2, SPRY1, SLC7A11, HMGB2, GDNF, OSMR, ITGA1, ITGA2, FST, CCNB1, MRPS27, F2RL1, POLR3G, CDC25…	193	GPX1, FGFR3, NEAT1, TCIRG1, MDM2, CRIP2, ELL3, ROMO1, SULF2, BAG6	10	ERRFI1, AKIRIN1, CDC7, PELI1, PDK1, HSPD1, FN1, ETV5, PELO, SSR1, TNFRSF21, CD164, EZH2, MYC, NDRG1, TIAL1, CHEK1, ERBB3, SHMT2, NAP1L1, TXNRD1, TFDP1, RPS15A, FANCA, RPL23, SOX9, APP	27
MATR3	RAD51B, SMAD2, SOX5, RERE, TRIM24, FOXC1, MTA3, RPTOR, SETMAR, RUNX2, FTO, ZNRF3, GLMN, TBCK, MNAT1, DHRS2, FOXO3, CEMP1, HMGA2, DLG1, SDCBP2, PTPRK, RBFOX2, SHANK2, ITGB1, E2F3, SQLE, CHEK1, PTK2, EXT1, GDNF, PCM1, MAPK1, EPHA2, BIRC2, DOCK7, HDAC4, RPRD1B, GNA12, CELF1, GBX2, CUL3, MAGI2, RICTOR, RREB1, FKBP1B, SKI, HTR2B, KDM4C, CUL1, RTN4, SOS1, PTEN, MIR29C, PIAS1, NF1, NDEL1, ITGA2, PPARD, …	131	CTPS1, CSF1, WDR77, S100A11, CHRNB2, GBA, NES, SH2D2A, BTG2, SLC35F6, ATOH8, NRP2, ERBB4, CXCR2, KIF1A, PLCL2, IFT57, KPNA1, GATA2, CXCL5, PKD2, TLR2, SH3RF1, CASP3, TERT, OTP, POLR3G, DBN1, PAK1IP1, SOX4, TNF, CDKN1A, TREM2, CCND3, CD109, TPBG, AIMP2, SKAP2, SFRP4, TES, MIR29B1, NOS3, SMARCD3, SOX7, PINX1, NKX3-1, ZNF703, EPPK1, BOP1, ACER2, CDKN2A, KLF4, PTGES, NOTCH1, MCM10, NRP1, PLAU, HELLS,…	126	ERRFI1, PTAFR, CDKN2C, LEPR, DDAH1, TXNIP, KIFAP3, TNFSF4, CGREF1, FOSL2, YPEL5, ZAP70, FRZB, FN1, RAF1, TDGF1, AGTR1, BCL6, KLB, CNOT6L, PLAC8, HPGD, PRLR, FST, PDGFRB, CNOT8, NPM1, EDN1, BTN3A1, AIF1, PIM1, VEGFA, ARG1, SGK1, PLG, CDCA7L, IGFBP3, SBDS, EPO, HILPDA, CNOT7, PLAG1, KLF10, RNF139, ZNF16, RPS6, AKR1C2, AKR1C3, TET1, PDCD4, CTBP2, IFITM1, IGF2, TSPAN32, ADM, EFEMP2, RPS3, CD9, VDR, L…	117	CDC7, TNFRSF21, ASCC3, CDK6, SCRIB, TNFSF14	6	TGFBR3, CD46, FANCL, PDK1, SH3BP4, PPARG, USP13, PPARGC1A, SPRY1, NDUFS4, GCNT2, ENPP3, HIPK2, FGL1, MTSS1, NDRG1, KANK1, LGR4, GAB2, NAP1L1, GPC3	21
SRSF9	RPTOR, CDK5RAP3, MAD1L1, BCL2L2, HIF1A, SPHK1, CHRD, CTBP1, CTNNB1, SKI, ERBB3, TCIRG1, FZD5, MAFG, INPPL1, DHRS2, PTK2, HMGA2, KAT2A, ROMO1, ERRFI1, AKR1C3, TACC1, PLXNB1, COL18A1, CHTOP, RERE, FGL1, ZNRF3, ESRP2, HP1BP3, TRIM24, SPRY1, SRSF6, NDEL1, GPC3, SOX5, TGFBR2, FZD9	39	SFN, TIE1, JUN, CSF1, WNT2B, TXNIP, S100A11, S100A6, NPR1, NES, BTG2, CD55, TRAF5, ATF3, WNT9A, DISC1, SPDYA, LBH, ZAP70, ITGAV, NRP2, SLC11A1, SERPINE2, INTU, SLC7A11, IL15, SH3RF1, NPR3, GDNF, OSMR, RICTOR, ITGA1, PELO, ITGA2, F2R, F2RL1, TGFBI, EGR1, HBEGF, DBN1, SOX4, CSNK2B, PPARD, CDKN1A, CCND3, SLC25A27, CD109, FRK, PDGFA, PURB, IGFBP3, CDK6, SRPK2, LAMB1, LEP, AKR1B1, NOS3, LOXL2, STC1, Z…	134	CLDN19, CDC20, CDKN2C, DHCR24, DDAH1, VAV3, RASSF5, MEIS1, BUB1, BOK, TDGF1, USP13, TACC3, ODAM, CCNA2, HMGB2, SKP2, CCNB1, HMGCR, CDC25C, AIF1, TTK, ENPP3, FBXO5, RPA3, EPO, SMO, EPHA1, ASH2L, GINS4, SQLE, ZNF16, CKS2, MCM10, CDK1, RTKN2, TET1, STOX1, LIPA, FGFR2, E2F8, AQP11, CHEK1, FOXM1, SLC39A5, E2F7, TFDP1, CYP1A1, PRC1, CORO1A, ARMC5, TNFSF12, TNFSF13, AURKB, PEMT, SLC6A4, CDC6, JUP, WNT3,…	81	TBC1D8, FOXC1, GCNT2, MALAT1, AXIN2	5	MLXIPL, RGN	2
RBM15	KMT2D, BCL6, AKIRIN2, MYC, PSMB10, TGFBR2, PALB2, TOB2, CFLAR, SPRY1, FZD5, DHRS2, PLXNB1, PIM1, TET1, AXIN2, WDR6, SOX9, ZBTB7B, COL18A1, CEBPB, ERRFI1, TNFAIP3, FOXP1, EPHA2, PSEN1, NDRG2, SOX18, CCN2, EIF2S2, F2, FOSL2, KLF10, CITED2, VEGFA, SERPINF2, SPHK1, KANK1, BRAT1, ID1, BIRC5, TOB1, ROMO1, PPM1D, DICER1, DVL2, ROBO1, SH3BP4, CDKN1B, HMGB2, CDK9, TBX3, FGFR3, CRKL, BCL2L1, RPS6, JUND, JA…	95	PTAFR, TAL1, LEPR, F3, CSF1, S100A6, S100A13, IL6R, NES, FASLG, ATF3, DISC1, KLF11, OSR1, ZAP70, TBC1D8, NRP2, IGFBP2, AGTR1, EREG, AREG, SLC7A11, SH3RF1, ITGA1, PELO, F2RL1, HBEGF, HAVCR2, PPARD, RPS6KA2, IGFBP3, MAGI2, EGR3, LOXL2, RIPK2, CDKN2A, NRP1, IFITM1, TSPAN32, PHLDA2, PAX6, CD9, KLF5, PRKD1, PRKCH, ARG2, TGFB3, VASH1, THBS1, ALDH1A2, ANXA2, RASGRF1, IL4R, SPN, TGFB1I1, MMP2, PLCD3, JUN…	74	LIMS2, KLB, SKP2, HMGCR, HSPA1B, ARG1, MLXIPL, FGF17, RTKN2, RBP4, FGFR2, CD248, APOA1, CYP1A1, SHCBP1, GLP2R, CDC6, NGFR, APOH, LIPG	20	JUN, TXNIP, EGR1, TRIB1, EGLN3, ZFP36L1	6	SKI, SQLE, MVD, CEBPA	4
PPIG	WNK2, KMT2D, KAT2A, PARP10, GPAM, PDK1, PRKCA, PLCG1, TCIRG1, STAT6, PRKCZ, AGTPBP1, MIR711, PLXNB1, LRP1, ERCC2, ALKBH3, PRMT1, MIF, SLC39A5, ROMO1, NAA35, OSMR, IQGAP3, AKT1, TRAPPC14, PHIP, NDRG1, ESRRA, COL18A1, IMPDH2, SHANK2, ING5, KDM4C, AKT2, FGFR4, DNAJB2, HDAC1, IFT172, INPPL1, CHRD, CHRNB2, FOSL2, ATM, STX4, SIRT2, TSC2, NDRG2, DDX39B, FLT3LG, FGFR3, RBM5, DOT1L, ITGB1BP1, SF1, FANCA, …	458	PTGDR2	1		0	BAG6	1	ITGA2, BAG6	2
EFTUD2	FGFR3, LAMB1, PRKCD, PRKRA, NDRG2, SERPINF2, TOB1, MLXIPL, HNRNPU, SPHK1, TRIM24, ROGDI, FGFR4, GPAM, GTPBP4, PLXNB1, IGF2BP1, CTNNA1, DVL2, SETD4, DLG5, ERBB3, F2, MVD, FTH1, LTBP3, PDPK1, NQO2, HSPD1, COL18A1, P3H3, ZMIZ1, MALT1, BMP4, IL34, ARHGEF2, TSC2, JAG1, TCIRG1, PLCG1, LZTS2, DHRS2, CDC20, FLNA, TBRG4, GJC2, LARP1, CEMP1, NPM1, PDCD5, CRIP2, RNF126, RBP4, HMGB2, MCM7, MIR711, NFKBIA, SC…	297	LEPR, NRP2, IGFBP7, SH3RF1, SPARC, PLG, CDKN2B, NRP1, IGFBP6, KITLG, NDRG4, NGFR, GATA6, CNN1, TIMP1, PLXNB3	16	DDAH1, TGFBR3, ID2, INHA, PPARGC1A, CDC25C, ARG1, CDCA7L, IGFBP3, HILPDA, AKR1C2, TET1, ADM, EGLN3, IDH2, SPN, CORO1A, C18orf54, BIRC7, CRKL, HPRT1	21		0	ERRFI1, PIM1, VEGFA, NDRG1, SAPCD2, SHMT2, TNFSF14, POLDIP2, BAG6	9
LARP7	FAM83A, GPC3, MSX1, EPCAM, FN1, CARD11	6	SFN, TIE1, S100A11, S100A6, NES, IGFBP2, SPEG, SERPINE2, GPX1, GATA2, SH3RF1, F2RL1, EGR1, CCND3, NOS3, ZNF703, CDKN2B, TLR4, CLCF1, IGFBP6, KITLG, CRIP2, TGFB1I1, NDRG4, TAX1BP3, PLCD3, NGFR, TBX2, GATA6, JUNB, IL11, TGM2, TFF1, TIMP1	34	ERRFI1, IFT172, PRLR, PIM1, ARG1, EPO, EPHA1, SQLE, GPAM, FGFR2, NUPR1, RPS9, NFATC2, BAG6	14		0		0
PCBP1	AGT, FGFR4, DHCR24, IGF2, MARCKSL1, APOA1, SF1, LTBP3, SERPINF1, MLXIPL, MAZ, PLXNB1, SRF, APOE, RBP4, NCSTN, CX3CL1, BAG6, FGFR3, SERPINF2, TSPAN31, DDX39B, DOT1L, JUND, EIF2S2, PRDX2, FLNA, MIR483, SUZ12, PRKD2, CD276, GNAI2, ZNRF3, PROX1, ERBB2, WNK2, KMT2D, SGK2, PRKAR1A, CAMK2N1, TNFRSF4, RTN4, TIAL1, CTSH, ZMIZ1, COL18A1, ZBTB17, SH3BP4, CHRD, IFI30, POR	51	CTPS1, TAL1, JUN, CSF1, S100A11, NES, BTG2, TRAF5, TGFB2, DISC1, FAM98A, EGR4, ITGAV, NRP2, IGFBP2, SERPINE2, GATA2, CLDN1, PKD2, SH3RF1, TERT, GDNF, ITGA1, F2RL1, MCC, IRF1, EGR1, MIR146A, DBN1, EDN1, SOX4, CCND3, SLC25A27, CD109, TPBG, TNFAIP3, FZD9, ZNF703, FGFR1, CTHRC1, CD274, CDKN2A, CDKN2B, NRP1, PLAU, CHRNA10, DAGLA, NEAT1, MALAT1, FOSL1, ETV6, GUCY2C, LGR5, KITLG, RGCC, KLF5, ABCC4, PRKD…	82	TNFRSF14, PTAFR, RBBP4, DDAH1, VAV3, RASSF5, SMYD2, GJC2, ID2, FKBP1B, PDK1, SLC11A1, INHA, PPARG, TDGF1, PRKCD, RBPJ, HMGB2, PRLR, LIFR, ITGA2, PGGT1B, TGFBI, CDC25C, CNOT8, SERPINB1, PIM1, ARG1, HOXA5, IGFBP3, EPO, HILPDA, KLF10, NDRG1, B4GALT1, EGFL7, TET1, GPAM, IFITM1, F2, PTGDR2, VEGFB, RPS3, AQP11, CD9, SHMT2, E2F7, ANG, LGALS3, RAD51B, CYP1A1, NR2F2, EMP2, RPS15A, MAPK3, CDK3, FOXJ1, EBI3…	67	CD74, CDKN1A, NOP2, TGM1, TNFSF14	5	MDK, FTH1, SCARB1, BIRC5, CRLF1, HLA-A	6
DDX3X	LRP6, TMEM250, LZTS2, PRKDC, CTBP1, TESC, AXIN2, TNFRSF11A, SMARCB1, FGFR4, APOA1, FLNA, SOD2, NME2, CD164, LGR4, TACC1, CD320, NCK2, CTSH, STK11, SPHK1, ILK, SELENON, BTG3, FST, IGFBP4, FN1, EXT1, HSF1, CEBPB, MIF, PAFAH1B1, RPS6KA1, SQLE, TMEM115, HPN, GNA12, XBP1, RC3H2, CRKL, FGFR3, GNA13, TRNP1, TGFB1, BMPR2, MAGED1, GRN, LAMA5, POLDIP2, BAMBI, KLF10, CD151, AKT2, PTPRU, YME1L1, F2, LGR5, MA…	361	SFN, TIE1, S100A11, S100A6, PBXIP1, RAB25, PBX1, NR5A2, BTG2, IRF6, EGR4, ZAP70, NMI, CALCRL, FZD7, CD47, BCHE, HRG, APOD, IGFBP7, PKD2, TLR2, SH3RF1, HPGD, POLR3G, EGR1, HBEGF, HAVCR2, FABP6, DBN1, FOXC1, SOX4, HLA-DPA1, BAK1, CDKN1A, CCND3, RUNX2, SLC25A27, PKHD1, CD109, TPBG, FRK, MAP3K5, GPNMB, ABCB1, SMARCD3, EGR3, LOXL2, NKX3-1, ZNF703, SDR16C5, CD274, ACER2, CDKN2A, CDKN2B, ANXA1, NR4A3, K…	110	PTAFR, COL8A2, CDC20, PRDX1, IQGAP3, ASPM, KIF14, MDM4, GJC2, IFT172, BUB1, LIMS2, LRP2, CDCA7, FRZB, SLC39A10, IGFBP2, INHA, INPP5D, IMPDH2, GNL3, USP13, THPO, BCL6, TACC3, PPARGC1A, RBPJ, ODAM, TERT, PRLR, CCNB1, CDC25C, MIR146A, NPM1, CNOT6, TTK, ARG1, FBXO5, CDCA7L, IGFBP3, MCM7, EPO, HILPDA, EZH2, NCAPG2, GINS4, MTBP, KANK1, MELK, WNK2, AKNA, MCM10, CDK1, RTKN2, KIF20B, HELLS, GPAM, FGFR2, T…	101	ZMPSTE24, SLC35F6, TMEM127, ITGAV, GATA2, F2RL1, CTHRC1, ACER3, LGMN, CCPG1, TAX1BP3, PLCD3, TIMP2, IL27RA, IFI30, CEBPA, SPHK2, HLA-A	18	ERRFI1, TGFBR3, GLUL, AGT, CGREF1, PDK1, HSPD1, SH3BP4, BOK, ROBO1, CCNA2, HMGB2, SKP2, VEGFA, PCM1, RPS6, CKS2, SAPCD2, TET1, RPS3, FOXM1, CDK2, CPB2, EMP2, RPS15A, BRD7, SUZ12, ERBB2, CDC6, TOB1, MALT1, UHRF1, CARM1, JUND, RPS9, E2F1, FBLN1, RGN	38
HNRNPUL1	NEAT1, HDAC4, SLC9A3R1, SH3BP4, BMP4, DAZAP1, TIAL1, FOXO3, ZMIZ1, SRSF6, HIPK2, CUL4A, GPC3, CTBP1, MAFG, PLXNB1, SDCBP2, AXIN2, FANCA, MIR16-1, EPHA2, ITGAV, SHANK2, RREB1	24	KAT2B, ODAM, ARG1, LIPG, LGI4, MAGED1, BAG6, AIF1	8	AIF1, LAMB1, DNMT1, IFT52, CRKL, AGER	6		0		0
FUBP3	SIDT2, NEAT1, WNT16, PRKAR1A, ROGDI, HMGCR, DICER1, IGF1R, BIRC2, BAMBI, HHEX, TNFRSF21, PPP1R8, ELL3, CALCRL, PROX1, DLC1, SPRY1, ZMIZ1, ERRFI1, AXIN2, SSR1, HMGB2, NDFIP1, XIAP, MTSS1, FZD5, PIM1, NR2F2, GHSR, TXNIP, OSMR, TBX3, TOB1, JAG1, REST, MEF2D, LAMC2, MIR29C, VHL, FST, FOXC1, MYC, TCF7L2, CHERP, YAP1, EPHA2, DAGLB, NFATC2, CDH2, CDC7, VGLL4, AHR, TACC1, GPC3, CCND1, TGFBR2, PRNP, SPDYA…	137	LEPR, TGFBR3, AKT3, ZAP70, RBM5, PKD2, SH3RF1, ITGA2, HBEGF, CSNK2B, GNRH1, FGFR2, STAT2, TGM1, PRKD1, TSC2, CTC1, GGNBP2, DOT1L, TGM2, HLA-A	21	SFN, RASSF5, ATF3, GJC2, FKBP1B, LIMS2, IGFBP2, INHA, BOK, GPX1, CCNA2, SPARC, DDR1, ARG1, EPO, LYN, PEX2, GPAM, IFITM1, BAD, AQP11, CDK4, RPGRIP1, CYP1A1, NUPR1, SPN, CORO1A, PYCARD, PSMB10, MVD, TAX1BP3, MED31, GLP2R, BECN1, PLCD3, SPHK1, LIPG, EBI3, JUNB, CEBPA, LGI4, APOE, ROMO1, COMT, MIF, HMOX1, PIM2, APLN, EPPK1, ENPP7	50	SGK1, THBS1	2	ID2, CD9, CEBPB, BTG3, HSPA1B	5
RBFOX2	TGFBR2, GCNT2, GDNF, SCRIB, BMP4, FGFR3, COL18A1, RAP1GAP, ADARB1, MAZ, FOXC1, PLXNB1, CUL4A, LRP5, FGFR1, MTSS1, CSF1, DAZAP1, SCARB1, CLMN, GPC3, SMARCB1, FGL1, BIRC6, SH2B3, ESRP2, BCL2L2, FOXP1, PTPRK, RYK, TCIRG1, HNRNPU, TNFRSF21, DLEC1, SF1, IL6R, SCGB1A1, RREB1, CTBP1, LAMB1, CRIP2, LTBP3, CNBP, TESC, PLXNB3, ZMIZ1, SMAD3, DPP4, EIF2S2, MARCHF7, NDRG2, NUMBL, ZNRF3, PRKCZ, SRC, FKBP1B, MA…	257	PTAFR, LOXL2, ADM, IGFBP4, ZFP36, DDR1	6	PPP1R8, AGER	2	FLNA	1	GPAM, RBFOX2	2
SFPQ	TCF7L2, CTNNB1, SOX5, SKI, PDPK1, HNF4A, CELF1, CTNNBIP1, BCL6, FBXW7, SMAD3, MAD1L1, CTBP1, YAP1, TGFBR3, MAFG, RREB1, FGFR3, ZMIZ1, ZNRF3, ROBO1, GNB1, ERRFI1, AKT2, TRIM71, GPC3, HDAC4, DAZAP1, RNF43, GPER1, CDH2, CDC42, LRP5, PRKCA, WWTR1, FOXP1, SH3BP4, GBX2, LARP1, MIR17HG, JARID2, NACC2, SPHK1, SLC7A1, RERE, GLMN, SHANK2, AKT1, TBC1D8, ESRP2, CDK6, DLC1, VGLL4, SCARB1, HMGA2, CFLAR, BMPR2,…	102	EPHA2, S100A11, PBXIP1, ARHGEF2, BTG2, SLC35F6, ATOH8, ITGAV, NRP2, SERPINE2, THPO, SH3RF1, CD74, HLA-A, CDKN1A, SRF, TNFRSF21, TPBG, PDGFA, EGR3, ZNF703, CTHRC1, NFIB, ACER2, CDKN2A, CDKN2B, NOTCH1, PLAU, PHLDA2, RHOG, DAGLA, FOSL1, CLCF1, STAT6, KITLG, SH2B3, MMP14, ZFP36L1, CRIP2, RBPMS2, ROGDI, NUPR1, MMP2, CX3CL1, NDRG4, MNT, TAX1BP3, DVL2, IGFBP4, PLCD3, NGFR, GATA6, CNN2, TICAM1, JUNB, IL2…	75	LDLRAP1, LEPR, TNFSF4, MDM4, IFT172, MTA3, HSPD1, AGTR1, PRKCI, PPARGC1A, PLAC8, PRLR, CNOT8, NQO2, AIF1, ARG1, PLG, CDCA7L, CNOT7, SQLE, AKR1C2, AKR1C3, CDK1, STOX1, PTEN, FGFR2, CPB2, LGALS3, ANXA2, CFDP1, PEMT, SLC6A4, APOH, CDC25B, ACE2, DDX39B, AGER	37	FOXC1, HOXA3, NEAT1, NACC1	4	DDAH1, RTN4, PDK1	3
DHX30	COL18A1, NRG1, ERCC1, FGFR3, TRNP1, CAMK2N1	6	TNFRSF14, TNFSF4, SLC11A1, SLC7A11, EGR1, ENPP3, PLG, MLXIPL, MAGI2, EPHA1, PTK2B, IL11RA, RBP4, FGFR2, LGALS3, MVD, SERPINF2, STAT5A, ERN1, APOH, LIPG, HPN, LGI4, SGK2, ICOSLG, ADORA2A, DDX39B	27	TIE1, S100A11, TGFA, SERPINE2, TDGF1, ODAM, DBN1, EDN1, SOX4, TNFRSF21, FGFR1, CDKN2B, IL18, CCND2, RARG, KITLG, KLF5, SIX1, THBS1, MMP2, CDC6, NGFR, UHRF1, RPS9, IL11, POLDIP2, DDR1	27		0		0
HNRNPK	EIF2S2, RREB1, LRP5, INSR, KDM4C, TESC, INPPL1, KMT2D, B4GALT7, MLXIPL, TICAM1, SPHK2, SSTR5, BMP4, MIR26A1, BCL2L1, NELFB, ALOX12, JAG1, ZMIZ1, LARP1, SHANK2, NAA60, ADORA2A, SSR1, TGM2, HPN, NACC2, THPO, STAT5A, TCIRG1, WDR6, DOT1L, HPRT1, SH3BP4, FBXO2, WWTR1, TRIM71, RPTOR, INSM1, BIRC5, NDRG2, SOX9, SRC, YAP1, IGF2BP1, GPC3, FGFR3, PRKCZ, TCF7L2, FOXP1, EPHA2, MECP2, COL18A1, SPHK1, LZTS2, T…	207	CSF1, TXNIP, S100A11, S100A6, NES, PBX1, DISC1, IFT172, ZAP70, NRP2, IGFBP5, SERPINE2, ROBO1, COL8A1, GATA2, ODAM, NPR3, GDNF, ITGA1, ITGA2, F2RL1, POLR3G, HBEGF, DBN1, DUSP22, SOX4, DDX39B, CCND3, CD109, TPBG, SGK1, TNFAIP3, RPS6KA2, PDGFA, CDK6, LOXL2, BOP1, CDKN2B, KLF4, TLR4, NOTCH1, BAMBI, NRP1, DLG5, IFITM1, PAX6, MALAT1, FOSL1, WNT11, LGR5, KITLG, NUAK1, BRCA2, RGCC, KLF5, MIR17HG, MMP14, …	84	IFNLR1, PTAFR, COL8A2, CLDN19, DDAH1, IL6R, KIFAP3, RASSF5, CGREF1, BOK, TMEM115, HRG, CLDN1, PLAC8, PRLR, FBXO4, HMGCR, MCC, NDFIP1, SPARC, CNOT8, FLT4, AIF1, ARG1, PLG, HOXA5, IGFBP3, EPO, EPHA1, ASH2L, SQLE, AKR1C2, STOX1, GPAM, FGFR2, CTBP2, PTGDR2, GAB2, BIRC2, CD9, VDR, BTG1, FBXW8, ZNF268, TINF2, LGALS3, ANXA2, CYP1A1, EMP2, NUPR1, CD19, CDH5, MED31, TNFSF12, SLC6A4, FOXJ1, LIPG, EBI3, BST…	68	TBC1D8, CHRD, LAMB1, ZNF703, SCRIB, PHLDA2, CAPN1, NEAT1, LTBP3, TSC2, HSF4, AXIN2, TNFSF14, PRKD2, LAMA5, PLXNB3	16	TRNP1, DHCR24, NDST1, EXT1, SLC39A5, SCARB1	6
DDX52	ACER3, CEMP1, MIR21, SLC25A5, LRP5, VEGFA, ERCC1, SKI, RERE, AKR1C3, CTNNB1, ATP5F1A	12	TIE1, NRP2, SLC7A11, SH3RF1, IRF1, SPARC, LOXL2, CDKN2B, MAPK8IP1, IGFBP6, KITLG, NDRG4, NGFR, GATA6, CNN1, IL11, TGM2, EPPK1, BAG6, HLA-A	20	PIM1, ARG1, EPO, FGFR2, LGALS3, CORO1A, RPS9, POLDIP2, BAG6, CSNK2B	10		0		0
FUS	SKI, CEMP1, LZTS2, HDAC4, FANCL, MIR17HG, TCF7L2, NEAT1, EXT1, MTSS1, GPC3, LRP5, IGF1R, SMAD3, VGLL4, AKT1, TRIM71, DAZAP1, BMP4, BIRC6, MARCHF7, LARP1, SF1, PTPRK, NRAS, ZNRF3, RORA, SHANK2, CTBP1, WDR6, TFRC, HNF4A, PPARG, RREB1, FGFR4, PLXNB1, MAD1L1, FGFR3, ALKBH3, HIPK2, ESRRA, SH3BP4, FOXE3, TGFBR2, HMGN1, ZMIZ1, GNB1, DLC1	48	S100A11, DDR2, BTG2, OSR1, ITGAV, NRP2, SERPINE2, MECOM, IGFBP7, SLC7A11, SH3RF1, ITGA1, F2RL1, POLR3G, EGR1, CD74, SPARC, GCNT2, CDKN1A, CCND3, TNFRSF21, TPBG, FYN, LOXL2, ZNF703, CTHRC1, ACER2, CDKN2B, TLR4, NRP1, PLAU, NR4A1, IGFBP6, KITLG, NUAK1, ATP8A2, TGFB3, THBS1, ARNT2, PLCD3, GATA6, JUNB, IL27RA, TGM2, SULF2, BIRC7, LIF, TIMP1, SLC16A2, TXNIP, DDR1, BAG6	52	TNFSF4, ID2, FOSL2, PPARGC1A, PRLR, FST, TGFBI, PDGFRB, PIM1, ARG1, ENPP3, CITED2, SOD2, PLG, IGFBP3, EPO, EPHA1, PTK2B, AKR1C2, RBP4, GPAM, FGFR2, PTGDR2, ERBB3, LGALS3, TFAP4, EMP2, CFDP1, WNT3, APOH, CEBPA, ID1, RGN, DDX39B	34		0	ERRFI1, NDRG1	2
ILF3	DLC1, RERE, TET1, TCF7L2, IGF2BP1, SRPK2, GPC3, IGF2, HMGA2, MDM2, FANCA, NCSTN, ZNF609, HSPD1, RBBP4, CCNB1, CD74, FN1, YAP1, ARID2, ZMIZ1, ZNRF3, GHSR, TRIM24, HP1BP3, XIAP, COL18A1, CD46, TRIM71, MTSS1, COMT, MIR16-1, MLXIPL, PRKCA, MIR483, CCAR1, HNF4A, WWTR1, PDCD5, SHCBP1, RPS15A, SERPINF2, KANK1, CALCRL, SKI, ITGAV, POR, APOH, RBFOX2, HELLS, E2F3, GNB1, DLG1, MIR133A1, ARIH2, SOX5, FLNA, E…	165	TNFRSF14, ZAP70, GPX1, ST8SIA1, LGALS3, SPINT1, MVD, SLC6A4, LIPG, EBI3, TMIGD2, JUNB, PLXNB3, HSPA1B	14	CTPS1, LEPR, TGFB2, NRP2, ODAM, GDNF, PDGFRB, EDN1, SOX4, PAX6, MDK, LGR5	12		0	TGFBR3, RPS9	2
HNRNPM	ZNRF3, GID8, SH3BP4, RPTOR, DIS3L2, RHOA, ATM, RAC1, CDC7, TRIM24, TBC1D8, SHANK2, PIAS1, RUNX2, RPS15A, TNFRSF21, NF1, ACVR2A, PRKCA, NAA60, SMAD3, FANCL, MTSS1, MAD1L1, EXT1, RAD51B, RREB1, TCF7L2, TJP1, IGF1R, DOT1L, RERE, SLC7A1, COL18A1, RPRD1B, GNA12, LRP5, WWTR1, FOXP1, AXIN2, DLG1, BIRC6, ARIH2, WNK2, CUL4A, PTK2, CTPS1, GLUL, CFDP1, CTNNB1, MARCHF7, AKT2, CNOT8, MNAT1, PTPRK, CDC25C, DEA…	256	TIE1, CSF1, ECM1, S100A11, NES, BTG2, LBH, LIMS2, IGFBP7, ODAM, SH3RF1, F2RL1, EGR1, CD109, TPBG, PDGFA, EGR3, LOXL2, LYN, JAK2, CDKN2A, TLR4, PLAU, PHLDA2, FOSL1, CLCF1, WNT11, IL18, CCND2, IGFBP6, KITLG, NUAK1, ATP8A2, EML1, CHRNA7, THBS1, SPINT1, RBPMS2, FES, TGFB1I1, NDRG4, TNFSF13, IGFBP4, PLCD3, GATA6, JUNB, CRLF1, IL11, RIPPLY3, TFF1, RAC2, WNT7B, MAPK11, TIMP1, BAG6, CSNK2B, DDR1	57	TNFSF4, AGT, FOSL2, AGTR1, HRG, CLDN1, PPARGC1A, PLAC8, PRLR, SKP2, FST, EDN1, PIM1, ARG1, ENPP3, SOD2, PLG, RPS6KA2, IGFBP3, EPO, TET1, RBP4, FGFR2, ERBB3, ZNF268, EGLN3, LGALS3, ADAM10, RORA, PRC1, EMP2, CORO1A, SLC6A4, APOH, RBBP9, HMOX1, RGN, PIM2, DIXDC1, BAG6	40	SETMAR, RYK, FOXC1, NEAT1	4	SKI, HDAC4, BCL6, RBPJ, HIPK2, NDRG1, KANK1, ITGB1, GPAM, IGF2, NME2, HPN	12
SMNDC1	BAX, FANCA, PLCG1, FGFR3, CTSZ, VEGFA, MDM2, GHSR, FN1, SRSF6, CITED1, EGF, TGFBI	13	EPHA2, SFN, CSF1, S100A6, ZBTB7B, BTG2, ATF3, NRP2, GPX1, GATA2, HRG, CLDN1, ODAM, SLC7A11, SH3RF1, GDNF, ITGA1, EGR1, HBEGF, DBN1, GCNT2, EDN1, HMGA1, CCND3, PLG, ELN, FGL1, TACC1, PARP10, BOP1, CDKN2B, NRP1, CD151, PAX6, DAGLA, NEAT1, FOSL1, CLCF1, IL18, KITLG, ATP8A2, RGCC, KLF5, TGFB3, THBS1, ARNT2, NUPR1, OSGIN1, TAX1BP3, RNF126, CNN2, LRG1, JUNB, IL27RA, SERTAD1, ATF5, SDC4, BID, LIF, TIMP1…	64	TRAF5, IFT172, PPARGC1A, CCNA2, HMGB2, SKP2, LIFR, CDC25C, CNOT8, FLT4, PDGFA, DLX6, GINS4, RNF139, TGFBR1, RTKN2, TET1, STOX1, PDCD4, FGFR2, CTBP2, IGF2, RRM1, PTGDR2, CHEK1, CCND2, PPP1CC, ZNF268, EMP2, SLC6A4, BRIP1, C18orf54, IFT52, RGN	34		0		0
PRPF8	JAG1, DBN1, HGS, CCND1, NAP1L1, BECN1, CEP131, SPRY1, AKR1C3, GNRH1, PRKCZ, FGFR4, MIR19B1, PLCG1, GPAM, MEAK7, HHEX, HP1BP3, IL10, PLXNB2, TCIRG1, MAD1L1, DNMT1, SF1, CRIP2, TSC2, CSK, DAB2IP, GNAI3, CDK4, TNFSF14, BCL2L2, RBM5, SETD4, MIR339, SSR1, ROGDI, ERBB2, FN1, PLXNB1, ZMIZ1, DHX9, PPP2R5C, ERBB3, INPPL1, MLXIPL, CD151, MALT1, GID8, TXNRD1, BCL6, RAP1GAP, FLNA, GHSR, AXIN2, SIDT2, HNRNPU,…	554	TNFRSF9, LEPR, CSF1, DDR2, TBX19, BTG2, ATF3, TGFB2, OSR1, NMI, NRP2, KPNA1, MSX1, IGFBP7, SH3RF1, FRK, PLG, PDGFA, SKAP2, SFRP4, EPHA1, SMARCD3, CLU, JAK2, CDKN2B, NRP1, IFIT3, MAPK8IP1, STX3, WNT11, PAK1, IL18, PTHLH, IGFBP6, PLA2G1B, LIG4, SYNJ2BP, SPINT1, CX3CL1, TAX1BP3, CCL14, NR1D1, ITGB3, ERN1, TIMP2, GATA6, LIPG, SDCBP2, BMP2, SSTR3, ACE2, RASSF5	52	CDKN2C, ASPM, KIF14, CGREF1, BUB1, LRP2, PDK1, CDC25A, THPO, ODAM, PLAC8, CCNA2, CCNB1, PDGFRB, SPARC, TMEM14B, TTK, ARG1, RPA3, CDCA7L, IGFBP3, EPO, HILPDA, PINX1, GINS4, CTHRC1, MELK, FXN, PTCH1, SAPCD2, NRARP, MCM10, RTKN2, RRM1, E2F8, VEGFB, CD248, FOXM1, RACGAP1, RARG, BRCA2, ING1, EGLN3, CDKN3, RAD51B, TIPIN, TFAP4, EMP2, MAPK3, CORO1A, SHCBP1, IGFBP4, BRIP1, C18orf54, CD320, IL27RA, FAM83D…	60	ZBTB17, CHRNB2, SLC7A11, IL6ST, IRF1, CDKN1A, TNFAIP3, CAPN1, NFKBIA, CLMN, OSGIN1, JUP, PLCD3, SGK2, SDC4, PLXNB3, DDR1	17	ERRFI1, CDC20, TXNIP, SHC1, IQGAP3, CDCA7, TRIM71, ETV5, FGFRL1, TACC3, PPARGC1A, HMGB2, TERT, SKP2, FST, TGFBI, CDC25C, HMGA1, PIM1, FBXO5, FIGNL1, MCM7, EZH2, NCAPG2, NDRG1, CKS2, CDK1, TET1, PPP3CB, KIF20B, HELLS, TIAL1, IGF2, EFEMP2, SHANK2, CHEK1, CDK2, HMGA2, SCARB1, HMGB1, PRC1, MAZ, FANCA, AURKB, CDC6, DBF4B, BIRC5, DOT1L, UHRF1, CALR, CAPNS1, GINS1, E2F1, CRKL, MIF, MAGED1, DDX39B	57
TAF15	LARP1, DLC1, RERE, SCARB1, ZNRF3, HNRNPU, RREB1, TRIM24, SMAD3, PROX1, HIPK2, PRKCA, PRDX1, TCF7L2, NEAT1, EXT1, CALCRL, GPC3, PDK1, SDCBP2, DAZAP1, FOXC1, PCM1, BTG3, YAP1, FN1, PLXNB1, DHPS, LRP1, NPM1, HMGA2, SRPK2, SOS1, TBC1D8, RAB10, GNB1, CTBP1, SH3BP4, TBCK, IGF1R, BIRC6, PRKDC, XRCC5, GBX2	44	TFAP2E, F3, WNT2B, S100A6, IQGAP3, BTG2, CD55, TRAF5, IFT172, NRP2, INPP5D, MUSTN1, ROBO1, IFT57, ODAM, PKD2, INTU, SLC7A11, FBXW7, TLR2, SLC25A27, PDGFA, CDK6, LAMB1, FGF17, ACER2, NOTCH1, HTRA1, CD81, STX3, IRAK4, VDR, KITLG, RGCC, GAS6, TGFB3, CLMN, THBS1, RASGRF1, ARNT2, RHBDF1, MMP2, NDRG4, CBFA2T3, CTC1, ALDH3A1, PTPRM, CD22, JAG1, DUSP15, SULF2, PRKX, PLXNB3, HLA-A, CSNK2B	55	PRKCZ, TNFRSF14, ERRFI1, CTNNBIP1, LDLRAP1, TRNP1, PTAFR, MARCKSL1, RBBP4, ZBTB7B, GJC2, ID2, FOSL2, TMEM127, NCK2, IGFBP2, INHA, BOK, PPARG, GPX1, HYAL1, TMEM115, COX17, AGTR1, PLAC8, FST, NDST1, SERPINB1, SSR1, EDN1, HLA-A, SRF, ARG1, SGK1, CITED2, SOD2, PLG, GPER1, BRAT1, GNA12, SKAP2, IGFBP3, EPO, EPHA1, NOS3, SHH, SQLE, NDRG1, SCRIB, PARP10, BOP1, DAB2IP, EGFL7, SAPCD2, NELFB, IGF2, ADM, MAP…	135	MALAT1	1	AGT, WWTR1, TCIRG1, LRP5, HPN, BCL2L1, SHANK2	7
AQR	GLUL, MLXIPL, F2, LRP1, IGF2BP1, BMP4, EMD, BAX, RELA, DDRGK1, FGFR3, ID2, AKT1, POR, KDF1, PIM2, GBX2, PRKAR1A, NFKBIA, EIF2AK1, TCIRG1, ROMO1, APOE, FGFR4, TXNIP, LZTS2, IL34, FN1, FOSL2, GID8, SERPINF1, SRSF6, DDR1, EPHA2, TFRC, RNF10, MARCHF7, DNAJA3, NFATC2, VEGFA, RPS4X, ZNF335, BECN1, CD151, DVL2, COL18A1, DAB2IP, E2F4, CREB1, DHRS2, PDF, XRCC5, JAG1, FGF22, YTHDF2, CYBA, MYC, LMNA, RREB1,…	335	ZBTB17, TIE1, CSF1, S100A11, KIFAP3, IER5, KISS1, TGFB2, DUSP10, ADAM17, LRP2, ITGAV, NRP2, IGFBP5, SERPINE2, MITF, KPNA1, EPHB1, MECOM, ZBTB49, FBXW7, GDNF, F2R, F2RL1, DBN1, SOX4, BAK1, TPBG, ASCC3, FRK, PDGFA, DAGLB, DLX5, TES, NOS3, SMARCD3, LOXL2, ZNF703, TP53INP1, ACER2, CDKN2A, CDKN2B, ANXA1, TLR4, NOTCH1, PLAU, BTBD10, TRAF6, MALAT1, FOSL1, CLCF1, IL18, CCND2, LMBR1L, IGFBP6, TBK1, FRS2, …	99	CDC20, EPS15, TNFSF4, ASPM, KIF14, CGREF1, ZAP70, BUB1, IGFBP2, TDGF1, RYK, USP13, PPARGC1A, PLAC8, CCNA2, SLC7A11, PRLR, IL6ST, CDC25C, MIR146A, GPLD1, TTK, RPA3, CDCA7L, IGFBP3, ABCB1, EPO, EPHA1, NCAPG2, SAPCD2, RTKN2, STOX1, PTEN, LIPA, TIAL1, FGFR2, FOXM1, SLC7A1, CPB2, ANG, CDKN3, EML1, EMP2, CORO1A, CDH5, SLC6A4, NGFR, CDH2, TNFRSF11A, LRG1, RBBP9, TGM2, HMOX1, IL13RA1, HSPA1A	55	CHD5, PBXIP1, ZBTB7B, BTG2, GDF9, CDKN1A, TRIB1, CCND1, MDM2, TGM1, PGF, BRICD5, YJEFN3, RPS9, BAG6, DDX39B	16	ERRFI1, RAP1GAP, AGT, PDK1, CDCA7, VHL, PPARG, IMPDH2, BCL6, HMGB2, FST, NPM1, PIM1, ENPP3, SGK1, SOD2, TACC1, MTSS1, NDRG1, KANK1, AKR1C2, AKR1C3, ZMIZ1, RBP4, GPAM, PTGDR2, LRP5, CHEK1, ERBB3, SLC39A5, SHMT2, PPP1CC, TESC, SCARB1, ANXA2, PRC1, RPS15A, SERPINF2, AURKB, APOH, BIRC5, MALT1, EEF2, CALR, HPN, CDC25B, E2F1, MAGED1, POLDIP2, DDX39B	50

## Sheet: Cell migration
SF	eclip_migration	eclip_migration_number	expression_up_migration	expression_up_migration_number	expression_down_migration	expression_down_migration_number	expression_eclip_up_migration	expression_eclip_up_migration_number	expression_eclip_down_migration	expression_eclip_down_migration_number
SRSF7	BCAR1, FGFR4, GPC4, SEMA4G, PTPRF, HDAC4, MDM2, SRC, PPARGC1A, VAV2, PLCG1, MGAT5, TGFBR2, GAB1, PLXNB1	15	SDC3, LCK, TIE1, CSF1, PLEKHO1, ECM1, S100A11, F11R, TGFB2, DISC1, FAM110C, RHOQ, ZAP70, IL1R1, ITGAV, NRP2, SERPINE2, ULK4, SEMA3G, GATA2, PLXND1, HES1, ANXA3, PALLD, SH3RF1, GDNF, ITGA1, ITGA2, PLK2, F2RL1, HBEGF, MIR146A, TUBB2B, GCNT2, EDN1, GPSM3, SGK1, AKAP12, IGFBP3, GRB10, SEMA3A, RELN, LAMB1, DOCK4, ANGPT2, LOXL2, DOCK5, GNRH1, ZNF703, CTHRC1, TRIB1, AGO2, GLIPR2, GCNT1, SEMA4D, KLF4, TL…	94	NBL1, CLDN19, ANGPTL3, VAV3, SEMA6C, MIXL1, LYST, TDGF1, HRG, ANXA6, AIF1, CCR6, HOXA5, MYO1G, EPHA1, RARRES2, CDK5, PTP4A3, LPXN, LCP1, ITGAL, MARVELD3, DPEP1, STAT5A, APOH, FOXJ1, RPS19, ITGB2, PECAM1, MBOAT7	30		0		0
PCBP2	MAP4K4, ROBO1, PTK2, NODAL, ZMIZ1, MYADM, CREB3, MAP2K5, MEGF8, DMTN, SPARC, RREB1, MAGI2, GPR18, SRC, PLCB1, PLXNA3, LMO4, PLXNB1, AGO2, NIPBL, ROCK2, CARMIL1, LAMB1, MERTK, KIF2A, HEXB, TGFBR2, CD2AP, SDC2, FAT1, MRTFA, DIAPH1, MGAT5, SHTN1, PXN, SEMA4G, CTNNB1, CXADR, NCKAP1, DUSP22, CLASP1, STARD13, AAMP, ABI2, SRCIN1, PKN1, NR2F2, ADGRG3, VAV2, JUP, ARTN, SCARB1, GPC4, PKN2, PTPN23, CXCR5, R…	304	NBL1, PARP9, TNFAIP3, HOXA5, TP53INP1, LCN2, NOTCH1, KITLG, LTB4R2, THBS1, PLCG2, FMNL1, CSNK2B	13	ASPM, KIF14, MIXL1, HMGB2, LOX, EDN1, FBXO5, ANLN, SERPINE1, LOXL2, CPNE3, ARHGEF39, CDK1, LGALS3, KNSTRN, EMP2, CORO1A, FAM83D	18	ACAP3, IL1R1, MDM2, PLXNB3	4	LRP8, DEPDC1B	2
NCBP2	AKT1, ZFAND5, ARHGEF7, DNM1L, SDC1, VAV2, PTPN23, NKD1, PDCD10, PIK3C2A, BMPR1A, PXN, ACAP3, AFDN, ARID5B, CERS2, HMGB1, STX4, LDB1, MARK2, BMP4, OXSR1, PLCG1, FOXP1, CTNNB1, JAG1, EFNA1, YTHDF3, AKIRIN1, HSD3B7, DOCK4, MAP3K3, EPB41L5, EXT1, DLC1, TGFBR1, MIR34A, UNK, ACTN4, PTP4A1, BAX, NUMB, DUSP22, ADAM10, CCDC88A, PSEN1, SEMA4B, CTTN, HEXB, TGFBR3, PARD6B, MCU, TCAF1, CITED2, STAT5B, CAPN7, …	129	TIE1, PIK3R3, ANGPTL3, PLEKHO1, S100A11, PBXIP1, GBA, RAB25, LAMC2, PIK3C2B, LAMB3, DUSP10, LYST, FAM110C, NR4A2, COL3A1, SATB2, NRP2, GPC1, AMOTL2, ANXA3, MAP1B, HBEGF, CD74, FOXC1, AGER, TPBG, LAMA2, GPER1, ITGB8, SEMA3A, GPC2, EGR3, LOXL2, EPPK1, TESK1, NRP1, PAX6, FUT4, MCAM, SRGAP1, KITLG, PLXNC1, SLC8B1, POU4F1, LTB4R2, PRKD1, FLRT2, THBS1, FRMD5, SEMA7A, NDRG4, TMEM102, ITGA3, LAMA3, MISP,…	69	CLIC4, PTAFR, PODN, IL6R, MIXL1, AGT, LGALS8, TMEM18, PPARG, FSTL1, PIK3CB, AGTR1, IGSF10, S100P, PPARGC1A, AIMP1, PDGFC, WWC2, LOX, ANXA6, FLT4, SOD2, CCR6, MYO1G, IGFBP3, SERPINE1, BAG4, SDC2, B4GALT1, ENG, NSMF, CDK1, DDIT4, FZD4, ROBO4, BTG1, RAP2A, STK24, ANG, LGALS3, EMP2, CORO1A, CDH5, TNFSF12, CENPV, FOXN1, RFFL, CCL16, HDAC5, ITGA2B, APOH, LDLRAD4, INSR, RPS19, RIN2, TIAM1	56	GATA2, PLEC, KCTD13, TAOK2, BCAR1, CDKL5, PLXNA3	7	ABI2, CCL20, ROBO1, HMGB2, DEPDC1B, NUS1, PPIA, PTP4A3, KANK1, ADIPOR2, MAP2K5, SPAG9, PLCB1, CXADR, GPC3	15
TRA2A	PRPF40A, HSPA5, AAMP, HMGB2, MAP4K4, GPC3, VEGFA, PLCG1, DNER, MYH9, EFNB2, FMNL2, SOS1, MDM2, APP, PTPRK, PSEN1, CD74, NARS1, PCM1, GPC4, ZMYND8, KANK1, AFDN, C5, SDC2	26	SDC3, SERPINE2, PLK2, EDN1, NRCAM, NOS3, IGFBP6, THBS1, DPEP1, NGFR, FLRT3, PLP1	12	PTAFR, PIK3CB, CCR6, SERPINE1, LOXL2, SORL1, CCL16, MPP1	8		0		0
HNRNPC	MARK2, PRKCA, SOS1, ROBO1, CUL3, GPC3, MDM2, DOCK5, ABCC1, ARID2, FOXP1, AFDN, CRK, PTK2, GOLPH3, TGFBR2, MAP4K4, DLG5, FN1, NISCH, PAX6, RAB1A, PSEN1, WNK1, FBXO31, RERE, LMNA, PTPN11, FOXC1, SETD2, NR2F2, DCDC2, MACF1, GPC6, RELN, PRPF40A, NSMF, FMNL2, GPC4, EPB41L5, SOD2, MIR29B1, ZMYND8, CTTN, ADIPOR2, CCR6, HEXB, RREB1, NKD1, ABL1, CENPV, PTPRG, NF1, ITGB1, AGT, MYH9, ZNF609, MIR21, KANK1, H…	107	TMEM201, PIK3R3, ANGPTL3, VCAM1, SEMA6C, TGFB2, LYST, SLC8A1, NR4A2, COL3A1, MSTN, NRP2, IGFBP5, ACKR3, SRGAP3, GPX1, PARP9, AGTR1, HRG, CLDN1, LEF1, GPER1, BRAT1, ELMO1, SEMA3C, SEMA3A, GPC2, FGF17, PTK2B, SNAI2, TP53INP1, GCNT1, SEMA4D, C5, PIP5KL1, NRP1, RHOD, TSPAN11, LRRK2, PLA2G1B, F7, F10, FLRT2, ONECUT1, ITGAL, CX3CL1, VTN, SRCIN1, APOH, FOXJ1, CYGB, PTPRM, LAMA3, MISP, PLVAP, C5AR1, MBOA…	63	PTAFR, LCK, LRP8, SRGAP2B, S100A14, IL6R, ADAM15, ASPM, KIF14, PLXNA2, RHOQ, CCL20, CD47, PLXND1, PPARGC1A, HMGB2, DEPDC1B, LOX, PDGFRB, MIR146A, TNFAIP3, AKAP12, PDGFA, ANLN, IGFBP3, GRB10, CLDN4, LAMB1, LYN, CTHRC1, AGO2, CDK1, DDIT4, KIF20B, IFITM1, FZD4, ROBO4, JAM3, CD9, NR4A1, CORO1C, RGCC, LGALS3, SIX4, TYRO3, CTSH, EMP2, NDE1, CORO1A, NOD2, CDH5, CCL16, FMNL1, NGFR, ICAM1, AXL, CEACAM1, F…	65	CCR4	1	TGFBR3, LGALS8, ROCK2, MGAT5, STK39, WWC2, MTUS1, PAFAH1B1, NDEL1	9
TIA1	FAT1, BSG, SERPINE1, SERPINF1, CERS2, APP, HSPA5, MIR19B1, JAG1, AGT, SOD2, PTP4A1, ADAM10, ATP5F1B, PRPF40A, TGFBR2, LAMC2, SOX9, CTNNB1, FN1, TGFBR3L, FZD4, IL10, SUN1, KANK1, CCKAR, CCN2, SDC2, CH25H, THBS4, GLUL, LGALS8, TJP1, MIR21, NKD1, CTTN, ARF6, ABCC1, NEXN, RHOB, FBXO31, SDC1, MAP4K4, BAMBI, IGF1R, SEMA4G, PSEN1, CCL20, PTPRK, PFN2, FGFR1, FOXP1, MDM2, CD44, ACTG1, STK24, MAP2K3, EPHA2…	82	SDC3, CSF1, PBXIP1, FAM110C, SERPINE2, ANXA3, PALLD, ITGA1, HBEGF, AKAP12, IGFBP3, CLDN4, RELN, ZNF703, CTHRC1, NRP1, IFITM1, KITLG, RGCC, NOD2, NDRG4, SRCIN1, ITGA3, FLRT3, L1CAM	25	VAV3, MIXL1, HRG, MCC, CCR6, MYO1G, CDK5, LCP1, LGALS3, ITGAL, ITGB2	11	F11R, THBS1	2	APOH	1
PTBP1	PAFAH1B1, FGF16, BMPR2, AFDN, EXT1, FMNL2, MACF1, PTEN, PLXNB1, PLCB1, PTPRK, TRPM4, PKN2, EPB41L5, ROBO1, GPC3, FOXP1, CREB3, AIMP1, PPP3CA, PTPN23, DOCK1, GBX2, RFFL, GPC4, FER, ST3GAL4, ABCC1, TGFBR2, DLC1, HIF1A, NR4A3, ARID2, MIA3, KIAA0319, MYADM, NUS1, MIR29C, ZMIZ1, MIR181A2, PTPRM, ITGA2, PTK2B, USP33, PRKCZ, MEGF8, YTHDF3, BDKRB1, GPR18, NKD1, DCDC2, TGFBR3, MAP4K4, PTK2, PDGFC, WWC2, P…	230	PLEKHG5, SDC3, LCK, TIE1, PIK3R3, NEXN, CSF1, ECM1, S100A11, PBXIP1, F11R, PIK3C2B, LAMB3, TGFB2, DISC1, FAM110C, PRKCE, RHOQ, TMSB10, ATOH8, IL1R1, CXCR4, ZEB2, RND3, NR4A2, ITGA6, COL3A1, SATB2, NRP2, IGFBP5, SERPINE2, GPC1, PARP9, GATA2, EPHB1, ANXA3, LEF1, PALLD, SH3RF1, DAB2, MAP1B, F2RL1, MCTP1, SPOCK1, HBEGF, CAMK2A, MIR146A, TUBB2B, EDN1, TPBG, HDAC9, ITGB8, GRB10, CLDN4, SEMA3A, GPC2, NR…	129	PTAFR, PODN, SEMA6C, EFNA1, AGT, TMEM18, CCL20, AGTR1, HRG, LOX, ANXA6, FLT4, VEGFA, IGFBP3, SERPINE1, EPHA1, RECK, GCNT1, NSMF, DDIT4, VEGFB, LRP5, FZD4, APOA1, ROBO4, LCP1, F7, F10, ANG, GREM1, CTSH, EMP2, SPN, MAZ, MAPK3, CORO1A, ITGAL, CDH5, PLCG2, CXCL16, C1QBP, CCL16, CCL14, HDAC5, SLC9A3R1, FOXJ1, CDH2, MADCAM1, BSG, RPS19, CD40, SUN2, MBOAT7	53	MGAT5, ITGAV, ULK4, GDNF, ITGA1, SH3RF2, WWC1, FOXC1, GCNT2, AKAP12, RELN, DOCK4, TRIB1, NRP1, SGPL1, PAX6, PLXNC1, LTB4R2, FUT8, BCAR1, JAG1, RIN2, SRPX2	23	DPP4, VIL1, PPARG, PPARGC1A, ARSB, NEDD9, CCR6, SDC2, PTP4A3, KANK1, B4GALT1, SORL1, ADIPOR2, SCARB1, GPC6, AJUBA, ONECUT1, APOH, LDLRAD4, INSR, ATRN, ITGB2, CARD10	23
SRSF1	ASAP3, PLCG1, MAP2K3, AKT1, RELN, TPM1, CCR4, ROCK2, MAP4K4, AFDN, TAOK2, PTK7, PRPF40A, FBXO31, FMNL2, RHOF, CTNNB1, LAMB1, PPARD, PLXNB1, WWC2, CYRIB, ZMYND8, SEMA4G, CAMSAP3, CORO1C, ID1, FERMT2, GOLPH3, STX4, NINJ1, PHACTR4, NISCH, MERTK, PSEN1, SPATA13, MINK1, AKIRIN1, HMGB2, SPHK1, NCK2, APEX1, ABCC1, NANOS1, NKD1, DOCK5, ARID2, RBFOX2, HDAC6, PFN2, LAMA5, CTTN, PPM1F, FOXP1, MIR939, BCAR1,…	61	SDC3, TIE1, PIK3R3, ANGPTL3, NEXN, F3, NTNG1, PLEKHO1, S100A11, F11R, DDR2, ARPC5, ASPM, KIF14, PIK3C2B, TGFB2, DUSP10, LYST, SLC8A1, PRKCE, RHOQ, ATOH8, CXCR4, ZEB2, RND3, ITGA6, ITGAV, NRP2, GPC1, CLASP2, PHLDB2, PARP9, GATA2, AMOTL2, EPHB1, CLDN1, ANXA3, ARHGAP24, FBXW7, RAPGEF2, PALLD, SH3RF1, GDNF, DAB2, PLK2, MAP1B, F2RL1, MCTP1, MCC, SLC12A2, SPOCK1, SH3RF2, SPARC, WWC1, SPDL1, FOXC1, GCNT…	143	TNFRSF14, PTAFR, CSF3R, PODN, TGFBR3, CELSR2, SEMA6C, S100A14, IL6R, ADAM15, EFNA1, SEMA4A, AGT, LGALS8, TMEM18, EMILIN1, SEMA4C, ZAP70, FN1, CCL20, PPARG, TDGF1, HYAL1, SEMA3G, PRKCD, PIK3CB, AGTR1, CHRD, S100P, PPARGC1A, ARSB, LOX, GFRA3, PDGFRB, MIR146A, DUSP1, TUBB2A, NEDD9, DDR1, AIF1, GPSM3, VEGFA, CITED2, SOD2, CCR6, MYO1G, IGFBP3, MAGI2, SERPINE1, SHH, DMTN, SDC2, PTP4A3, KANK1, GCNT1, C5…	129	DOCK4	1	ACAP3, ARHGEF16, VAV2, STK24, PDPK1, GPI, MIF, GPC3	8
SF3B4	VAV2, ARHGEF16, MAP2K3, RCC2, EPHA2, DDRGK1, ACAP3, APOE, PTPN23, ZMIZ1, ACTG1, CAMSAP3, PLCG1, CTTN, F7, FERMT3, SRC, CHRD, MIR483, ABCC1, ZMYND8, STAT5A, MEGF8, GADD45A, PLXNB1, AJUBA, TGFBR2, GRB7, MTA2, HDAC4, SEMA4C, ARRB2, PTPRU, SERPINF1, SEMA4D, SPHK1, NISCH, MYO18A, CTNNA1, AVL9, STK24, ARHGDIA, PLXNA3, FGFR4, FLNA, PRKCZ, HDAC6, CARD10, MIR21, PLXNB2, CERS2, CLDN19, MIF, FGF22, NUP85, F…	173	SDC3, LCK, TIE1, PIK3R3, CSF1, PLEKHO1, ECM1, S100A11, F11R, DDR2, PIK3C2B, PLXNA2, TGFB2, DISC1, RHOQ, CXCR4, ZEB2, RND3, NR4A2, ITGAV, NRP2, IGFBP5, SERPINE2, GPC1, SRGAP3, PARP9, GATA2, EPHB1, CXCL1, CXCL2, ANXA3, FGF2, PALLD, SH3RF1, GDNF, DAB2, ITGA2, MAP1B, F2RL1, MCTP1, SEMA6A, HBEGF, CAMK2A, TUBB2B, CSNK2B, TPBG, AKAP12, PDGFA, HDAC9, ITGB8, GRB10, SEMA3A, CAV1, MIR29B1, PODXL, LOXL2, ZNF…	101	PTAFR, CSF3R, VAV3, MIXL1, TMEM18, EMILIN1, RTN4, CCL20, HRG, ARSB, LOX, ANXA6, CCR6, PPIA, IGFBP3, RARRES2, GCNT1, IFITM1, ADIPOR2, PHB2, BTG1, LCP1, ANG, ONECUT1, EMP2, SPN, MAPK3, PLCG2, DPEP1, VTN, CCL16, CCL14, CCL15, APOH, LDLRAD4, MADCAM1, ITGB2, FOXO4	38	ITGA1, FOXC1, FGFR1, PLEC, NRP1, LTB4R2, THBS1, BCAR1, LAMA5, L1CAM, RPS19	11	PTPRF, VIL1, IQSEC1, PRKCD, SERPINE1, PTP4A3, KANK1, NSMF, APOA1, SCARB1, BSG, BST2, GPI, GPC3, MBOAT7	15
HNRNPL	DLC1, VAV2, ROBO1, PLCB1, WWC2, EPHA2, PTK2, FN1, ITGB5, HSD3B7, ITGA2, FAT1, TIRAP, APP, MYO18A, TGFBR2, SPAG9, RIN3, GPC6, DOCK4, F7, OXSR1, F10, EGFR, MIR21, PKN2, GPC3, CD2AP, PTP4A1, STK24, RTN4, PCM1, SOS1, ZMIZ1, SHROOM2, MTUS1, DCDC2, RERE, NEDD9, SMAD7, FOXC1, FOXP1, RUFY3, PTPRK, ADARB1, PHACTR4, AFDN, FMNL2, DOCK1, HTR2B, LRCH1, DPP4, SETD2, MAP2K3, IDH2, ADGRG1, PRKCZ, ANKS1A, ITGA6, …	208	NBL1, CSF1, EMILIN1, ZAP70, SERPINE2, CCL20, AGTR1, IGSF10, THBS4, SLC12A2, TUBB2A, GPSM3, SGK1, IGFBP3, HSPB1, SEMA3A, NRCAM, NOS3, STC1, GCNT1, ROBO4, RGCC, PRKD1, THBS1, NOD2, OSGIN1, ITGB4, ARHGDIA, FLRT3, SOX18, MIF	31	LCK, ASPM, KIF14, MIXL1, DAB2, SPARC, ANLN, EPHA1, AMOTL1, ITGA5, LTB4R2, LGALS3, STAT3, ITGA3, COL1A1, MSN, PLP1, PECAM1	18	MIR146A	1	ITGB1BP1, BAG4, CDK1	3
HNRNPA1	GPC3, APOH, NKD1, TGFBR2, FMNL2, GPC4	6	TNFRSF14, CLDN19, PIK3R3, SEMA6C, LAMC1, LYST, CCDC141, GPC1, SRGAP3, PARP9, AMOTL2, CLDN1, SH3RF2, DPYSL3, CD74, DUSP1, SGK1, TNFAIP3, PDGFA, GPER1, FSCN1, HSPB1, EPHA1, RARRES2, PTK2B, SNAI2, ENPP2, CRB2, NOTCH1, PLAU, SEMA4G, MDK, FUT4, APOA1, RND1, PLXNC1, NTN4, F7, THBS1, SEMA7A, NR2F2, CX3CL1, CDH1, OSGIN1, SERPINF1, VTN, STAT5A, ITGB3, SPHK1, CYGB, LAMA1, LAMA3, CCBE1, APOE, BMP2, SDC4, LA…	62	EPHA2, PTAFR, SDC3, LCK, TIE1, LRP8, TGFBR3, ADAM15, ASPM, KIF14, PLXNA2, MIXL1, DISC1, LGALS8, FAM110C, ITGB1BP1, ROCK2, EMILIN1, STK39, NFE2L2, SERPINE2, CCL20, PPARG, TDGF1, SEMA3G, ITGB5, PLXND1, PIK3CB, PPARGC1A, ATP8A1, PALLD, HMGB2, FAT1, ITGA1, ITGA2, DEPDC1B, F2RL1, LOX, SLC12A2, HBEGF, PDGFRB, MIR146A, NEDD9, EDN1, GPSM3, NUS1, AKAP12, SOD2, CCR6, ANLN, IGFBP3, CLDN4, MAGI2, SERPINE1, D…	118	AJUBA	1		0
PRPF4	SRCIN1, CTTN, RBFOX2, CTNNA1, VIL1, MTA2, HDAC6, DMTN, NKD1, VAV2, FOXO3, SRC, ACTN4, FCER1G, UNK, PLCB1, BCAR1, PLCG1, AKIRIN1, CD2AP, EGFR, PTP4A3, GTPBP4, LRCH1, MAZ, STAT5B, PLXNB1, PLEC, NISCH, WWC2, SEMA3B, CAMSAP3, MYADM, GBX2, SMAD3, SINHCAF, VEGFA, AKT1, NINJ1, FADD, MAP2K3, EFNA1, PLXNA1, EPHB4, MAPRE1, SDC4, MINK1, SOX9, PTPRF, CSF1R, RIPOR1, CTNNB1, RERE, BSG, ABCC1, CARD10, STK24, IL…	228	PIK3R3, ANGPTL3, ACVR1C, IGSF10, HRG, ELMO1, EPHA1, FGF17, ENPP2, GCNT1, SEMA4D, LPXN, APOA1, IL16, CDH1, VTN, COL1A1, APOH, ITGB2, AMOT	20	PTAFR, SDC3, LCK, TIE1, LMO4, TGFBR3, CSF1, S100A11, S100A14, PIK3C2B, PLXNA2, FAM110C, RHOQ, TMSB10, RND3, GPC1, ULK4, GPX1, FBXO45, S100P, ANXA3, PALLD, SH3RF1, F2RL1, LOX, HBEGF, PDGFRB, SPARC, EDN1, FSCN1, HDAC9, IGFBP3, CLDN4, ZNF703, FGFR1, CTHRC1, GLIPR2, TLR4, C5, CD151, PAX6, MCAM, ROBO4, JAM3, HDAC7, ITGA5, KITLG, PXN, PRKD1, LGALS3, VASH1, FRMD5, CORO1A, HSD3B7, NDRG4, TNFSF12, FMNL1, …	71	DPP4	1	LMNA, SEMA3G, PTPRG, PFN2, SRF, PTP4A1, PFN1, SYDE1, FLNA, DDR1	10
HNRNPU	MAP4K4, FMNL2, ACTN4, NKD1, SRC, SCARB1, GPC3, SMAD3, MGAT5, HIF1A, PLCB1, GPC4	12	TMEM201, NBL1, PIK3R3, ANGPTL3, PBXIP1, SEMA4A, FCER1G, PLXNA2, LAMB3, SDC1, ZAP70, COL3A1, SRGAP3, ACKR2, GPX1, GATA2, CHRD, PDGFRA, PDGFRB, CD74, AIF1, GPSM3, PPARD, CEP85L, BRAT1, ELMO1, MYO1G, NOS3, ZNF703, ENPP2, FAM83H, EPPK1, GCNT1, LHX6, NRP1, DGKZ, CORO1B, ROBO4, GAS6, PML, CSPG4, SPN, ITGAL, NDRG4, DPEP1, NTN1, CCL16, JUP, FOXJ1, CYGB, ARHGDIA, CCBE1, MISP, PIP5K1C, ITGB2, PLXNB2, TMSB4…	58	RCC2, LRP8, TGFBR3, SRGAP2B, ASPM, KIF14, FAM110C, ZEB2, RND3, CCL20, PPARG, NCK1, WWC2, LOX, EDN1, VEGFA, EGFR, SERPINE1, POMK, LYN, FZD4, PTPN11, LGALS3, SPRED1, NDEL1, NGFR, YES1, TNFRSF11A, GPI, CXADR, PLP1	31	SRCIN1	1	PTPRG	1
RBM22	NSMF, MYH9, PEX13, ATP5F1B, PRKD2, ZMYND8, PLXNB1, MIR21, MTA2, ITGB5, CEACAM1, GTPBP4, FMNL2, FN1, BCAR1, DDRGK1, AKIRIN1, ADIPOR2, RERE, PLXNB2, MAP2K3, USP33, NDE1, ABCC1, VAV2, MAP4K4, MINK1, AKT2, TGFBR2, CTNNA1, ZFAND5, SRC, BSG, GRB7, SOS1, CBLL1, TMEM201, CLDN19, SCRIB, WDR1, SERPINF1, PLXND1, NINJ1, PLCB1, DLC1, AKT1, EPHB4, RPS19, CARD10, DIAPH1, PLEC, AFDN, FLNA, MYO18A, MARK2, SUN2, F…	92	PTAFR, SDC3, LCK, ZC3H12A, TIE1, PIK3R3, GADD45A, NEXN, NTNG1, CSF1, PLEKHO1, ECM1, S100A11, IL6R, RAB25, VANGL2, LAMB3, TGFB2, DUSP10, DISC1, FAM110C, RHOB, RHOQ, RTN4, TMSB10, CXCR4, ZEB2, RND3, NR4A2, ACVR1, COL3A1, NRP2, CXCR2, DOCK10, GPC1, HRH1, CCRL2, ADAMTS9, MITF, AMOTL2, LDB2, PDGFRA, ANXA3, PALLD, SH3RF1, DAB2, ITGA2, PLK2, MAP1B, F2R, F2RL1, MCTP1, MCC, SPOCK1, HBEGF, SH3RF2, DPYSL3, …	164	CSF3R, LRP8, CELSR2, EFNA1, GLUL, ASPM, KIF14, PLXNA2, MIXL1, CDC42BPA, LGALS8, EMILIN1, IL1R1, MERTK, DPP4, VIL1, CCL20, PPARG, LAMB2, ARF4, AGTR1, S100P, PPARGC1A, HMGB2, WWC2, DEPDC1B, LOX, PDGFRB, ANXA6, MIR146A, SPDL1, FLT4, SGK1, FBXO5, SOD2, GPER1, ANLN, CAMK2B, MYO1G, IGFBP3, SERPINE1, FGFR1, SDC2, ENPP2, PTP4A3, ARHGEF39, SEMA4D, C5, DAB2IP, HSPA5, NET1, CDK1, ARID5B, DDIT4, KIF20B, VEGF…	104	RHOC, FOXC1, PSEN1, DAPK3	4	PTPRF, TGFBR3, AGT, IQSEC1, CHRD, TERT, FGFR4, NEDD9, PTK7, TNFAIP3, CCR6, KANK1, SEMA4G, SORL1, LRP1, SCARB1, STK24, F7, FBXO31, GPI, LAMA5	21
QKI	GPC6, MAP4K4, NKD1, USP9Y, YTHDF3, FOXP1, SETD2, PROX1, ARTN, PHLDB2, PAK4, FOXC1, CYRIB, STARD13, IDH2, TJP1, PHACTR4, ARF4, FMNL2, NF1, PTK2, PTPRK, EPS8, PCM1, GPC3, DAB2IP, GPC4, MIR29C, FAT1, STK4, GPR18, MGAT5, MDM2, CDC42, FER, RBFOX2, CDH2, RERE, MACF1, FYN, SP1, BMPR1A, ARHGAP35, RTN4, PPP3CA, TBCCD1, CDK5R1, DPP4, RAPGEF2, TGFBR3, ROCK2, DCDC2, ARID2, GAB1, CD2AP, CTNNA1, STK24, NEDD9, …	255	PIK3R3, CSF1, PBXIP1, PLXNA2, DISC1, ZAP70, ITGAV, COL3A1, NRP2, SH3RF1, DAB2, ITGA1, F2RL1, THBS4, MCTP1, GPSM3, TNFAIP3, AKAP12, ELMO1, MYO1G, GRB10, SEMA3A, NRCAM, MIR29B1, GNRH1, PTK2B, ZNF703, CDKN2B-AS1, NRP1, PRR5L, PAK1, DIXDC1, IGFBP6, PLXNC1, NTN4, CMKLR1, LTB4R2, ASB2, THBS1, GP2, SRCIN1, FOXJ1, ONECUT2, FLRT3, TMSB4X, OPHN1, SRPX2, NOX1, PLP1, ARHGAP4, CSNK2B	51	CLDN19, CERS2, S100A14, EFNA1, F11R, TMEM18, ACVR1C, CCL20, GPC1, DAG1, MCC, LOX, SPARC, BVES, FSCN1, HOXA5, PPIA, IGFBP3, HSPB1, SERPINE1, EPHA1, RARRES2, FZD3, LYN, ENPP2, EPPK1, PDLIM1, CD151, RHOG, MDK, CD9, PHB2, TRPV4, LCP1, APEX1, ANG, FERMT2, LGALS3, CIB1, EMP2, HSD3B7, PYCARD, CDH5, PLCG2, APOH, SPHK1, ARHGDIA, LDLRAD4, SMAD7, RPS19, MYADM, ID1, HMOX1, PLXNB2, RAP2C, SEMA3B, DDR1	57	ANGPTL3, PALLD, ITGA2, SH3RF2, MAGI2, RELN, DOCK4, SHH	8	PTPRU, IL1R1, ANXA6, PTP4A1, SDC2, EXT1, B4GALT1, TGFBR1, SCARB1, TNFRSF11A	10
U2AF1	TGFBR2, FOXP1, PIKFYVE, XBP1, MIR19B1, WWC2, SRP54, MIR34A, LAMB1, FBXO31, ZMIZ1, AJUBA, PTP4A1, ABI2, MIR21, FN1, SHH, MIR222, ARHGEF7, WNK1, PIP5K1A, SUN1, WASF2, NUP85, PLCG1, KRIT1, TPM1, NEDD9, RCC2, PPIA, SPAG9, ROBO1, AFDN, CTTN, ACKR4, DLG5, CLASP1, PCM1, ITGB4, MTA2, KCTD13	41	SLC9A1, PIK3R3, GADD45A, PLEKHO1, S100A11, IL6R, F11R, DDR2, SCYL3, PIK3C2B, PLXNA2, PROX1, DUSP10, RHOB, CXCR4, ZEB2, RND3, NR4A2, COL3A1, SATB2, ANXA3, EGF, FBXW7, PALLD, SH3RF1, GDNF, DAB2, PLK2, MAP1B, F2RL1, MCTP1, APC, SLC12A2, HBEGF, SH3RF2, FOXC1, AIF1, GPSM3, CEP85L, LAMA2, PDGFA, HOXA5, ELMO1, GRB10, CLDN4, ANGPT2, EGR3, ZNF703, SNAI2, LYN, SGK3, TRIB1, ARC, DOCK8, JAK2, CDKN2B-AS1, ZFA…	102	PTAFR, SDC3, LCK, CSF3R, TIE1, LRP8, VANGL2, KIF14, MIXL1, FAM110C, EMILIN1, EPB41L5, GPC1, JAGN1, ULK4, DAG1, MST1R, PODXL2, HMGB2, TERT, LOX, PDGFRB, DDR1, PTK7, EFHC1, FSCN1, ANLN, MYO1G, IGFBP3, GPC2, SERPINE1, RARRES2, PTK2, PTP4A3, ARHGEF39, LCN2, NTNG2, NSMF, CDK1, SEMA4G, IFITM1, VEGFB, CD248, SORL1, ROBO4, TRPV4, P2RX4, SCARB1, F7, VASH1, KNSTRN, TYRO3, IL16, IDH2, SOX8, CORO1A, DPEP1, S…	75	NEXN, CCR6, PHLDA2	3	MDK, NKD1	2
SF3A3	PFN1, SEMA4C, CTTN, CAMSAP3, ZMYND8, FN1, CENPV, FGFR4, RARRES2, MMP14, TGFBR2, TUBGCP2, PLXNB1, GRB7, LAMB1, TRIM46, NUP85, PLXNB2, MAP4K4, AGT, CLDN19, FBXO31, ACAP3, IL34, ARHGDIA, ID1, DMTN, AKT2, VEGFA, TMEM18, FLNA, NKD1, PLCG1, BAX, ABCC1, NSMF, MIR483, PCM1, RCC2, MAP2K3, BCAR1, TMEM201, PTPRF, KANK1, CHRD, SLC9A3R1, KANK2, SPHK1, TPM1, BRAT1, DAB2IP, HDAC6, STK24, CARD10, SRC, MINK1, AKT…	85	EPHA2, NBL1, SLC9A1, PIK3R3, ANGPTL3, GADD45A, NEXN, CSF1, F11R, DDR2, LAMC1, PIK3C2B, LAMB3, TGFB2, DUSP10, LYST, ADAM17, RHOB, CXCR4, RND3, NRP2, GPC1, CCR4, CD200R1, AMOTL2, HRG, CLDN1, HES1, CXCL2, ANXA3, LEF1, PALLD, SH3RF1, PLK2, F2RL1, HBEGF, DUSP1, EDN1, PDGFA, SEMA3A, TP53INP1, KLF4, ARPC5L, NOTCH1, NRP1, PLAU, DLG5, HRAS, CD44, MTA2, FAM89B, MCAM, RND1, ITGA5, SRGAP1, MDM2, KITLG, PLXNC…	83	PTAFR, LCK, CSF3R, LRP8, TGFBR3, SRGAP2B, SEMA6C, IL6R, KIF14, PLXNA2, MIXL1, EMILIN1, ZAP70, CCL20, MST1R, SEMA3G, CD47, FSTL1, AGTR1, PFN2, PPARGC1A, LOX, PDGFRB, ANXA6, MIR146A, AIF1, GPSM3, AKAP12, SOD2, ANLN, MYO1G, IGFBP3, MAGI2, SERPINE1, SHH, LOXL2, CTHRC1, PTP4A3, CDK1, VEGFB, FZD4, ROBO4, CD9, IGFBP6, TRPV4, F10, ANG, LGALS3, SOX8, EMP2, CORO1A, TNFSF12, CCL16, SRCIN1, ITGB4, FOXJ1, BCL…	66	RHOC, EFNA1, PTP4A1, AJUBA, FLCN	5	LGALS8, VIL1, CCR6, SEMA4G, SORL1, F7, GPI	7
BUD13	EGF, CENPV, HDAC6, VEGFA, SRC, TGFBR2, SEMA3B, GADD45A, MACF1, WNK1, NUP85, FOXP1, FLNA, CTSH, STK24, SDC2, FGFR1, ARRB2, BCAR1, ID1, F10, IL34, SORL1, NSMF, DOCK5, ABCC1, LRP1, SERPINE1, PRPF40A, ACAP3, ZMYND8, CHRD, ANKS1A, MYO18A, NKD1, EPHB4, ACKR4, GLUL, PRAG1, AFDN, MGAT5, NEDD9, DLC1, PLCG1, SPAG9, PROX1, DDIT4, AAMP, AJUBA, AGT, RERE, AKT1, IGF1R, JAG1, PGF, DNER, SPHK1, XBP1, NR2F2, SOX9…	155	IL1R1, ITGA1, AKAP12, LOXL2, CD248, THBS1, SPN, NDRG4, SRCIN1, AXL	10	TDGF1, PLP1	2		0		0
U2AF2	ANKS1A, HEXB, NCKAP1, CTTN, STK4, IL1R1, MACF1, RELN, PKN2, STARD13, BMPR1A, FN1, LAMB1, PTPRK, OGDH, ARSB, DOCK5, DOCK1, PLCB1, SRP54, PIK3R1, SHH, ROBO1, ATM, AFDN, FEZF1, FGF16, CXADR, SGPL1, SDCBP, LGALS8, APOH, NF1, DCDC2, ABCC1, NDEL1, PSEN1, CENPV, ZRANB1, TGFBR3, GTPBP4, PRKCZ, APPL2, GPR18, ZMYND8, CUL3, MIR19B1, DIAPH1, ABI2, PIK3C2A, DNM1L, CDC42BPB, PLCG1, PTPN11, GDNF, TPM1, HMGB1, F…	228	PLEKHG5, TMEM201, MIIP, EPHA2, NBL1, SLC9A1, ZC3H12A, TIE1, PIK3R3, GADD45A, CSF1, RHOC, PLEKHO1, ECM1, S100A11, S100A2, IL6R, ARHGEF2, DDR2, PIK3C2B, DUSP10, MIA3, LYST, RHOB, TMSB10, ZAP70, NRP2, SERPINE2, SRGAP3, ACKR2, POMGNT2, PLXNB1, SEMA3F, NISCH, GATA2, PLXND1, AGTR1, CLDN1, ANXA3, PALLD, DAB2, ITGA2, PLK2, MAP1B, F2RL1, MCTP1, APC, MCC, HBEGF, SH3RF2, CD74, DUSP1, TUBB2A, TUBB2B, RREB1, …	147	ASPM, KIF14, MIXL1, TMEM18, PEX13, CCL20, JAGN1, PODXL2, PFN2, FBXO45, HMGB2, DEPDC1B, LOX, SPDL1, CSNK2B, FBXO5, ANLN, MYO1G, IGFBP3, STRIP2, RARRES2, PTK2B, ENPP2, PTP4A3, ARHGEF39, SCAI, CDK1, KIF20B, WNT11, AMOTL1, ROBO4, KNSTRN, PYCARD, DPEP1, CCL16, LDLRAD4, BST2, FAM83D, PLP1	39	NEXN, CERS2, PROX1, DISC1, SOS1, ACVR1, SATB2, TGFBR2, PTPN23, DAG1, FOXP1, TBCCD1, SH3RF1, FAT1, ITGA1, SEMA6A, HSPB1, ADAM9, AGO2, NRP1, PHLDA2, MTA2, MARK2, MMP14, LTB4R2, THBS1, SEMA7A, TAOK2, CDK5R1, ITGB4, CAMSAP3, PRKD2, JAG1	33	DOCK7, TOP2B, PRKCI, PPARGC1A, WWC2, CD2AP, EFHC1, KRIT1, MTUS1, PCM1, NET1, PTEN, SORL1, STK24, ARHGEF7, TNFAIP1, SPAG9, USP9X, SRGAP2	19
TIAL1	GLUL, ARHGEF16, BST2, KRIT1, HEXB, PTPRK, ANXA3, CTNNB1, MAP4K4, CTTN, FGFR4, PRPF40A, CCKAR, ROBO1, CLASP1, SETD2, KANK1, PCM1, RAP2B, PLCB1, VAV2, FAT1, CERS2, HSPB1, GPC4, MAP2K3, TUBGCP2, XBP1, PROX1, EPB41L5, ATP5F1B, AGT, NIPBL, MIR19B1, ABCC1, ZMYND8, PTP4A1, FSCN3, SDC2, ACTG1, PLXNB1, CD44, THBS1, SPAG9, MMP14, ARF6, PTPRF, MIR21, FBXO31, TGFBR2, CDK5R1, MIR29C, CDH2, MIEN1, DCDC2, RHOB,…	87	ACAP3, TNFRSF14, PLEKHG5, MIIP, NBL1, PTPRU, CSF3R, CLDN19, PIK3R3, ANGPTL3, GADD45A, DDR2, LYST, ITGA4, NRP2, CXCR2, GPC1, SRGAP3, SEMA3F, PARP9, MCC, FGF1, SH3RF2, DDR1, CSNK2B, MDGA1, TREM2, BVES, CEP85L, PDGFA, GPER1, ELMO1, AUTS2, NRCAM, PODXL, EPHA1, FGF17, PTK2B, ZNF703, ENPP2, FAM83H, SCRIB, EPPK1, DOCK8, NINJ1, ASTN2, CRB2, ENG, COL5A1, NOTCH1, NRP1, HRAS, DGKZ, LPXN, RHOD, CORO1B, WNT11…	108	PTAFR, LCK, TIE1, LRP8, DOCK7, LMO4, TGFBR3, S100A14, ADAM15, ARHGEF2, ASPM, KIF14, DISC1, LGALS8, FAM110C, CCDC88A, TMSB10, ZEB2, FMNL2, STK39, NFE2L2, SERPINE2, HDAC4, PPARG, ULK4, SEMA3G, ITGB5, PDCD10, FBXO45, S100P, PPARGC1A, PPP3CA, HMGB2, GDNF, ITGA1, ITGA2, KIF2A, F2RL1, ARSB, SEMA6A, LOX, PDGFRB, MIR146A, SPDL1, EDN1, GPSM3, VEGFA, TPBG, FYN, NUS1, AKAP12, FBXO5, CCR6, RAC1, ANLN, IGFBP3…	118	GPX1, EPHB4, MDM2	3	AKIRIN1, ROCK2, MGAT5, FN1, CCL20, PFN2, GOLPH3, DEPDC1B, NEDD9, PPIA, SERPINE1, HSPA5, SORL1, SRP54, NKD1, CENPV, SOX9, APP	18
MATR3	CLASP1, GPC4, MARK2, RERE, FOXC1, ROCK2, CD44, DCDC2, PLCB1, FOXO3, STK39, PTPRK, RBFOX2, FBXO31, ITGB1, ZMYND8, ANO6, PRAG1, WWC2, NIPBL, MAP4K4, PTK2, EXT1, GDNF, PCM1, MAPK1, EPHA2, DOCK7, HDAC4, CORO1C, GNA12, GBX2, SETD2, CUL3, MAGI2, RREB1, STK24, HTR2B, FMNL2, GPC6, DIAPH1, EPB41L5, SPRED1, RTN4, SOS1, PTEN, MIR29C, ARSB, PIKFYVE, AFDN, NF1, NDEL1, PKN2, MERTK, PTPRG, ITGA2, PPARD, PDCD10,…	117	NBL1, SLC9A1, SDC3, PIK3R3, DAB1, NEXN, CSF1, S100A11, GBA, VANGL2, PIK3C2B, LYST, PRKCE, ATOH8, ZEB2, NRP2, ERBB4, CXCR2, GPC1, PODXL2, GATA2, EPHB3, CXCL5, ANXA3, SH3RF1, TERT, DAB2, MAP1B, MCTP1, SEMA6A, SH3RF2, TUBB2B, TNF, TREM2, PLA2G7, TPBG, CEP85L, AKAP12, FSCN1, HOXA7, CLDN4, SEMA3A, GPC2, MIR29B1, PODXL, NOS3, ZNF703, ENPP2, ARC, EPPK1, PLEC, SCRT1, GLIPR2, KLF4, CRB2, ARPC5L, COL5A1, N…	109	PTAFR, CSF3R, LRIG2, SEMA6C, S100A14, EFNA1, MIXL1, LGALS8, TMEM18, ZAP70, FN1, CCL20, TDGF1, AGTR1, S100P, ATP8A1, PDGFRB, ANXA6, NEDD9, EDN1, AIF1, GPSM3, VEGFA, SGK1, MYO1G, IGFBP3, SBDS, SERPINE1, DMTN, CPNE3, PTP4A3, SEMA4G, IFITM1, FZD4, ROBO4, CD9, BTG1, SPRY2, F7, ANG, BMP4, LGALS3, TYRO3, MAP2K5, NR2F2, EMP2, MAPK3, CDH5, CDH1, MARVELD3, CXCL16, TNFSF12, VTN, RFFL, CCL16, GRB7, STAT5B, H…	68	PALLD, SCRIB, ASTN2, BCAR1	4	TGFBR3, PPARG, PIK3CB, PPARGC1A, GCNT2, CCR6, SDC2, KANK1, C5, SORL1, ADIPOR2, ATRN, GPC3	13
SRSF9	BCAR1, HIF1A, SPHK1, CHRD, CTNNB1, NKD1, FMNL2, SEMA4G, PTK2, NIPBL, NUP85, GPI, PLXNB1, AFDN, RERE, CCR6, AJUBA, PTP4A1, ABCC1, TAOK2, NFE2L2, NDEL1, GPC3, TGFBR2	24	SDC3, TIE1, CSF1, PLEKHO1, S100A11, S100A2, S100A14, DISC1, FAM110C, ROCK2, RHOQ, TMSB10, ZAP70, IL1R1, ZEB2, ITGAV, NRP2, SERPINE2, GPC1, SRGAP3, SEMA3B, PARP9, PLXND1, S100P, ANXA3, PALLD, SH3RF1, GDNF, DAB2, ITGA1, ITGA2, MAP1B, F2R, F2RL1, MCTP1, HBEGF, DUSP1, TUBB2B, KIAA0319, CSNK2B, GPSM3, PPARD, TREM1, AKAP12, PDGFA, HDAC9, IGFBP3, GRB10, CLDN4, SEMA3A, LAMB1, NRCAM, DOCK4, LEP, NOS3, ANG…	126	CLDN19, VAV3, SEMA6C, MIXL1, TMEM18, TDGF1, HMGB2, LOX, ANXA6, AIF1, FBXO5, ANLN, PPIA, MYO1G, SMO, EPHA1, CDK5, DMTN, ENPP2, PTP4A3, ARHGEF39, CDK1, LCP1, CORO1A, ITGAL, CDH1, PLCG2, DPEP1, ELP5, TNFSF12, VTN, CCL16, JUP, APOH, ITGB4, FOXJ1, CYGB, LDLRAD4, PAK4, RPS19, FAM83D, ADA, ITGB2, MIF, SUN2, EFNB1, PECAM1, MBOAT7	48	FOXC1, GCNT2	2		0
RBM15	PATZ1, RAP2B, FBXO31, NEDD9, DDIT4, TGFBR2, PLXNB1, SOX9, CCR4, AJUBA, RHOB, TMSB10, TNFAIP3, PLXND1, FOXP1, EPHA2, PSEN1, SOX18, CCN2, CAMSAP3, CITED2, VEGFA, NFE2L2, FAT1, SPHK1, PRAG1, KANK1, CASS4, BRAT1, ID1, ACTG1, NRTN, ROBO1, BCAR1, ARHGEF16, HMGB2, HEXB, MYADM, CRKL, HSPB1, XBP1, FGF22, F10, SERPINE1, ZMIZ1, TOR1A, ARF6, GLUL, AVL9, PLXNB2, CTTN, SRC, WWC2, FADD, PTP4A1, YTHDF3, DAB2IP, …	63	PLEKHG5, PTAFR, SDC3, LCK, ANGPTL3, F3, CSF1, S100A2, S100A14, IL6R, SEMA4A, PLXNA2, DISC1, ZAP70, NRP2, ULK4, ACKR2, ITGB5, AGTR1, PALLD, SH3RF1, ITGA1, F2RL1, HBEGF, TUBB2A, GPSM3, PPARD, AKAP12, ELMO1, IGFBP3, MAGI2, SEMA3A, DOCK4, EGR3, LOXL2, LHX6, ENG, NRP1, IFITM1, PHLDA2, PAX6, ROBO4, CD9, ITGA5, PRKD1, VASH1, THBS1, SPN, FMNL1, AXL, C5AR1, RRAS, JAG1, FLRT3, LBP, ADA, RAC2, PDGFB, TIMP1,…	62	RND3, MYO1G, FGF17, ENPP2, ARHGEF39, CD248, APOA1, DPEP1, VTN, NGFR, ITGA3, COL1A1, APOH, PLP1	14	DUSP1, TRIB1	2		0
PPIG	ACAP3, NSMF, CTTN, PRKCA, PLCG1, MEGF8, NISCH, PRKCZ, MIR711, PLXNB1, LRP1, HDAC6, ANXA6, MIF, HSD3B7, HEXB, AKT1, PTK7, PPM1F, AKT2, FGFR4, AAMP, PLXND1, MACF1, PLCB1, CHRD, ATM, STX4, MYO18A, SORL1, DEPDC1B, DOCK1, AJUBA, KNSTRN, RCC2, MYLK, ITGB1BP1, LRP5, PTPRM, LDB1, CLASP1, SUN2, CCDC88A, CREB3, CLASP2, ABCC1, SH3BP1, RARRES2, VEGFA, CDC42BPB, WNK1, NUP85, VIL1, PTPN23, FBXO31, THBS4, SCRIB…	347	PIK3R3	1	SRGAP2B, DCDC2	2		0	ITGA2	1
EFTUD2	KNSTRN, LAMB1, ACAP3, PRKCD, PLEC, SPHK1, FGFR4, IQSEC1, GTPBP4, PLXNB1, PTPN23, LAMB2, AJUBA, DMTN, CTNNA1, DLG5, MAP2K3, PDPK1, GRB7, SEMA4G, ZMIZ1, BCAR1, BMP4, GADD45A, IL34, ARHGEF2, JAG1, PLCG1, ZMYND8, MACF1, FLNA, VAV2, RHOC, CTTN, CREB3, HMGB2, MIR711, SCARB1, ARHGDIA, STAT5A, SCRIB, PLXNA3, CERS2, SEMA3B, CCR6, ARHGEF16, CHRD, FN1, NUP85, PLXNB2, GPC3, WWC2, MDK, SYDE1, AFDN, EPHA2, STK…	207	LYST, NRP2, ANXA3, PALLD, SH3RF1, SPARC, NRP1, IGFBP6, KITLG, LTB4R2, NDRG4, NGFR, FLRT3, TIMP1, PLP1, PLXNB3	16	TGFBR3, CCL20, PPARGC1A, LOX, IGFBP3, FZD4, IDH2, SPN, CORO1A, CRKL	10		0	VEGFA, SERPINE1, DDIT4	3
LARP7	GPC3, FN1	2	SDC3, TIE1, PIK3R3, NEXN, PLEKHO1, S100A11, SERPINE2, GPC1, ULK4, GPX1, GATA2, ANXA3, PALLD, SH3RF1, F2RL1, TUBB2B, NOS3, ZNF703, CDKN2B-AS1, GCNT1, TLR4, IGFBP6, SRGAP1, KITLG, FRMD5, NDRG4, NGFR, ITGA3, ARHGDIA, GIPC1, AXL, TIMP1, SRPX2, PLP1	34	MIXL1, CCL20, LOX, EPHA1, DDIT4, ITGAL, VTN, NFATC2, MBOAT7	9		0		0
PCBP1	AGT, FGFR4, APOA1, SERPINF1, SDC2, ROCK2, ARHGDIA, MAZ, ACAP3, PLXNB1, SRF, APOE, CX3CL1, PTPN23, NKD1, NINJ1, F11R, MYADM, RHOB, FLNA, MIR483, PRKD2, GNAI2, PROX1, RTN4, FBXO31, DIAPH1, GPC4, CTSH, ZMIZ1, MINK1, CHRD	32	SDC3, ZC3H12A, PIK3R3, CSF1, S100A11, PIK3C2B, TGFB2, DISC1, IL1R1, MGAT5, ITGAV, NRP2, SERPINE2, GATA2, CLDN1, CXCL2, ANXA3, PALLD, SH3RF1, TERT, GDNF, DAB2, ITGA1, F2RL1, MCTP1, MCC, CAMK2A, MIR146A, WWC1, EDN1, TPBG, TNFAIP3, AKAP12, CLDN4, SEMA3A, NRCAM, ZNF703, FGFR1, CTHRC1, LRP12, CD274, CDKN2B-AS1, LCN2, NRP1, PLAU, RND1, SRGAP1, KITLG, PLXNC1, RGCC, POU4F1, PRKD1, RHOJ, FUT8, VASH1, THBS…	72	TNFRSF14, PTAFR, CSF3R, VAV3, MIXL1, TMEM18, CCL20, PPARG, TDGF1, SEMA3G, PRKCD, HMGB2, ITGA2, LOX, ANXA6, GPSM3, CCR6, HOXA5, IGFBP3, DMTN, CPNE3, B4GALT1, GCNT1, IFITM1, VEGFB, FZD4, SORL1, ROBO4, CD9, F7, ANG, LGALS3, ONECUT1, NR2F2, EMP2, MAPK3, CDH1, DPEP1, VTN, FOXJ1, LDLRAD4, MADCAM1, FFAR2, TRPM4, ATRN, ITGB2, CARD10, PDGFB, PECAM1, MBOAT7, AGER	51	CD74	1	SERPINE1, NSMF, MDK, SCARB1, BSG	5
DDX3X	PPIB, TNFRSF11A, LMO4, FGFR4, APOA1, ELP5, FLNA, SOD2, CTTN, USP9X, NCK2, CTSH, PEX13, ACVR1B, MYO1C, SPHK1, SGPL1, ILK, FN1, CD63, EXT1, PTPRF, PLPP3, MIF, WNK1, PAFAH1B1, ITGB5, NUS1, HYAL2, GNA12, XBP1, GPC6, CRKL, SEMA4C, GNA13, SERPINE1, HEXB, RIPOR1, CELSR2, TGFB1, BMPR2, ARPC5L, GRN, LAMA5, NIPBL, BAMBI, CD151, PTPRG, AKT2, PTPRU, C5, NKD1, C1QBP, ADAM15, ARF6, IQSEC1, OXSR1, ABCC1, EPHA2,…	301	SDC3, TIE1, PIK3R3, S100A11, PBXIP1, RAB25, SCYL3, PIK3C2B, PLXNA2, LAMB3, LYST, FAM110C, PRKCE, ZAP70, NR4A2, COL3A1, SATB2, CD47, HRG, APOD, RHOH, ANXA3, PALLD, SH3RF1, MAP1B, MCTP1, HBEGF, FOXC1, GPSM3, TPBG, BVES, CEP85L, LAMA2, GPNMB, EGR3, LOXL2, ZNF703, LRP12, ENPP2, CD274, CDKN2B-AS1, ANXA1, NR4A3, KLF4, TLR4, LHX6, NRP1, IFITM1, PHLDA2, PAX6, PAK1, FUT4, ARHGDIB, IRAK4, IGFBP6, SRGAP1, P…	82	PTAFR, CSF3R, ANGPTL3, ASPM, KIF14, MIXL1, IGSF10, PPARGC1A, ATP8A1, WWC2, TERT, MIR146A, NEDD9, FBXO5, IGFBP3, KANK1, ARHGEF39, ENG, CDK1, KIF20B, VEGFB, ROBO4, SPATA13, NUMB, KNSTRN, ONECUT1, PDPK1, CORO1A, ITGAL, CDH5, DPEP1, CCL16, HDAC5, ITGA2B, NGFR, BST2, PAK4, RPS19, FAM83D, NFATC2, TIAM1, PECAM1, CD24	43	SLC9A1, F11R, TMSB10, ITGAV, GPC1, GATA2, F2RL1, CTHRC1, MCAM, SLC8B1, LGMN, TAOK2, BCAR1, IL27RA, PLEKHO1	15	CLIC4, TGFBR3, GLUL, AGT, MAP4K4, CCL20, SEMA3B, SEMA3G, ROBO1, HMGB2, VEGFA, ANLN, PCM1, SDC2, NSMF, DDIT4, SEMA4G, FZD4, RAP2A, STK24, EMP2, CENPV, ARHGAP35	23
HNRNPUL1	HDAC4, F7, SLC9A3R1, PTP4A3, NKD1, VAV2, BMP4, MAP4K4, PTPRG, PTP4A1, FOXO3, SDC2, ZMIZ1, BCAR1, SATB2, GPC3, ST3GAL4, PAK4, PLXNB1, MTUS1, IQSEC1, ACTN4, DOCK1, MIR16-1, EPHA2, ITGAV, PLXNA1, RREB1, FMNL2	29	SRGAP2B, PODXL, CDH1, GSK3A, PLXNA3, AIF1	6	AIF1, LAMB1, CRKL, SRGAP2, AGER	5		0		0
FUBP3	ARPC5, IGF1R, DEPDC1B, BAMBI, PROX1, DLC1, RAP2A, SDC2, ZMIZ1, DCDC2, HMGB2, GOLPH3, WASF2, NR2F2, JAG1, ARID5B, AVL9, LAMC2, MIR29C, ZMYND8, FOXC1, KIAA0319, EPS8, EPHA2, PTP4A1, NFATC2, CDH2, ITGB6, GPC3, TGFBR2, PLPP3, SDC1, SOX9, FBXO5, CTNNB1, SERPINF1, NET1, CD44, WNK1, PTPRK, RHOB, PARD6B, CCN2, CPNE3, XBP1, SERPINE1, TP53INP1, RAB11A, HES1, FGF16, SORL1, PRAG1, NEXN, SELPLG, TOP2B, RAP2B,…	98	TGFBR3, PLXNA2, MIA3, AKT3, ZAP70, SEMA3B, SH3RF1, WWC2, DAB2, ITGA2, HBEGF, CSNK2B, AKAP12, SEMA3A, RELN, GNRH1, LTB4R2, PRKD1, SRCIN1	19	TMEM201, LYST, GPX1, SPARC, TUBB2B, DDR1, FSCN1, MYO1G, RARRES2, LYN, DDIT4, IFITM1, LCP1, SPN, CORO1A, PYCARD, CDH1, PLCG2, CCL16, SPHK1, PAK4, APOE, ITGB2, MIF, HMOX1, EPPK1	26	SGK1, DOCK4, THBS1	3	CCL20, CD9, AJUBA	3
RBFOX2	PTPRF, TGFBR2, GCNT2, GDNF, SCRIB, BMP4, MYO18A, ADARB1, MAZ, FOXC1, PLXNB1, PLEC, F7, LRP5, NISCH, DCDC2, PTPN23, STK24, MINK1, FGFR1, CTTN, GPI, EPS8, CSF1, SCARB1, FAM83H, GPC3, DMTN, CAMSAP3, CAMK2B, PLXNA1, ARHGEF16, POU4F1, FOXP1, PTPRK, FSCN3, ICAM1, ACAP3, IL6R, RREB1, NKD1, LAMB1, DOCK1, SEMA4G, FBXO31, PLXNB3, PFN1, DUSP3, FMNL2, ZMIZ1, SMAD3, DPP4, SDC2, ZMYND8, LRCH1, MERTK, VAV2, IQS…	224	PTAFR, AKAP12, SERPINE1, LOXL2, AXL, MBOAT7, DDR1	7	AGER	1	TUBB2A, SRCIN1, FLNA	3	RBFOX2	1
SFPQ	CTNNB1, PTP4A1, NFE2L2, PDPK1, FBXW7, FMNL2, SMAD3, TGFBR3, RREB1, CLASP1, ZMIZ1, ROBO1, AKT2, GPC3, HDAC4, GPER1, SDC2, CDH2, CDC42, AFDN, LRP5, PRKCA, FOXP1, LRCH1, GBX2, ACAP3, IL1R1, SPHK1, ADIPOR2, RERE, ZMYND8, FAT1, AKT1, ROCK2, DLC1, SCARB1, BMPR2, IGF1R, MAP4K4, PAFAH1B1, ACTN4, SINHCAF, WWC2, PTPRG, NEDD9, BSG, PRKCZ, IQSEC1, PLXNB1, MIR34A, BMP4, STAT5B, RAB1A, PTPRK, ADARB1, SOS1, LAM…	77	TMEM201, EPHA2, NBL1, SDC3, SRGAP2B, S100A11, PBXIP1, ARHGEF2, PIK3C2B, SRGAP2, RHOB, ATOH8, ITGAV, NRP2, SERPINE2, GPC1, PTPN23, SEMA3B, SEMA3G, ADAMTS9, AMOTL2, ANXA3, SH3RF1, CD74, TUBB2B, GPSM3, SRF, TPBG, PDGFA, FSCN1, HOXA7, PODXL, EGR3, ZNF703, CTHRC1, LRP12, FAM83H, NINJ1, NOTCH1, PLAU, PHLDA2, RHOG, CORO1B, MCAM, KITLG, MMP14, ASB2, SEMA7A, CX3CL1, NDRG4, CCR7, NGFR, ITGA3, ACTG1, CNN2, …	69	MIXL1, LGALS8, CCL20, PIK3CB, AGTR1, PRKCI, PPARGC1A, LOX, ANXA6, SPDL1, AIF1, SCAI, CDK1, PTEN, FZD4, LGALS3, EVL, RFFL, CCL16, SPAG9, APOH, ONECUT2, RIN2, AGER	24	FOXC1, AGO2, NKD1, BCAR1	4	RTN4, CCR6, PTP4A3, VAV2, GPC6, YES1, PLCB1	7
DHX30	NRG1, CTNNA2	2	TNFRSF14, CSF3R, SEMA6C, MIXL1, LOX, CCR6, MYO1G, MAGI2, EPHA1, PTK2B, ENPP2, SEMA4D, SORL1, F7, F10, LGALS3, ITGAL, CDH1, VTN, CCL16, SRCIN1, STAT5A, APOH, CARD10, MPP1	25	SDC3, TIE1, LRP8, S100A11, CXCR4, ZEB2, SERPINE2, TDGF1, PALLD, PLK2, SEMA6A, TUBB2B, EDN1, SEMA3A, FGFR1, CDKN2B-AS1, AMOTL1, JAM3, SRGAP1, KITLG, SIX1, ASB2, THBS1, FRMD5, NGFR, ITGA3, COL1A1, LAMA3, TMSB4X, PLP1, L1CAM, SEMA3B, DDR1	33		0		0
HNRNPK	PLXNA3, RREB1, LRP5, INSR, PTPRF, CTTN, VAV2, TCAF1, ZMYND8, BMP4, MIR26A1, ALOX12, JAG1, PKN2, ZMIZ1, PIP5K1C, PTPN23, ITGB5, MYO18A, DIAPH1, CREB3, ABCC1, STAT5A, ABI2, PLXND1, INSM1, MAP4K4, PTK7, PRAG1, DUSP3, SOX9, CAMSAP3, SRC, MTUS1, GPC3, PRKCZ, AFDN, FOXP1, EPHA2, MECP2, SPHK1, PLXNB1, TGFBR3, C5, BCAR1, PTK2, MINK1, FGFR4, FN1, PTPRG, NF1, DLC1, ARRB2, PLCG1, MIR21, SEMA4G, MADCAM1, SAS…	164	PLEKHG5, SDC3, LCK, CSF1, PLEKHO1, S100A11, VANGL2, DISC1, ZAP70, NRP2, IGFBP5, SERPINE2, GPC1, ULK4, ROBO1, GATA2, PALLD, GDNF, ITGA1, ITGA2, F2RL1, SEMA6A, HBEGF, DUSP22, TPBG, LAMA2, SGK1, TNFAIP3, AKAP12, PDGFA, ITGB8, STRIP2, LOXL2, PLEC, KLF4, TLR4, HSPA5, LCN2, NOTCH1, BAMBI, NRP1, DLG5, LDB1, IFITM1, PAX6, WNT11, JAM3, HDAC7, ITGA5, KITLG, RGCC, MMP14, LTB4R2, PRKD1, FUT8, THBS1, FRMD5, R…	71	PTAFR, CSF3R, CLDN19, S100A14, IL6R, LAMTOR2, MIXL1, HRG, CLDN1, MCC, LOX, ANXA6, SPARC, FLT4, AIF1, CCR6, HOXA5, MYO1G, IGFBP3, SERPINE1, EPHA1, FAM83H, MEGF9, RRAS2, CD9, BTG1, ZNF268, RAP2A, F10, LGALS3, ALKBH1, ONECUT1, EMP2, ITGAL, CDH5, CDH1, PLCG2, TNFSF12, VTN, CCL16, FOXJ1, CYGB, BST2, CD99	44	ACAP3, RHOQ, IL1R1, CHRD, FAT1, GRB10, RELN, LAMB1, ZNF703, SCRIB, PHLDA2, NKD1, SRCIN1, PRKD2, LAMA5, PLXNB3	16	EXT1, SCARB1, F7, MISP, ATRN	5
DDX52	PFN1, MIR21, CCR4, LRP5, VEGFA, PTP4A1, NKD1, GPC4, F7, PIP5K1A, RERE, CTNNB1, ATP5F1A	13	SDC3, TIE1, LYST, NRP2, ANXA3, SH3RF1, SPARC, TUBB2B, LOXL2, IGFBP6, KITLG, FRMD5, NDRG4, DPEP1, NGFR, COL1A1, PLP1, EPPK1	18	CCL20, LOX, CCR6, LGALS3, CORO1A, CSNK2B	6		0		0
FUS	BCAR1, PTP4A3, NKD1, HDAC4, MAP2K3, EXT1, GPC3, LRP5, IGF1R, PLCB1, SMAD3, VAV2, DDIT4, FAM83H, SDC2, NFE2L2, AKT1, WDR1, BMP4, PTPRK, GPI, NEDD9, MAP4K4, RAB1A, PPARG, BSG, RREB1, FGFR4, NUS1, ACAP3, PTPRF, PLXNB1, ARHGEF16, APEX1, TGFBR2, PRCP, HEXB, IQSEC1, ZMIZ1, DLC1, FBXO31	41	SLC9A1, SDC3, PIK3R3, NEXN, PLEKHO1, S100A11, DDR2, PIK3C2B, LYST, ITGAV, COL3A1, NRP2, SERPINE2, SRGAP3, SH3RF1, FAT1, DAB2, ITGA1, F2RL1, SH3RF2, CD74, SPARC, GCNT2, TPBG, FYN, SEMA3A, RELN, NRCAM, LOXL2, ZNF703, CTHRC1, TLR4, NRP1, PLAU, MCAM, NR4A1, IGFBP6, KITLG, NTN4, FUT8, ASB2, THBS1, FRMD5, SEMA7A, CCL22, CORO6, ITGA3, COL1A1, LAMA3, IL27RA, TIMP1, SRPX2, PLP1, DDR1	54	SEMA6C, EFNA1, MIXL1, CCL20, PPARGC1A, GAB1, LOX, PDGFRB, CITED2, SOD2, IGFBP3, SERPINE1, EPHA1, PTK2B, MEGF9, FZD4, F7, LGALS3, ONECUT1, EMP2, CDH1, CCL16, APOH, ID1	24		0	CCR6	1
ILF3	DLC1, RERE, ACTN4, UNK, WWC2, NKD1, GPC3, PTP4A1, FMNL2, MDM2, MAP4K4, ZNF609, CD74, PLCB1, FN1, VAV2, ARID2, ZMIZ1, ABCC1, PARD6B, MIR16-1, PRKCA, MIR483, CCAR1, IQSEC1, GPC4, RFFL, KANK1, ITGAV, APOH, RBFOX2, PHACTR4, MIR133A1, FBXO31, ZMYND8, ROCK2, FLNA, SOS1, CRK, NDE1, BCAR1, PCM1, EFNB2, PTPRG, TMEM201, LRP5, HDAC5, EPB41L5, DLG5, STK24, SRP54, CTTN, INSR, CD2AP, RAB1A, ZNF580, RPS19, F11R…	107	TNFRSF14, S100A14, MIXL1, ZAP70, GPX1, TUBB2A, GPSM3, CCR6, SEMA4D, DDIT4, POU4F1, LGALS3, SRCIN1, RRAS, PLXNB3	15	TGFB2, NRP2, GDNF, SEMA6A, PDGFRB, EDN1, SEMA3A, ANGPT2, PAX6, MDK, APEX1	11		0	TGFBR3	1
HNRNPM	MTUS1, PTPRG, RHOA, ATM, DOCK5, STK24, RAC1, BCAS3, EPS8, SEMA4D, PRAG1, CLASP1, PALLD, NF1, GPC4, PRKCA, SMAD3, EXT1, ROCK2, FMNL2, ARSB, PLCB1, RREB1, ZMYND8, TJP1, IGF1R, RERE, AFDN, GNA12, LRP5, FOXP1, MAP4K4, SUN1, GPI, RCC2, PTK2, GLUL, ARHGEF7, CTNNB1, RELN, EPB41L5, AKT2, NFE2L2, PTPRK, PRPF40A, NDEL1, MARK2, SHH, AGO2, TGFBR3, PDCD6, TGFBR2, TERT, FLT1, GPC3, HDAC5, PTP4A3, FAT1, PTEN, V…	215	TIE1, PIK3R3, CSF1, ECM1, S100A11, F11R, PIK3C2B, TMSB10, CXCR4, ADAMTS9, ANXA3, SH3RF1, DAB2, F2RL1, SH3RF2, TPBG, PDGFA, CLDN4, NRCAM, EGR3, LOXL2, LYN, JAK2, CDKN2B-AS1, TLR4, PLAU, PHLDA2, WNT11, IGFBP6, ITGA5, KITLG, ASB2, THBS1, FRMD5, SEMA7A, NDRG4, CDH1, DPEP1, CCR7, FMNL1, ITGA3, COL1A1, LAMA3, MISP, RAC2, CELSR1, TMSB4X, TIMP1, SRPX2, PLP1, CSNK2B, DDR1	52	CSF3R, MIXL1, AGT, CCL20, AGTR1, HRG, CLDN1, PPARGC1A, LOX, EDN1, SOD2, IGFBP3, SERPINE1, GCNT1, C5, ARID5B, ZNF268, F7, LGALS3, ONECUT1, ADAM10, EMP2, CORO1A, ITGAL, SPAG9, APOH, ONECUT2, ITGB2, HMOX1, CDKL5, DIXDC1	31	FOXC1, LDLRAD4	2	LGALS8, HDAC4, CCR6, KANK1, ITGB1	5
SMNDC1	BAX, PLCG1, VEGFA, MDM2, FN1, PTPRT, EGF, SEMA4C	8	EPHA2, ZC3H12A, ANGPTL3, CSF1, NRP2, ULK4, GPX1, GATA2, HRG, CLDN1, PALLD, SH3RF1, GDNF, ITGA1, HBEGF, GCNT2, EDN1, GPSM3, HSPB1, SEMA3A, RELN, ANGPT2, CDKN2B-AS1, NRP1, CD151, PAX6, DGKZ, CORO1B, KITLG, RGCC, THBS1, SEMA7A, OSGIN1, CYGB, ACTG1, ARHGDIA, CNN2, DAPK3, ICAM1, IL27RA, GIPC1, FLRT3, SDC4, PPM1F, WWC3, TIMP1, SRPX2, FLNA	48	CLIC4, MIXL1, PPARGC1A, GAB1, HMGB2, LOX, FLT4, PDGFA, ANLN, ENPP2, TGFBR1, DDIT4, FZD4, ZNF268, EMP2, ITGA3, L1CAM, PECAM1	18	BCAR1	1		0
PRPF8	PTK7, JAG1, STK24, PRPF40A, CARD10, SEMA3B, ACAP3, SIRPA, ASAP3, TMEM18, GNRH1, PRKCZ, FGFR4, PTPRF, MIR19B1, FBXO31, PLCG1, ACTG1, MEAK7, WNK1, MARK2, IL10, PLXNB2, DOCK1, ABCC1, DAB2IP, F7, NUP85, DOCK4, MYH9, FN1, PLXNB1, DOCK5, ZMIZ1, CD151, SRGAP2, PRAG1, AAMP, FLNA, PLCB1, SEMA4C, TRIB1, ARHGEF2, SCRIB, TGFBR3, STAT5A, ATP5F1A, C5, HDAC6, MYO18A, ARRB2, PIK3C2A, ITGB6, STK39, SRC, MYO1C, TA…	397	CSF1, DDR2, LAMB3, TGFB2, LYST, NRP2, GPC1, PHLDB2, CXCL2, ANXA3, PALLD, SH3RF1, PLK2, PDGFA, HDAC9, SEMA3C, EPHA1, ENPP2, JAK2, DDX58, NRP1, LPXN, WNT11, PAK1, ARHGDIB, TSPAN11, LIMA1, IGFBP6, PLXNC1, NTN4, PLA2G1B, LTB4R2, SYNJ2BP, CX3CL1, CDH1, CCL14, ITGB3, CYGB, LAMA1, LAMA3, CCBE1, MISP, BMP2, FLRT3, PLP1, L1CAM, MPP1	47	CSF3R, CELSR2, SEMA6C, ASPM, KIF14, MIXL1, EMILIN1, LOX, PDGFRB, SPARC, ANLN, IGFBP3, CTHRC1, ARHGEF39, HSPA5, VEGFB, CD248, FZD4, FMNL3, RAP2A, KNSTRN, EMP2, MAPK3, CORO1A, LDLRAD4, IL27RA, FAM83D	27	PIK3R3, NEXN, F11R, RHOU, SP100, AMOTL2, SH3RF2, TNFAIP3, OSGIN1, VTN, JUP, HDAC5, CAMSAP3, SDC4, PLXNB3, DDR1	16	LRP8, EFNA1, SEMA3G, PPARGC1A, HMGB2, TERT, NEDD9, FBXO5, SERPINE1, PKN3, NSMF, CDK1, DDIT4, KIF20B, SCARB1, HMGB1, PPIB, MAZ, NKD1, C1QBP, ITGB4, CALR, SYDE1, GPI, MBOAT7, CRKL, MIF, SH3BP1	28
TAF15	GPI, NKD1, DLC1, ASAP3, SDC2, GPC4, RERE, PLCB1, SCARB1, RREB1, SMAD3, ROCK2, PROX1, FMNL2, PRKCA, STK24, ABCC1, PIP5K1A, EXT1, ZMYND8, GPC3, AFDN, IQSEC1, PTPRF, STK39, FOXC1, PCM1, FBXO31, FN1, PLXNB1, WWC2, ACTN4, LRP1, WNK1, SOS1, IGF1R, MAP4K4, GAB1, NEDD9, GBX2	40	LCK, PIK3R3, F3, SEMA4A, SELL, PRKCE, RHOQ, ITGA6, NRP2, SRGAP3, ROBO1, MYLK, IGSF10, FBXW7, PALLD, DAB2, PLK2, MAP1B, HEXB, USP45, PDGFA, ELMO1, LAMB1, NRCAM, STRIP2, FGF17, NOTCH1, ARID5B, CD81, MCAM, JAM3, IRAK4, SRGAP1, KITLG, PLXNC1, RGCC, GAS6, LTB4R2, THBS1, RHBDF1, NDRG4, PTPRM, LAMA3, JAG1, LBP, CELSR1, PRKX, PLXNB3, PECAM1, CSNK2B	50	ACAP3, PRKCZ, TNFRSF14, ARHGEF16, NBL1, PTAFR, SDC3, CAP1, MIXL1, TMSB10, NCK2, VIL1, CCL20, JAGN1, PPARG, GPX1, SEMA3F, HYAL1, ARF4, AGTR1, S100P, LOX, GFRA3, TUBB2A, EDN1, SRF, SGK1, CITED2, SOD2, CCR6, GPER1, BRAT1, GNA12, MYO1G, IGFBP3, CLDN4, HSPB1, SERPINE1, EPHA1, NOS3, CDK5, SHH, DMTN, PTP4A3, FAM83H, SCRIB, GCNT1, NINJ1, DAB2IP, VAV2, FAM89B, APOA1, ROBO4, CD9, ANG, FERMT2, LGALS3, SIX1,…	103	DCDC2, RELN	2	EFNA1, AGT, LRP5	3
AQR	GLUL, LRP1, BMP4, BAX, DDRGK1, AKT1, ACTG1, DUSP1, PTK7, UNK, NET1, GBX2, MTA2, EPHB4, ZMYND8, APOE, FGFR4, ARRB2, IL34, AJUBA, FN1, BSG, SERPINF1, FMNL2, DDR1, EPHA2, ADAM9, NFATC2, VEGFA, MAP2K3, MYH9, PLPP3, PTP4A1, PLXND1, CD151, DAB2IP, NKD1, CXADR, JAG1, FGF22, CARD10, LMNA, RREB1, ABCC1, ATP5F1A, MTOR, FERMT3, CDK5R2, FLNA, PRPF40A, CTTN, THBS1, TAOK2, C1QBP, ACAP3, PKN2, PLXNB1, GPC3, MIR…	219	SDC3, TIE1, PIK3R3, NEXN, CSF1, S100A11, F11R, LAMB3, TGFB2, DUSP10, ADAM17, RHOB, CXCR4, RND3, ITGAV, NRP2, IGFBP5, SERPINE2, SP100, GPC1, SEMA3F, MITF, AMOTL2, EPHB1, ANXA3, FBXW7, GDNF, PLK2, MAP1B, F2R, F2RL1, MCTP1, TUBB2B, TPBG, CEP85L, PDGFA, HDAC9, GRB10, CLDN4, GPC2, NOS3, LOXL2, ZNF703, TP53INP1, DDX58, GLIPR2, ANXA1, TLR4, NOTCH1, PLAU, LDB1, AMOTL1, MCAM, KLRK1, ARHGDIB, RND1, IGFBP6,…	95	S100A14, ASPM, KIF14, MIXL1, EMILIN1, ZAP70, MERTK, TDGF1, SEMA3G, PODXL2, PPARGC1A, DEPDC1B, ARSB, LOX, ANXA6, MIR146A, GPLD1, ANLN, IGFBP3, SEMA3A, EPHA1, CPNE3, NINJ1, ARID5B, PTEN, ROBO4, SPATA13, STARD13, ANG, TYRO3, ABHD2, EMP2, CORO1A, CDH5, DPEP1, CXCL16, CCL16, SRCIN1, NGFR, LDLRAD4, CDH2, ONECUT2, TNFRSF11A, PLCB1, HMOX1, PLP1	46	PLEKHG5, ZC3H12A, GADD45A, RHOC, PBXIP1, TMSB10, TRIB1, MDM2, PGF, BCAR1, DAPK3, RPS19	12	CSF3R, AGT, LGALS8, MAP4K4, IL1R1, NFE2L2, VIL1, PPARG, IQSEC1, HYAL2, HMGB2, WWC2, NEDD9, SGK1, SOD2, CCR6, SERPINE1, PTP4A3, KANK1, C5, ZMIZ1, SEMA4G, LRP5, FZD4, SORL1, SCARB1, F7, CENPV, HDAC5, APOH, ITGB4, CALR, GPI, SH3BP1	34

## Sheet: DNA repair
SF	eclip_repair	eclip_repair_number	expression_up_repair	expression_up_repair_number	expression_down_repair	expression_down_repair_number	expression_eclip_up_repair	expression_eclip_up_repair_number	expression_eclip_down_repair	expression_eclip_down_repair_number
SRSF7	FUS, CENPX, MORF4L2, PSME4, AXIN2	5	BTG2, RAD51AP2, NPAS2, NABP1, MDC1, TEX15, DCLRE1C, REC8, POLG2, SMC1A	10	FBXO6, RAD54L, TRAIP, RPS3, UNG, CETN2	6	MC1R	1		0
PCBP2	FANCC, WDR33, POLL, SLF2, PRPF19, TNKS1BP1, NIPBL, ZMPSTE24, OTUB1, MSH6, UBE2D3, APEX2, TERF2, MRE11, MC1R, DDX1, ERCC8, WDR70, KMT5C, PAGR1, ZRANB3, UBE2W, JMY, SPIRE2, SPIDR, RAD23B, TDP1, KDM2A, RAD23A, MGMT, UBE2V1, PRIMPOL, MDC1, INO80, SETMAR, NPAS2, RTEL1, SUMO1, ACTR2, IGHMBP2, PRKCG, FAAP20, PWWP3A, AXIN2, DNA2, HMGA2, USP3, DDB2, NEIL2, SMG1, PAXIP1, TP53, PSME4, FUS, DOT1L, CIB1, UBR5…	120	PARP9, AP5Z1, PARP10, FAM111A, REC8, SIRT7, HDAC10, CDK7	8	AUNIP, CLSPN, UBE2T, DTL, EXO1, MCM6, BARD1, FANCD2, POLQ, MCM2, RFC4, HMGB2, NEIL3, TRIP13, CDK7, XRCC4, PTTG1, MCM3, MMS22L, NUDT1, RPA3, MCM7, XRCC2, ESCO2, GINS4, MCM4, CDK1, SSRP1, FEN1, CDCA5, POLD3, CHEK1, FOXM1, RHNO1, RAD51AP1, CDK2, PARPBP, RFC5, XRCC3, RAD51, PIF1, FANCI, TICRR, BLM, RMI2, SLX1B, KIF22, GINS2, LIG3, BRCA1, EME1, CHAF1A, UHRF1, RNASEH2A, MCM8, CHAF1B, CDC45, CHEK2, MCM5…	61	BTG2	1	RAD54L, RAD18, RFC3, WDHD1, RAD51B, RFWD3, FANCA, BRIP1, SMC1A	9
NCBP2	CENPX, RAD17, ATXN3, DDX1, DMAP1, SMC6, POLE, PPP4R2, POLB, PRIMPOL, BRIP1, CHD1L, MARF1, HMGB1, MCM8, PMS1, CHEK1, RTEL1, USP3, MORF4L1, NPAS2, CHAF1A, XRCC2, PDS5B, VCPIP1, OTUB1, FAN1, UBE2W, POLDIP2, KDM2A, REV1, MMS19, RFC2, SPIRE2, BRCA1, SIRT6, TRRAP, XRCC1, POLL, XRCC5, RPA1, MSH2, FBH1, REV3L, EXO1, KAT5, FANCA, SMC5, SMC3, POLQ, CSNK1E, RNF169, NFRKB, SHLD2, MMS22L, RIF1, RAD51C, OGG1, …	108	BTG2, NABP1, TEX15, TONSL, FAM111A, REC8, NEIL1, SLX4, SLX1A, USP43, ENDOV, HDAC10, SMC1A	13	NHEJ1, RAD18, NPM1, DEK, CDK1, RPS3, MNAT1, RMI2, CEBPG, BACH1, RNF113A	11	UVSSA, AP5Z1, EME2, SIRT7, AP5S1, HUWE1	6	USP1, NUCKS1, HMGB2, CDK7, RMI1, RFC3, RAD51B, MORF4L2	8
TRA2A	DEK, MORF4L2, HMGB2, HMGN1, ATRX, XRCC5, MCM3, SFPQ, EME1, UBR5, NUCKS1, CHD1L, SMC1A, NONO, RAD23A, MSH6, USP7, WDR70, XRCC6, PMS2P1, TIMELESS	21		0	WRNIP1, POLDIP2	2		0		0
HNRNPC	INO80, PPP4R2, NABP1, PPP4C, ARID2, ATRX, USP3, UBE2D3, RIF1, CDC14B, UBE2V2, REV3L, NSD2, CUL4A, BACH1, SETD2, SPIRE2, FTO, ZSWIM7, RFWD3, NPAS2, DHX9, UVSSA, MORF4L1, CHD1L, ABL1, TRIP12, MTA1, TAOK1, ZRANB3, MORF4L2, PMS2P3, CENPX, UBE2V1, UIMC1, USP10, FUS, RAD23B, PDS5A, BRCA1, FAM168A, WDR33, USP7, GTF2I, FANCL, AXIN2, XNDC1N, SMCHD1, SETMAR, XRCC5, MLH1, NUDT16L1, SFPQ, PWWP3A, CDC7	55	FBXO6, BTG2, RAD51AP2, PARP9, EYA4, PARP10, FAM111A, POLD4, EME2, MC1R, SIRT6	11	AUNIP, DTL, EXO1, PSME4, MCM6, RAD18, HMGB2, WDR70, CDK7, GTF2H2, PTTG1, DEK, MCM3, POT1, MCM4, CDK1, PARPBP, POLE2, PIF1, FANCI, TICRR, KIF22, FANCA, LIG3, BRIP1, SPIRE1, CUL4B	27	MPG	1	NPM1, SMC5, YY1, RBX1	4
TIA1	FANCA, HMGA2, FUS, AXIN2, CHEK1, PRKCG, HMCES, RAD23A, SFPQ, ACTR2, CDC7, RAD23B, NUCKS1, RAD54L, ATRX, KIN, NIPBL, TRIP12	18	NABP1, UVSSA, MDC1, MSH5, DCLRE1C, REC8, FANCM, POLG2, SMC1A	9	FBXO6, REXO4, POLDIP2	3		0		0
PTBP1	HUS1, SETMAR, RFC3, NSD2, SETX, NPAS2, RAD18, PMS2P1, HMGA2, REV3L, ARID2, ATRX, UBR5, MNAT1, DDB2, PPP4R2, IFFO1, SHLD1, HPF1, SETD2, PRKCG, ZMPSTE24, OTUB1, DHX9, RFWD3, FTO, EGFR, MARF1, CENPX, ZSWIM7, WDR70, BRIP1, KMT5B, HERC2, RIF1, WRN, PMS1, SMCHD1, SPIRE1, ASCC2, FANCI, POLL, UBE2D3, SIRT6, TDP1, USP10, SHPRH, FANCL, FAAP24, GTF2I, BACH1, POLG, ASCC3, APTX, CUL4B, EPC2, UVRAG, RNF111, MM…	125	BTG2, GEN1, NABP1, PARP9, MDC1, EYA4, TEX15, DCLRE1C, FAM111A, OTUB2, SLX4, SLX1A, APEX2, MSH5	14	NPM1, RPS3, CEBPG, CETN2, POLDIP2	5	CHD1L, UVSSA	2		0
SRSF1	EME2, HMGA2, NONO, SFPQ, ZSWIM7, IFFO1, MORF4L2, NPAS2, CUL4A, RIF1, CENPX, INO80E, NUCKS1, UPF1, ATRX, ERCC3, FANCA, RAD9A, DDB1, AXIN2, MCM3, POLI, HMGB2, PARP4, APEX1, INO80B, ARID2, POLG, UBE2D3, BABAM1, RAD23A, MCM7, NFRKB, DDB2, NSMCE4A, HERC2, RECQL4, ERCC2, AP5Z1, FBH1, INTS3	41	CLSPN, CDC7, BTG2, SPRTN, EXO1, GEN1, NABP1, SETMAR, POLQ, PARP9, TOPBP1, ATR, RCHY1, NEIL3, TRIP13, GTF2H2C, GTF2H2, MDC1, POLH, ASF1A, FIGNL1, ESCO2, TEX15, MCM4, NBN, RRM2B, DCLRE1C, DNA2, FAM111A, FEN1, POLD3, RAD52, FANCM, POLE2, RAD51, TP53BP1, SLX4, EME1, RAD51C, BRIP1, RBBP8, UHRF1, PCNA, SAMHD1, CDC45, CHEK2, FANCB, APEX2, SMC1A, GTF2H4	50	FANCL, RFC1, POLD4, RPS3, MPG, NTHL1, SPIRE2, RNF113A, POLDIP2	9	POLE, FUS	2	MC1R	1
SF3B4	PWWP3A, NUDT16L1, UPF1, MORF4L1, USP7, DDB1, GADD45A, AXIN2, PAXX, ANKLE1, INO80E, HMGN1, DOT1L, ERCC2, MUS81, CUL4A, FAAP100, HMCES, MCM7, FZR1, TNKS1BP1, FANCA, MC1R, DDX11, PPP5C, FUS, MTA1, PNKP, MARF1, SFPQ, TRRAP, SUPT16H, SPIRE2, XRCC3, IFFO1, IGHMBP2, PPP4C, NOP53, H2AX, CENPX, RTEL1, UBQLN4, TRIM28, ERCC3, TONSL, NFRKB, TMEM161A, EME2, UVSSA, MPG, DMAP1, OTUB1, HERC2, RAD23A, SIRT1, CHD1…	76	CDC7, BTG2, GEN1, NABP1, PARP9, ATR, POLM, TEX15, FAM111A, SLX4, SMC1A, HSF1	12	XRCC4, SWI5, RPS3, RAD51B, INO80C, CUL4B	6	NPAS2, MDC1, AP5Z1, REC8, RECQL5, HDAC10	6	NPM1	1
HNRNPL	XRCC5, KDM2A, FTO, CHD1L, ASCC1, SPIDR, PRKDC, NSD2, NPAS2, ZBTB7A, BTG2, RAD51B, ATRX, EGFR, GEN1, OTUB1, HMGA2, GTF2H2C, MCRS1, SETD2, PSMD14, ABL1, NPM1, GTF2I, UBE2W, TRIP12, NIPBL, CUL4A, ZSWIM7, RAD51AP1, HUWE1, ZRANB3, NUDT16L1, REV3L, WDR33, CDC14B, PIAS4, DMAP1, MGME1, POLG, TRRAP, EEPD1, SMCHD1, USP3, RFC3, USP10, TTC5, POLK, RAD52, MORF4L2, SETMAR, ERCC8, KDM1A, SMARCAD1, FANCL, INIP, …	90	AP5Z1, APBB1, POLD4, MPG	4	PTTG1, ESCO2, TEX15, PIF1, CETN2	5		0	CDK1	1
HNRNPA1	NPAS2	1	FBXO6, BTG2, PARP9, AP5Z1, PARP10, MGMT, FAM111A, POLD4, IFFO1, EME2, AP5S1, SMC1A	12	AUNIP, RPA2, RAD54L, UBE2T, MCM6, RAD18, FANCD2, MCM2, TOPBP1, RFC4, HMGB2, NEIL3, TRIP13, RAD1, CDK7, PTTG1, NPM1, MCM3, MMS22L, EEPD1, XRCC2, TEX15, MCM4, RAD54B, CDK1, CDCA5, CHEK1, CDK2, HMGA2, PARPBP, UNG, BRCA2, RFC3, RAD51B, RAD51, FANCI, BLM, NTHL1, GINS2, CHAF1A, UHRF1, CDKN2D, MCM8, CDC45, MCM5, POLA1	46		0		0
PRPF4	HERC2, HUWE1, CENPX, WRAP53, FUS, ZBTB7A, EGFR, TAOK1, AP5Z1, POLR2I, FANCA, MCM7, CUL4A, DOT1L, ERCC2, TMEM161A, NOP53, UPF1, FAM168A, NUCKS1, TERF2, NPM1, INO80, AXIN2, EME2, DDB1, DDB2, HDAC10, CDKN2D, NUDT16L1, SFPQ, RAD9A, UBE2V1, UBR5, HMGB2, TNKS1BP1, PRPF19, NUDT1, NSMCE1, INO80E, PMS1, CSNK1E, TAOK3, KMT5B, TRIP12, NPAS2, NSD2, TRIM28, XAB2, RNF8, LIG4, ZCWPW1, MSH6, ZBTB1, FBH1, RNF111,…	122		0	GEN1, TEX15, SSRP1, OTUB2, SLX1B, TP53	6		0	SMC1A	1
HNRNPU	INO80E, NPAS2	2	MUTYH, BTG2, TREX1, AP5Z1, PARP10, FAM111A, POLD4, IFFO1, PML, EME2, RTEL1, SMC1A	12	PTTG1, EGFR, RAD54B, FEN1, UVRAG, HMGA2, HELB, REC8, FANCM, TDP1, RAD51, PIF1	12		0		0
RBM22	CENPX, AXIN2, XRCC5, SFPQ, RNF111, TRIM28, UVSSA, RIF1, NPAS2, PARP1, ASF1A, NOP53, NSD2, POLDIP2, PSME4, UBE2V2, RCHY1, MDC1, TRIP12, PRKDC, HDAC10, TMEM161A, RAD23A, CSNK1E, UBR5, CBX8, USP10, NUDT16L1, DDX11, PPP4C, NFRKB, TDG, SETD2, FUS, RFC1, ACTR5, MC1R, NPM1, HMGN1, INO80E, MTA1, DDB1, PRPF19	43	GADD45A, BTG2, NABP1, EGFR, TEX15, POLB, UBE2W, ERCC6, OTUB2, APEX2	10	TP73, AUNIP, CLSPN, USP1, UBE2T, DTL, EXO1, FANCL, MCM6, BARD1, FANCD2, TRAIP, POLQ, MCM2, RFC4, HMGB2, NEIL3, TRIP13, PTTG1, MCM3, MMS22L, RPA3, RFC2, MCM7, ESCO2, GINS4, MCM4, RAD21, RECQL4, CDK1, DNA2, FEN1, CDCA5, CHEK1, FOXM1, RHNO1, RAD51AP1, CDK2, TIMELESS, UNG, GTF2H3, POLE, HMGB1, BRCA2, RFC3, FANCM, POLE2, RAD51B, XRCC3, RAD51, PIF1, FANCI, TICRR, BLM, RMI2, SLX1B, GINS2, SPIRE2, LIG3, …	77	AP5Z1, SIRT7	2	RAD54L, CHD1L, DEK, XRCC2, TONSL, RMI1, RFC5, KIF22, FANCA, POLD1, RTEL1, MCM5, HUWE1	13
QKI	SLF1, DEK, SETD2, UCHL5, PSME4, SFPQ, NPAS2, SMC6, WDR33, SETMAR, TRIP12, RAD51B, EPC2, REV3L, MRE11, AXIN2, RAD54L, HMGA2, USP10, ARID2, SLF2, BRIP1, RBX1, RFC3, NUCKS1, SMC5, RUVBL1, SHLD2, HPF1, PRKDC, WDR70, CUL4B, GTF2H1, TP53BP1, FTO, UBE2N, POLB, ERCC8, XRCC5, MORF4L2, UBR5, FANCM, ZRANB3, TAOK1, RIF1, MMS22L, PRIMPOL, JMY, ALKBH3, KIN, UIMC1, CHAF1A, UFL1, USP3, CDC14B, DCLRE1C, SPIDR, MG…	147	NABP1, UVSSA, MDC1, MSH5, SLX4, DMC1	6	EXO5, CDK7, UBE2B, NPM1, FANCF, RPS3, APEX1, CIB1, GINS2, MCM5, CETN2	11	CHD1L, FANCL, RAD52, SMC1A	4	NHEJ1	1
U2AF1	CUL4A, FUS, MORF4L2, ACTR8, NONO, RIF1, FBH1, HUWE1, APTX, UPF1, MGME1, MC1R, REC8, TP53, IFFO1, DTL, POLG2, SFPQ, SMARCAD1, USP3, DDB2, KMT5B, TRIP12, DDB1	24	GADD45A, AP5Z1, VCPIP1, ERCC6, FAM111A, IGHMBP2, EID3, INO80, SLX1A, TERF2IP, TFIP11, KLHL15, SMC1A, HSF1	14	RAD54L, UBE2T, NUCKS1, FANCD2, MCM2, POLN, HMGB2, NEIL3, TRIP13, PTTG1, MSH5, POLD2, GINS4, RECQL4, CDK1, RPS3, FOXM1, PIF1, FANCI, TICRR, RMI2, SLX1B, KIF22, GINS2, SPIRE2, EME1, CHAF1A, RNASEH2A, RUVBL2, MCM8, CDC45, CDK7	32	NABP1	1	FANCA	1
SF3A3	TREX2, FUS, CENPX, HDAC10, SPIRE2, UBE2V1, TDP2, POLE, VCP, FANCA, TENT4A, ERCC3, EEPD1, RECQL4, DOT1L, SMC6, MCM3, DDB1, MMS19, MCM7, TONSL, RTEL1, MTA1, RHNO1, MC1R, DDB2, PAXX, ERCC2, TRIM28, SPIDR, RECQL5, DDX11, H2AX, SFPQ, PPP4C, MLH1, NPAS2	37	GADD45A, BTG2, ASCC3, REV3L, POLB, UBE2W, UBR5, TNKS1BP1, FAM111A, RAD9A, IGHMBP2, TDG, CINP, INO80, NUDT16L1, SIRT7, TFIP11, KLHL15, HSF1	19	DTL, EXO1, FANCD2, MCM2, NEIL3, MDC1, MSH5, ZCWPW1, ESCO2, CDK1, RAD51AP1, HMGA2, RAD51B, NEIL1, TICRR, RMI2, BRIP1, CDC45	18	AP5Z1, POLG, AXIN2	3	CHD1L, FANCL	2
BUD13	POLE, KDM2A, CENPX, NPAS2, GADD45A, RFWD3, VCP, MC1R, DHX9, DDX1, RECQL4, HMGN1, POLD1, POLH, UPF1, SIRT7, DOT1L, MMS19, HDAC10, HUWE1, SUPT16H, DDB1, HERC2, MORF4L1, KIF22, MCM3, UBR5, MCM4, MCM5, FANCA, LIG1, XPC, USP7, CSNK1E, TTC5, SFPQ, NUDT16L1, AXIN2, RFC1, CDK2, PAXX, RTEL1, RECQL5, RPS3, MUS81, PPP5C, ZBTB7A, IFFO1, TIMELESS, INTS3, TENT4A, ATRX, SMCHD1, TRIM28, POLG, PWWP3A, GTF2H3, CHD…	84		0	PIF1	1	SMC1A	1		0
U2AF2	PPP5C, SHLD2, TTC5, ASCC2, REV3L, UBE2B, RRM2B, TENT4A, MGME1, TOPBP1, PSME4, VCP, XNDC1N, HUWE1, TONSL, ATM, DDX1, SHPRH, TRRAP, KMT5B, WRN, PDS5A, MNAT1, NONO, AXIN2, PRKDC, WDR48, UFL1, DDB1, H2AX, ATR, RAD23B, CUL4A, SMARCAL1, HMGB1, HMGA2, IFFO1, DOT1L, CDC14B, RIF1, DTL, SETX, HUS1B, KAT7, SLF2, NFRKB, UBR5, KDM2A, ALKBH3, PPP4C, ERCC3, ZRANB3, EMSY, NPAS2, BRCC3, USP7, UIMC1, UBE2D3, UBQLN…	136	GADD45A, BTG2, TEX264, AP5Z1, POLM, PARP10, FAM111A, MEN1, POLD4, IGHMBP2, OTUB2, PML, SLX1A, PIAS4, ZBTB7A, SIRT6, RAD17	17	KDM1A, AUNIP, CLSPN, RAD54L, USP1, UBE2T, NUCKS1, FH, EXO1, GEN1, MSH2, MSH6, BARD1, RAD18, FANCD2, TRAIP, POLQ, MCM2, POLN, HMGB2, NEIL3, TRIP13, WDR70, RAD17, PTTG1, NPM1, MSH5, MMS22L, RPA3, FIGNL1, ZCWPW1, XRCC2, ESCO2, GINS4, MCM4, UBE2V2, RAD54B, RAD21, FANCG, RMI1, SWI5, REXO4, KIN, PARG, CDK1, DNA2, DCLRE1A, NSMCE4A, FEN1, CDCA5, RPS3, KDM4D, CHEK1, FOXM1, RAD51AP1, RECQL, CDK2, PARPBP, B…	96	MDC1, TNKS1BP1, OTUB1, MC1R	4	CHD1L, FANCL, MCM6, PMS1, XRCC5, XPC, RFC4, SLC30A9, RAD1, DEK, MCM3, MCM7, RECQL4, MMS19, POLE, RFC3, MLH3, RFWD3, FANCA, LIG3, SMCHD1, MCM8	22
TIAL1	RTEL1, FUS, HMGA2, ASCC1, SFPQ, SETD2, TERF2, ACTR2, CENPX, AXIN2, RAD23A, NABP1, NIPBL, FANCL, MORF4L1, SMG1, HUWE1, NONO, PPP5C, SUMO1, PMS1, EPC2, UBE2A, KIN, RAD23B, GTF2I, SHLD2, MORF4L2, PRKCG, UBR5, RBX1, CHD1L	32	FBXO6, DMAP1, MUTYH, GADD45A, BTG2, PARP3, PARP9, POLH, AP5Z1, POLM, PARP10, MGMT, FAM111A, POLD4, CEP164, IFFO1, REC8, PML, NEIL1, EME2, NUDT16L1, SLX1A, SPIRE2, RECQL5, SIRT7, SIRT6, HDAC10	27	AUNIP, CLSPN, RAD54L, USP1, DCLRE1B, UBE2T, DTL, EXO1, DDX1, MSH2, MSH6, RIF1, BARD1, XRCC5, RAD18, FANCD2, POLQ, MCM2, TOPBP1, RFC4, RFC1, HMGB2, NEIL3, TRIP13, CDK7, MSH3, XRCC4, PTTG1, NPM1, DEK, MCM3, MMS22L, ASF1A, NUDT1, RPA3, HUS1, FIGNL1, MCM7, POT1, XRCC2, ESCO2, WRN, GINS4, PRKDC, MCM4, UBE2V2, RAD54B, RAD21, RECQL4, FANCC, CDC14B, CDK1, DNA2, SFR1, SMC3, SSRP1, FEN1, CDCA5, POLD3, RPS3…	106	XPA	1	CDC7, MCM6, CHEK1, FANCA	4
MATR3	RFC3, RAD51B, FBH1, EEPD1, EPC2, TRIP12, SETMAR, FTO, MNAT1, HMGA2, ZRANB3, TENT4A, NIPBL, CHEK1, REV1, SETD2, WRN, USP3, REV3L, NSMCE2, PDS5A, NPAS2, SUMO1, SMC6, NSD2, PARP4, UVRAG, RNF169, SMC5, SHPRH, PSME4, APTX, DTL, CDC5L, SMCHD1, RUVBL1, UBE2V1, PSMD14, USP47, SHLD2, CEP164, PDS5B, DMAP1, POLK, PMS1, SMARCAD1, MRNIP	47	CLSPN, BTG2, SPRTN, NABP1, POLQ, UVSSA, AP5Z1, ESCO2, TEX15, RRM2B, TONSL, APBB1, BRCA2, EME2, SLX4, TP53, UHRF1, CHRNA4, SMC1A, HSF1	20	CDK7, NPM1, INIP, RPS3, NSMCE1, RAD17	6	CDC7, ATR, ASCC3	3	FANCL, SPIDR, CDC14B, CHD1L	4
SRSF9	PWWP3A, IFFO1, CENPX, HMGA2, NIPBL, MCM3, DDB2, FAAP20, EID3, PSME4, MC1R	11	BTG2, NABP1, PARP9, DTX3L, TEX15, APBB1, REC8, MEIOB, POLG2, SPIRE1, ANKLE1	11	FBXO6, AUNIP, RAD54L, UBE2T, DTL, FH, EXO1, COMMD1, RAD18, TRAIP, MCM2, HMGB2, NEIL3, PTTG1, MMS22L, RPA3, ESCO2, GINS4, CDK1, MGMT, CDCA5, CHEK1, FOXM1, RAD51AP1, PARPBP, RFC5, RFC3, POLE2, WDHD1, XRCC3, RAD51, PIF1, TICRR, BLM, RMI2, SLX1B, KIF22, GINS2, BRIP1, RBBP8, RNASEH2A, XRCC1, LIG1, POLD1, PCNA, MCM5, POLDIP2	47	NPAS2, AXIN2	2		0
RBM15	PALB2, AXIN2, KDM2A, TONSL, RECQL5, FAAP100, TRIM28, NUCKS1, TENT4A, HMGB2, CDK9, INIP, UPF1, H2AX, EME1, KIN, DDB2, REV1, AUNIP, SFPQ, MGME1, UBE2D3	22	NABP1	1	RAD54L, TRAIP, MCM2, ESCO2, FANCG, RAD51, PIF1, TICRR, LIG1, MSH5	10		0		0
PPIG	PARP10, PAXX, NSMCE4A, PSME4, CEP164, DDX11, SMG1, ERCC2, MC1R, INTS3, ALKBH3, NFRKB, GTF2H3, CDC45, H2AX, KMT5C, DDB1, XPC, TP53BP1, RHNO1, KDM2A, POLG, TMEM161A, ATM, NPAS2, SMC6, RECQL5, CENPX, MARF1, WDR33, TENT4A, DDB2, POLA1, ERCC3, DOT1L, FANCA, TTC5, FANCG, HMCES, XRCC5, RIF1, CHEK1, FTO, POLE, SMCHD1, TRRAP, POLD1, TONSL, MDC1, AP5Z1, MCM3, NONO, POLQ, TDG, UBE2A, ANKLE1, RUVBL1, HERC2, …	238		0	BARD1, MSH5	2		0		0
EFTUD2	CENPX, MTA1, SFPQ, RAD23B, PIF1, SMC6, POLA1, POLG, TRIM28, PSME4, GADD45A, OTUB1, HDAC10, MUTYH, UBE2D3, UBE2V1, SMG1, NPM1, HMGB2, MCM7, UBQLN4, FUS, AP5Z1, KDM2A, PWWP3A, AXIN2, RAD54L, NOP53, ZBTB7A, FANCA, MUS81, CBX8, RECQL5, KIF22, KMT5C, XRCC5, INO80E, RTEL1, RAD23A, NUDT16L1, CUL4A, RAD9A, ASF1A, UBR5, MDC1, RAD52, POLD2, CDC45, USP10, DDX1, ERCC2, TDP2, LIG1, DDX11, RFC5, PIAS4, TONSL, …	105	FAM111A	1	CDCA5	1		0	RECQL4, POLDIP2	2
LARP7	ACTR5	1	AP5Z1, POLD4	2	MSH5	1		0		0
PCBP1	DDB1, UPF1, RAD23A, DOT1L, RAD23B, H2AX, OTUB1, MC1R, TRIM28, INO80E	10	BTG2, RAD51AP2, NPAS2, ATR, AP5Z1, TEX15, FAM111A, POLE, REC8, SLX1A, CDKN2D, ANKLE1, MDC1	13	FBXO6, RCHY1, HMGB2, ERCC8, PTTG1, SWI5, ASCC1, DDB2, RPS3, RAD51B, XRCC1, RBX1, CUL4B	13		0		0
DDX3X	UPF1, PRKDC, AXIN2, CENPX, SMC3, UBR5, HSF1, HMCES, SSRP1, FAAP20, SLC30A9, POLG, NPAS2, POLDIP2, NIPBL, HMGN1, TRIM28, MSH6, PSMD14, PPP4C, RNF8, PALB2, FEN1, NSMCE3, SHLD2, RAD23B, SUPT16H, RIF1, FBH1, TEX264, ABL1, WRAP53, NABP2, FUS, GTF2I, TOPBP1, SMG1, UBE2B, EGFR, HUWE1, SPIRE2, ASCC1, VCP, MPG, SMC6, UFL1, MAGEF1, UBE2D3, TRRAP, ASCC3, MEN1, STUB1, RAD51C, SMCHD1, REXO4, YY1, POLR2I, PARP…	82	BTG2, SPRTN, APLF, AP5Z1, TEX15, UBE2W, FAM111A	7	CLSPN, RAD54L, NUCKS1, DTL, EXO1, MCM6, RAD18, OGG1, FANCD2, TRAIP, POLQ, MCM2, RFC4, NEIL3, TRIP13, CDK7, PTTG1, NPM1, MMS22L, MCM7, XRCC2, ESCO2, GINS4, FANCG, RMI1, CDK1, DNA2, DDB2, RAD51AP1, DDX11, RFC5, POLE, RFC3, POLE2, WDHD1, RAD51B, XRCC3, RAD51, PIF1, FANCI, TICRR, BLM, RMI2, KIF22, FANCA, LIG3, BRCA1, EME1, BRIP1, LIG1, POLD1, MCM8, CHAF1B, CDC45, CHEK2, MCM5, FANCB, POLA1, MSH5	59	ZMPSTE24, AP5S1	2	USP1, HMGB2, DEK, MCM3, MCM4, CDCA5, RPS3, FOXM1, CDK2, UNG, PAGR1, GINS2, RPA1, CHAF1A, UHRF1, RNASEH2A, CEBPG	17
HNRNPUL1	NPAS2, FUS, CENPX, XRCC3, CUL4A, AXIN2, FANCA	7	TEX264	1	NUCKS1, KDM4D, WDHD1, GTF2H4	4		0		0
FUBP3	RBX1, GTF2H2C, AXIN2, HMGB2, AP5Z1, WRNIP1, CDC7, MORF4L2, SMC1A, UBR5, RIF1, BACH1, MAGEF1, CUL4A, INO80D, HMGA2, UBE2B, RMI2, PDS5B, UBE2T, RAD9B, CDK1, RRM2B, RNF168, BRIP1, RAD23B, ERCC3, SETX, CHAF1B	29	NABP1, UVSSA, MSH5, REC8, ZFYVE26, DOT1L	6	PRMT6, CDK7, CDCA5, POLD4, UNG, MPG	6		0	MCM5	1
RBFOX2	NUDT16L1, PSME4, FBXO6, CUL4A, CENPX, AP5Z1, TENT4A, MTA1, IGHMBP2, MGME1, WRAP53, TONSL, POLD1, FUS, INO80, SFPQ, LIG1, EME1, FTO, RUVBL1, RTEL1, HDAC10, UBR5, ZBTB7A, AXIN2, PPP4C, POLE, EEPD1, EME2, TAOK3, SPIRE2, NSD2, DOT1L, ERCC2, SMC1A, UVSSA, PRKDC, OTUB1, USP7, FANCA, TP73, DDB1, SHPRH, XAB2, PMS1, PPP5C, FZR1, POLR2I, PRKCG, CHD1L, RNF169, SPIRE1, NPAS2, GADD45A, RNF8, MGMT, CBX8, PPP4R…	62		0		0		0		0
SFPQ	CDC14B, MTA1, TENT4A, CENPX, NPAS2, HMGA2, USP7, ZBTB7A, NSD2, RUVBL1, SETMAR, UBR5, FBH1, UBE2D3, RAD51B	15	BTG2, TNKS1BP1, RAD17	3	SFPQ, NUCKS1, RAD17, XRCC4, UBE2V2, RAD54B, NSMCE2, CDK1, KDM4D, CHEK2	10		0	WDR33, SPIRE2	2
DHX30	ERCC1	1		0	CLSPN, RFC4, MCM3, WDHD1, UHRF1, MCM5, POLDIP2, MDC1	8		0		0
HNRNPK	NPAS2, ZBTB7A, TRRAP, CENPX, DOT1L, PWWP3A, XRCC3, XRCC5, CHD1L, GTF2I, MPG, MDC1, NSMCE2, MTA1, KMT5C, MGMT, FAAP20, SPIRE2, SETMAR, TENT4A, HMGA2, RECQL4, POLL, SLF2, REV3L, RAD23B, RNF138, NUDT16L1, AP5Z1, RTEL1, REV1, DDB1, HUWE1, USP7, SHLD1, SMC6, POLR2I, UBE2V1, RAD54L, CUL4A, KMT5B, FAAP24, USP10, UPF1, CSNK1E	45	NABP1, TEX15, TONSL, RAD9A, BRCA2, SLX1A, POLG2, HSF1	8	FBXO6, EXD2, ALKBH1	3	UVSSA, DDX11, POLE, MC1R, AXIN2, HDAC10	6		0
DDX52	CENPX, ERCC1, RFC1, SPIRE2	4		0	POLDIP2	1		0		0
FUS	WDR33, CENPX, FANCL, NPAS2, RAD23B, XRCC3, ALKBH3, PMS1, ZBTB7A, APEX1, HMGN1	11	BTG2, TEX15	2		0		0	FUS	1
ILF3	CENPX, UBE2V2, EME1, BRCC3, TAOK1, HMGA2, FANCA, ENDOV, RFWD3, ARID2, UBR5, PDS5A, RAD54L, GTF2I, KDM2A, MORF4L1, CHAF1A, PSME4, NPAS2, BRCA1, RUVBL1, NUDT16L1, NSD2, POLG2, XRCC6, DHX9, TRIP12, RBX1, POLH, KMT5B, MSH6, MMS19, FUS, WDR33, TRRAP, PDS5B, DOT1L, NUCKS1, CHEK2, CHD1L, EXO1, CHEK1, UBE2B, UCHL5, SLF2, BRIP1, RAD23B, SETD2, MSH2, SMC5, MLH1, POLQ, DDB2, USP7, SMARCAD1, USP47, SAMHD1, M…	68	POLD4, CETN2	2	WDR70, MCM3, APEX1	3		0		0
HNRNPM	ATM, UPF1, CDC7, HERC2, FANCL, USP7, TENT4A, RAD51B, REV3L, DOT1L, PIAS4, AXIN2, MTA1, CUL4A, MNAT1, NPAS2, UVRAG, VCP, EPC2, FBH1, PPP5C, HUWE1, USP10, ARID2, GTF2I, MPG, SLF1, UBR5, ERCC3, XRCC3, TRIP12, WDR70, FANCA, FUS, DEK, SFPQ, SMCHD1, FZR1, NSD2, CEP164, MGMT, PAXIP1, RIF1, PPP4R2, UBE2N, APLF, INO80D, BACH1, NUDT16L1, FTO, SPIDR, RTEL1, NPM1, EMSY, KDM2A, SHPRH, UCHL5, SPIRE2, SETX, UVS…	106	BTG2, NABP1, SMC1A	3	CHEK2	1	SETMAR	1	MORF4L1	1
SMNDC1	FANCA, CENPX, MC1R, FUS, RECQL4	5	BTG2, AP5Z1, PARP10, POLD4, MPG, MSH5	6	DCLRE1B, DTL, ACTR2, HMGB2, GINS4, MCM4, FEN1, CHEK1, RAD51, TICRR, BRIP1	11		0	RFC1	1
PRPF8	MC1R, TP53BP1, UPF1, POLR2I, DDX1, NFRKB, CSNK1E, STUB1, UBE2D3, EMSY, XPC, RECQL5, NPAS2, CENPX, DHX9, USP10, ASF1A, ACTR8, LIG3, PARK7, ERCC3, USP7, AXIN2, FAAP100, KDM2A, INO80, TFIP11, TMEM161A, TDG, REV3L, POLDIP2, PPP4C, CHD1L, XRCC5, IGHMBP2, MGME1, BABAM2, TRIM28, POLB, FBH1, VCP, DDB1, HERC2, ERCC2, MORF4L2, NSD2, NOP53, MMS19, BABAM1, IFFO1, SMG1, RAD23A, TOPBP1, PPP5C, CDK9, OTUB1, NIP…	205	BTG2, TEX15, APBB1, LIG4, CHRNA4	5	AUNIP, RPA2, CLSPN, USP1, DCLRE1B, UBE2T, DTL, EXO1, MSH2, MCM6, FANCD2, POLQ, MCM2, NEIL3, PTTG1, NUDT1, RPA3, XRCC2, ESCO2, GINS4, SWI5, DNA2, SSRP1, FEN1, POLD3, FOXM1, RAD51AP1, PARPBP, UNG, RFC5, BRCA2, RFC3, POLE2, WDHD1, RAD51B, XRCC3, RAD51, TICRR, BLM, NTHL1, RMI2, SLX1B, PAGR1, BRCA1, BRIP1, RBBP8, PCNA, CHAF1B, CHEK2, POLA1, RNF113A, MSH5	52	AP5Z1, FAM111A, REC8, HDAC10	4	RAD54L, MSH6, BARD1, RFC4, HMGB2, TRIP13, MCM3, MMS22L, FIGNL1, RFC2, MCM7, MCM4, TONSL, RECQL4, FANCG, CDK1, CDCA5, CHEK1, CDK2, TIMELESS, HMGA2, POLE, HMGB1, TDP1, PIF1, FANCI, KIF22, RFWD3, GINS2, FANCA, EME1, DOT1L, CHAF1A, UHRF1, RNASEH2A, LIG1, POLD1, MCM8, CDC45, MCM5, SMC1A	41
TAF15	RFC3, UBR5, FUS, NPAS2, MCM3, NPM1, HMGA2, PRKDC, XRCC5	9	BTG2, GEN1, NABP1, ATR, MDC1, MSH5, POLH, USP45, WRN, RRM2B, FAM111A, RAD52, DDX11, TIMELESS, POLE, FANCM, POLE2, TP53BP1, BRCA1, EME1, POLG2, ANKLE1, FANCB, ATRX, SMC1A, GTF2H4	26	FBXO6, OGG1, WRNIP1, AP5Z1, PARP10, POLD4, UBE2N, PML, MORF4L1, MPG, EME2, NTHL1, NUDT16L1, PAGR1, PPP4C, CBX8, INO80C, FZR1, PIAS4, ZBTB7A, SIRT6, XAB2, RAD23A, RUVBL2, TFPT, AP5S1	26	SMC6	1		0
AQR	PAXX, ACTR5, MC1R, TRIM28, NFRKB, WDR33, EME1, TRIP12, UPF1, MORF4L2, SPIRE2, XRCC5, RIF1, DDB1, CENPX, NHEJ1, AXIN2, SMC1A, POLD4, SUPT16H, HMGA2, ERCC3, BOD1L1, RAD23A, XRCC6, HMGN1, UBE2T, BABAM1, PMS1, KIF22, FUS, FAAP100, LIG1, NSD2, USP10, RAD23B, CDC5L, OTUB1, FANCI, CBX8, KDM2A, UBE2D3, VCP, NONO, SFPQ, USP7, SLF2, DEK, RNF168, FANCA, CDK9, TONSL, ERCC2, DOT1L, OTUB2, UBE2V1, NOP53, UIMC1…	126	ASCC3, TEX15, RRM2B, IGHMBP2, TDG, TTC5, SIRT6, ANKLE1, MSH5	9	DTL, EXO1, MCM6, OGG1, RFC4, POLN, NEIL3, TRIP13, XRCC4, PTTG1, MMS22L, RPA3, CDCA5, FOXM1, PARPBP, RFC3, POLE2, XRCC3, RAD51, PIF1, RMI2, GINS2, CHAF1B	23	GADD45A, BTG2, AP5Z1, SIRT7	4	CHD1L, MCM2, HMGB2, NPM1, MCM3, MCM4, BCCIP, CHEK1, MORF4L1, MCM5, POLDIP2	11

## Sheet: Cellular senescence
SF	eclip_senescence	eclip_senescence_number	expression_up_senescence	expression_up_senescence_number	expression_down_senescence	expression_down_senescence_number	expression_eclip_up_senescence	expression_eclip_up_senescence_number	expression_eclip_down_senescence	expression_eclip_down_senescence_number
SRSF7		0	PLK2, MIR146A, CDKN2B, ARG2	4	SLC30A10, MAP2K6	2		0		0
PCBP2	CDK6, ZMPSTE24, TERF2, KAT6A, MIR146A, SRF, HMGA2, TP53, MAP2K4, PAWR, RSL1D1, TBX3, MAPK8, NSMCE2, H2AX, BMPR1A, MAP2K7, BCL6, ABL1, PRKDC, SIRT1, NAMPT	22	ARNTL	1	FBXO5, CDK2, RBL1	3	CDKN1A	1		0
NCBP2	SMC6, BMPR1A, PNPT1, RBL1, ID2, MAP3K3, MIR34A, MAP2K7, KAT5, SMC5, MAPK14, MAP2K4, NSMCE2, BCL6	14	CDKN1A, CDKN2B, ULK3, TBX2, MAPK11	5	YBX1, HMGA1, NEK6, MAP2K1	4		0	SLC30A10, ZNF277	2
TRA2A		0	PLK2	1	SLC30A10	1		0		0
HNRNPC	RSL1D1, BCL6, ABL1, CDK6, YBX1, PAWR	6	CDKN1A	1	MIR146A, NAMPT, ARG2, MAP2K1	4		0	SMC5	1
TIA1	HMGA2, BCL6, B2M, MAP2K3, RSL1D1, CDKN1B	6	CDKN2B	1	SLC30A10, MAP2K6	2		0		0
PTBP1	MAPK8, ZNF277, ULK3, TERC, HMGA2, ZMPSTE24, BMPR1A, NAMPT, H2AX, MIR590, BCL6, OPA1, CDK6, NSMCE2, ABL1, MAPK14, ZKSCAN3, SMC5, PRKDC, FBXO5, ATM, MAP2K7, KAT6A, SMC6	24	MIR146A, CDKN2A, CDKN2B, NUAK1, VASH1, TBX2, MAPK11	7	ID2, YPEL3	2	CDKN1A	1	SLC30A10, RSL1D1	2
SRSF1	MAP2K3, HMGA2, MAPK14, CDK6	4	PLK2, CDKN1A, CDKN2A, CDKN2B, KRAS, NUAK1, TBX2, MAP2K6, MAPK11	9	PRKCD, BCL6, MIR146A, MAP2K1, YPEL3	5		0	HMGA1	1
SF3B4	MAP2K3, BCL6, YPEL3, H2AX, TERT, MAPK14, SIRT1, MIR22, TP53, MIR34A, YBX1, TBX3, ULK3	13	CDKN2A, CDKN2B, VASH1, TBX2, MAPK11	5	SLC30A10, ID2	2	CDKN1A	1	PRKCD	1
HNRNPL	MAPK14, MAP2K4, PRKDC, CDK6, HMGA2, MAP2K3, ABL1, ATM, NSMCE2, PAWR, MAP2K1, SMC6, TERF2	13		0		0	MIR146A	1		0
HNRNPA1		0	SLC30A10, ID2, CDKN1A, ARNTL, TBX2	5	NEK4, MIR146A, EEF1E1, NAMPT, ZNF277, CDKN2B, CDK2, HMGA2, ARG2	9		0		0
PRPF4	NAMPT, ZNF277, MAP2K3, TERF2, NEK6, ATM, PRKCD, CDK6, HMGA2, PRKDC, KAT5	11	ARNTL	1	CDKN2A, CDKN2B, NUAK1, VASH1, MAP2K1, TP53	6	BCL6	1	SRF	1
HNRNPU		0	PML	1	NAMPT, HMGA2	2		0		0
RBM22	TBX3, MAP2K3, NEK6, YBX1, PRKDC, HMGA1, RSL1D1, CDKN1B	8	PLK2, CDKN1A, MAP3K5, CDKN2A, CDKN2B, NUAK1, ARG2, MAPK11, MAGEA2	9	SLC30A10, BCL6, MIR146A, MAPK9, FBXO5, ZNF277, CDK2, CALR, RBL1	9		0	TERT	1
QKI	MAP2K6, SMC6, SLC30A10, CDK6, NAMPT, BMPR1A, HMGA2, YBX1, RBL1, SMC5, PRKDC, FBXO5, KAT6A, ATM, PAWR, NSMCE2, MAPK8, SIRT1, ZNF277, ABL1, MAPK14	21	CDKN2B, ARNTL	2	ID2, CDKN1A, NEK6, RSL1D1	4		0		0
U2AF1	MIR34A, TP53	2	PLK2, CDKN1A, CDKN2B, ARNTL, NUAK1, TBX2	6	TERT, VASH1	2		0		0
SF3A3	TERC, SMC6, MAP2K3, CALR, H2AX	5	PLK2, HRAS, TBX2	3	MIR146A, HMGA2, YPEL3	3	CDKN1A	1		0
BUD13	CDKN1B, CDKN1A, PAWR, CDK6, HMGA1, RSL1D1, BCL6, CDK2, ID2, MAP2K3, SLC30A10, MAPK14, TBX3, SMC6, TERF2	15		0		0		0		0
U2AF2	BMPR1A, ATM, PRKDC, H2AX, ID2, HMGA2, BCL6, MAPK9, TBX3, MIR590, MAPK14, ABL1, SMC5, PAWR, PNPT1, CDK6, MIR22, TERF2, ULK3, B2M, MIR34A, CALR	22	PLK2, HMGA1, CDKN1A, SRF, CDKN2A, CDKN2B, NUAK1, ARG2, PML, TBX2	10	SLC30A10, FBXO5, CDKN1B, CDK2, RBL1	5	MAP2K7	1		0
TIAL1	HMGA2, CDKN1B, TERF2, MAP2K3, CDK6, MIR34A, B2M, MIR590	8	SLC30A10, CDKN1A, HRAS, PML, MAPK11	5	MIR146A, EEF1E1, HMGA1, FBXO5, NAMPT, PRKDC, MAPK8, CDK2, PAWR, ARG2, MAP2K1, CALR, RBL1	13		0	YBX1	1
MATR3	HMGA2, NSMCE2, KAT6A, SMC6, BMPR1A, SMC5, MAPK8, MAP2K4	8	TERT, CDKN1A, CDKN2A, HRAS, NUAK1, TP53, TBX2, MAPK11	8	SLC30A10, BCL6, ZNF277, YPEL3	4	CDK6	1		0
SRSF9	HMGA2	1	CDKN1A, CDK6, CDKN2B, ARNTL, NUAK1, ARG2	6	FBXO5, MAP2K6	2		0		0
RBM15	BCL6, CDKN1B, TBX3, CDKN1A, H2AX	5	CDKN2A, ARG2, VASH1	3	MAP2K6	1		0		0
PPIG	H2AX, ATM, SMC6, ULK3, TERT, CDK2, MAPK14, PNPT1, SMC5, PRKDC, MAP2K1, CDKN1A, SRF, MAP2K3, NEK6, SLC30A10, MIR34A, TERF2, SIRT1, TP53, MAP2K7, ZMPSTE24, MAPK11, CDK6, PAWR, HRAS, PRKCD, KAT5	28	ARNTL	1		0		0		0
EFTUD2	PRKCD, SMC6, MAP2K3, CDKN1A, RSL1D1, HRAS, CALR, RBL1, BCL6, TERF2, MAPK11, TP53, FBXO5, YBX1, ATM, MAP2K7, H2AX, TBX3, HMGA2	19	CDKN2B	1	ID2	1		0		0
LARP7	ZNF277	1	CDKN2B, TBX2	2	SLC30A10	1		0		0
PCBP1	SRF, H2AX	2	TERT, MIR146A, CDKN2A, CDKN2B, ARNTL, VASH1	6	SLC30A10, ID2, PRKCD, MAP2K4	4	CDKN1A	1		0
DDX3X	PRKDC, MAPK9, MAP2K4, ID2, CALR, OPA1, B2M, ABL1, PNPT1, CDK6, CDKN1B, YPEL3, SMC6, NEK6, RSL1D1, BMPR1A, HMGA1, MAP2K1, MAP3K3, PRKCD, MAPK14, H2AX	22	CDKN1A, MAP3K5, CDKN2A, CDKN2B, VASH1, ULK3, MAPK11	7	YBX1, BCL6, TERT, MIR146A, FBXO5, ZNF277	6	ZMPSTE24	1	SLC30A10, CDK2	2
HNRNPUL1	NEK6	1		0		0		0		0
FUBP3	WNT16, TBX3, FBXO5, CDKN1B, BCL6, HMGA2	6	AKT3	1	PRMT6	1		0	ID2	1
RBFOX2	MAP2K7, PRKDC, NEK6, ID2, TBX2, HRAS, SRF	7		0		0		0		0
SFPQ	NEK6, BCL6, CDK6, HMGA2, MIR34A	5	CDKN1A, SRF, CDKN2A, CDKN2B, MAP2K7	5	SLC30A10, NSMCE2	2		0		0
DHX30	MAPK10	1	SLC30A10	1	PLK2, CDKN2B	2		0		0
HNRNPK	ZNF277, MAP2K7, NSMCE2, CDKN1A, BCL6, HMGA2, MIR22, MAPK11, HMGA1, BMPR1A, SMC6, MIR34A, MAP2K4, YPEL3	14	CDK6, CDKN2B, NUAK1, ARG2	4	SLC30A10	1		0		0
DDX52		0	CDKN2B	1	ARNTL	1		0		0
FUS	MAP2K3, NEK6	2	CDKN1A, CDKN2B, NUAK1	3	SLC30A10, ID2	2		0		0
ILF3	HMGA2, RSL1D1, MAPK14, RBL1, MIR146A, MIR34A, SMC5, PAWR, BMPR1A	9		0		0		0		0
HNRNPM	ATM, TERT, NEK6, CDK6, MAP2K4, HMGA2, PAWR, PRKDC, MAP2K3, ZNF277, YBX1, MIR34A, BMPR1A	13	CDKN2A, NUAK1, MAPK11	3	SLC30A10, YPEL3	2		0	BCL6	1
SMNDC1	TERC	1	HMGA1, CDKN2B	2	SLC30A10	1		0		0
PRPF8	RBL1, RSL1D1, BCL6, YBX1, MAP2K3, CDK6, HRAS, MIR590, MAPK11, KAT6A, ATM, PRKCD, ABL1, TBX2, NEK6, ID2, MAPK14, MIR22, PNPT1, PRKDC, TP53, SRF, TBX3, TERF2, SMC6, SMC5, H2AX, YPEL3, MAP2K4, CDKN1B, PAWR	31	PLK2, CDKN2B	2		0	CDKN1A	1	SLC30A10, TERT, HMGA1, FBXO5, CDK2, HMGA2, CALR	7
TAF15	HMGA2, PRKDC	2	PLK2, CDK6	2	SLC30A10, ID2, SRF, NEK6, PML, MAP2K3, TBX2, MAP2K7	8	SMC6	1		0
AQR	ID2, MAP2K3, HMGA2, HMGA1, MAPK14, RSL1D1, MAP2K4, CDKN1B, YBX1, CDK2, MAP2K7, TBX3, PAWR, TERF2, CDK6, SMC5, RBL1, PRKCD, KAT6A	19	PLK2, CDKN2A, CDKN2B	3	MIR146A, ZNF277, MAP2K6	3	CDKN1A	1	SLC30A10, BCL6, NEK6, CALR	4

## Sheet: Cell death
SF	eclip_death	eclip_death_number	expression_up_death	expression_up_death_number	expression_down_death	expression_down_death_number	expression_eclip_up_death	expression_eclip_up_death_number	expression_eclip_down_death	expression_eclip_down_death_number
SRSF7	BAG6, BCAR1, COMP, MAX, TIAL1, TIA1, DDAH2, AKR1C3, DIDO1, HDAC4, RILPL1, MDM2, SRC, FGFR3, PPARGC1A, DUSP9, ACIN1, SRSF6, TFDP1, TRAF7, AXIN2, PLCG1, BBC3, GHSR, GNB1, EVA1A, TGFBR2, RASSF2, PTTG1IP	29	TNFRSF25, LCK, PLK3, JUN, CSF1, MCL1, MLLT11, NES, BTG2, TRAF5, ATF3, TGFB2, CAPN2, WDR35, NPAS2, INHBB, ITGAV, GATA2, PDE6B, NSG1, SLC7A11, SH3RF1, GDNF, ITGA1, PLK2, F2RL1, EGR1, MIR146A, EDN1, SOX4, SLC25A27, TNFRSF21, MICAL1, VNN1, SGK1, AKAP12, STK17A, IGFBP3, SEMA3A, GNRH1, NRBP2, SEMA4D, KLF4, TLR4, TRAF1, PAEP, NRP1, PRF1, ANKRD1, PHLDA2, FOSL1, CCND2, KITLG, RGCC, PRKD1, EGLN3, ARG2, THB…	88	PCSK9, SLC30A10, RPS7, ANXA4, NAT8, FABP1, LIMS2, TDGF1, TRAIP, DNASE1L3, ACOX2, TNFSF10, HRG, KNG1, ALB, RPS3A, PRLR, ANXA6, AIF1, TMEM14A, TRAF3IP2, ARG1, HOXA5, EPO, IRF5, CDK5, NUGGC, STAR, DEPTOR, ZNF16, RPS6, PRAP1, GAS2, RPS3, CASP1, GLS2, CRADD, NR1H4, UNG, MPV17L, SLC5A11, DPEP1, MAPT, APOH, MAP2K6, ACAA2, ALKBH7, FAM3B, ITGB2, RGN, HMGN5, RPL10	52	OGT	1		0
PCBP2	MAP4K4, ING4, PTK2, CHP1, CDK19, GNB1, SIN3A, CELF1, CREB3, MPZ, MAP2K5, ANXA5, GSK3B, FAF1, MALT1, ADORA2A, SRC, CADM1, ZMYND11, PDE8A, MERTK, MARK4, HIC1, BNIP3, ZMPSTE24, PEG3, ZC3HC1, RPS6KA3, TGFBR2, MAPK8IP1, GRINA, MSH6, TMBIM6, SRPK2, CTNNB1, PIGT, NCKAP1, UBE2D3, CSNK2A2, PEG10, OGT, STK25, CNTF, TIMP3, SHC1, PAK2, RASSF2, PKN1, NCOA7, TAF10, PKM, RAMP2, MRE11, MAEA, GSDMB, RNF216, PKN2,…	387	ATF3, SCN2A, ZMAT3, SLC7A11, FGB, FGA, FGG, UBD, TRIM39, TNFAIP3, HOXA5, TP53INP1, RFK, LCN2, NOTCH1, DKK1, FAS, SMPD1, MAP3K11, MMP3, CRYAB, EMP1, ZNF385A, KITLG, SOCS2, P2RX7, THBS1, NUPR1, HP, HPR, PLCG2, XAF1, SOCS3, GATA6, TGM2, MX1, IKBKG, TAF9	38	E2F2, STIL, KIF14, PDK1, CDCA7, BARD1, PTMA, MCM2, MAD2L1, FNIP2, HMGB2, PRLR, SKP2, LOX, EDN1, PIM1, EPO, SERPINE1, XRCC2, MELK, CTSV, TXN, CDK1, HELLS, CHEK1, SENP1, DUSP6, CIT, LGALS3, BUB1B, EMP2, PLK1, CORO1A, DHODH, NLRP1, AURKB, TOP2A, BRCA1, TPX2, E2F1, MYBL2, AURKA, BIRC7, CHEK2, MTFP1, SYNGAP1	46	BTG2, CDKN1A, MDM2, NFKBIA, TNFSF14, HYOU1	6	PPT1, LRP8, PCSK9, OPN3, BUB1, RAD18, RTKN2, BIRC5, TEAD2, RGL2, DAXX	11
NCBP2	AKT1, HINT2, PYCR1, SHC1, ARHGEF7, BCL2L1, DNM1L, ADAR, FRS2, PDCD10, CHMP3, BLCAP, TM7SF3, TMF1, RB1, PDE8A, POLB, RHOT2, BCL2L2, CASP3, RBM5, MAP3K11, HELLS, HMGB1, BFAR, ANXA4, STX4, STIL, RTKN, TRIM24, CHEK1, PAM16, PPP1R10, ZFP36L1, TMEM214, FGFR3, BMP4, UBQLN1, SLTM, PLCG1, NPAS2, FOXP1, CTNNB1, XRCC2, SPG7, EFNA1, IP6K2, ITCH, TRAP1, ATF2, NACC2, GNB1, ZPR1, TAF6, DLC1, TGFBR1, MIR34A, MAR…	222	PLEKHN1, ATAD3A, IFI6, JUN, MLLT11, GBA, NES, BTG2, DSTYK, NUAK2, DYRK3, CAPN2, PSEN2, OSR1, GPR75, CYP26B1, STEAP3, INHBB, NR4A2, CSRNP3, MECOM, MFSD10, NSG1, WFS1, RASSF6, TLR2, CARD6, EGR1, CD74, PRR7, FOXC1, SOX4, DDAH2, SYNGAP1, CDKN1A, SLC25A27, TNFRSF21, MICAL1, GPER1, SEMA3A, ZNF746, EGR3, ACER2, CARD9, NDOR1, MRPL41, NRP1, DKK1, PRF1, ANKRD1, BRSK2, SMPD1, MAPK8IP1, BAD, CLCF1, UCP2, CCN…	96	ENO1, ID3, FAF1, PCSK9, CTH, AHCYL1, ANP32E, IL6R, MPZ, RASSF5, AGT, RPS7, HS1BP3, NLRC4, NAT8, HK2, FABP1, PAX8, LIMS2, SCN2A, PDK1, HSPD1, RAD18, PPARG, FHIT, RYBP, GBE1, FSTL1, FAM162A, PIK3CB, TNFSF10, KNG1, PPARGC1A, NOA1, ALB, PLAC8, AIMP1, MAD2L1, RPS3A, FNIP2, PRLR, CAST, LOX, HINT1, ANXA6, NPM1, FLT4, SERPINB9, PIM1, HSP90AB1, ARG1, SOD2, IGFBP3, ASNS, EPO, SERPINE1, CTSB, CLU, STAR, BAG…	129	GATA2, GSDMD, FOSL1, CSRNP2, MIR17HG, PPP1R13B, WDR73, TSC2, TAOK2, BCAR1	10	RPL11, SLC30A10, BUB1, SLC39A10, PLSCR1, HMGB2, SKP2, CDK19, TAX1BP1, PPIA, ST3GAL1, ARRB1, DUSP6, MAP2K5, DNAJA3, ACAA2, MALT1, PTPRH, IGBP1	19
TRA2A	NR1H4, TRIM24, HSPA5, SQSTM1, SON, RBM25, EIF4G1, HSP90AA1, MFSD10, HMGB2, MAP4K4, CNTF, ANP32E, ANP32B, TOX3, SERBP1, VEGFA, PLCG1, SET, USP36, HCLS1, EFNB2, CLU, HSP90AB1, BIRC2, CHD8, MDM2, DDX5, SFPQ, APP, FZD9, TRAP1, DHRS2, PSEN1, RBM5, DIDO1, HDAC2, BCLAF1, CD74, HNRNPK, NONO, TOP2A, PHLDA1, ANXA5, TAF9B, HSPD1, ELL3, GHSR, TOP1, PHIP, SAP30BP, YBX3, RPL11, DHCR24, G2E3, ACIN1, MSH6, IVNS1…	60	MPZ, ATF3, SLC7A11, PLK2, EGR1, EDN1, UBD, ASNS, NOS3, DKK1, PRF1, ANKRD1, COL2A1, SOCS2, FOS, THBS1, DPEP1, TNS4, NGFR, GATA6, TGM2, HYOU1, BAG6	23	SLC30A10, FABP1, FAM162A, PIK3CB, ARG1, EPO, SERPINE1, PPIF, ADM, SORL1, KRT20, ANGPTL4	12		0		0
HNRNPC	PRKCA, NAA16, CUL3, MYC, FBXO11, MDM2, DNAJC5, GCLC, TAF9, FOXP1, UBE2K, TM2D1, HSPD1, PTK2, RILPL1, DHCR24, VAPA, GOLPH3, TGFBR2, MAP4K4, BCL2L1, DLG5, UBE2D3, NISCH, UBE2V2, CHMP4A, PSEN1, PCID2, TAX1BP1, HTT, BIRC6, ASAH1, LMNA, SORT1, CUL4A, CFDP1, RPS6KB1, FOXC1, SRPK2, NSMF, SQSTM1, WWOX, TFRC, RBM25, PTTG1IP, TIA1, RSL1D1, SOD2, MIR29B1, SHB, CTTN, BCL6, CTSB, NPAS2, DHX9, UBE2O, FOXO1, AB…	173	PINK1, XKR8, PCSK9, PHLDA3, CHI3L1, BTG2, TGFB2, MYCN, NAT8, NR4A2, SCN2A, ACKR3, IP6K2, GPX1, HRG, KNG1, NSG1, NKX3-2, GRID2, LEF1, CD14, CDKN1A, ARG1, EYA4, GPER1, BRAT1, ELMO1, CD36, SEMA3A, PDK4, GPR37, PTK2B, CLU, NUGGC, SNAI2, TTPA, TP53INP1, DEPTOR, NRBP2, SEMA4D, TRAF1, PIP5KL1, NRP1, GPAM, DPYSL4, PRAP1, SMPD1, CASP1, BACE1, LRRK2, SOCS2, CRADD, PLA2G1B, P2RX7, CIDEB, SIVA1, ARNT2, ERN2,…	77	ENO1, LCK, STIL, LRP8, SERBP1, CTH, SH3GLB1, ANP32E, S100A14, IL6R, MPZ, KIF14, ZBED6, TRAF5, TGFA, HK2, FHL2, BUB1, CDCA7, DNAJC10, SLC39A10, STK17B, ITPR1, RAD18, HIGD1A, FAM162A, PLSCR1, PPARGC1A, PLAC8, PPID, HMGB2, LOX, PDGFRB, MIR146A, SERPINB9, TRIM39, PIM1, MICAL1, TNFAIP3, AKAP12, IGFBP3, NAMPT, RNF122, LYN, RRAGA, MELK, RNF183, CDK1, DDIT4, ANKRD1, PRDX3, ADM, ACER3, PDE3A, NR4A1, KRT8,…	94	ATF5	1	PDK1, SPRY1, SLC7A11, NPM1, TNFRSF21, LDHA, YAP1, TMEM123, TOX3, PEG3, RPS6KA3	11
TIA1	SET, ACTN1, TFRC, SERPINE1, SERPINF1, ELL3, HMGA2, PSMC5, APP, YWHAZ, HSPA5, MIR19B1, PDE12, AGT, BCL6, ZFP36L1, PEG10, SOD2, VAPA, ADAM10, PPIF, ALB, TGFBR2, P4HB, TXNDC5, DDAH2, FXR1, SOX9, PIM1, RBM25, BIRC2, PCSK9, CTNNB1, GSDMB, FGG, CRYBA1, AXIN2, CHEK1, IL10, PRKCG, SON, CADM1, PTGIS, CCN2, MICAL1, PRNP, RASSF2, SRSF6, WDR35, GSN, CFL1, FGA, FOXQ1, GHSR, TJP1, MIR21, CTTN, ARF6, DUSP6, YAP…	135	PLK3, CSF1, TRAF5, CAPN2, EXOG, ITGA1, SOX4, SLC25A27, AKAP12, IGFBP3, NRP1, ANKRD1, KITLG, RGCC, FOS, HYPK, ERN2, NOD2, TIAF1, SOCS3, TGM2, PRODH, DDX5, HYOU1, HLA-F	25	RASSF5, SLC30A10, ANXA4, NAT8, FABP1, HRG, KNG1, TMEM14A, ARG1, EPO, CDK5, NUGGC, STAR, AIFM2, GAS2, NR1H4, LGALS3, SLC5A11, NUPR1, NME2, MAP2K6, MKNK2, ITGB2, DAXX	24	THBS1, OGT	2	APOH, HSPA1B	2
PTBP1	BMPR2, TCF7L2, PTEN, MAPK8, PKN2, ATG5, UNC13B, WWOX, AHR, HIP1, FOXO1, KCNMA1, FOXP1, MINDY3, MALT1, CREB3, TRPM7, PTRH2, AIMP1, MFN2, DOCK1, HELLS, EIF5A, GHSR, CHMP4B, SETX, FNIP2, NPAS2, RFFL, RAD18, GSK3B, CELF1, NOTCH2, HMGA2, RPS6KA3, UBE2K, MIR26B, VAPA, STK17A, TGFBR2, PDK1, DLC1, PIAS1, MIR107, GGCT, DAPK1, HIF1A, NR4A3, BCL2L1, TIA1, MIR29C, SORT1, PTK2B, MNAT1, DDX42, PRKCZ, LATS1, PI…	300	PLEKHN1, TNFRSF25, SFN, IFI6, LCK, PLK3, JUN, CSF1, MLLT11, NES, CHI3L1, BTG2, NUAK2, IKBKE, DYRK3, TRAF5, TGFB2, CAPN2, OSR1, PRKCE, SH3RF3, INHBB, CXCR4, NR4A2, LRP2, ITGA6, GULP1, STK17B, EXOG, GATA2, EPHB1, MECOM, TLR6, RASSF6, LEF1, SH3RF1, DAB2, CARD6, F2RL1, EGR1, CAMK2A, MIR146A, PRR7, EDN1, SOX4, UBD, SLC25A27, MICAL1, EYA4, AGR2, SEMA3A, CAV1, NOS3, EGR3, FGFR1, TTPA, TNFRSF11B, CDKN2A,…	123	RPL11, PPT1, CTH, EFNA1, ADCY10, RASSF5, AGT, RPS7, HS1BP3, C1D, FABP1, PAX8, SCN2A, HSPD1, FZD5, DNASE1L3, RYBP, FAM162A, TNFSF10, HRG, KNG1, TFRC, NOA1, PLAC8, RPS3A, LOX, HINT1, CD14, ANXA6, NPM1, FLT4, SERPINB9, PIM1, VEGFA, ARG1, IGFBP3, POR, ASNS, EPO, SERPINE1, CTSB, BNIP3L, STAR, DEPTOR, ST3GAL1, RPS6, ANP32B, NSMF, AKR1C3, DDIT4, PRDX3, BNIP3, H19, LDHA, GAS2, PELI3, LRP5, RPS3, CD27, GA…	108	WDR35, GPR75, CYP26B1, DLX1, ITGAV, GDNF, ITGA1, IRF1, SH3RF2, FOXC1, SYNGAP1, CDKN1A, TNFRSF21, AKAP12, NACC2, NRP1, SGPL1, FAS, UCP2, ETV6, BCAR1, RASSF2	22	ENO1, DHCR24, PCSK9, DRAM2, SLC30A10, ANXA4, NAT8, VIL1, PPARG, GBE1, PPARGC1A, ALB, TXNDC5, GLO1, CDK19, B4GALT1, TLE1, GSN, GPAM, ARRB1, TMEM123, CADM1, SORL1, CRADD, NR1H4, RSL1D1, AKAP1, APOH, HPN, PTPRH, ITGB2, TIMP3, CARD10	33
SRSF1	CARD9, MYBBP1A, PLCG1, AKT1, DYNLT1, HMGA2, ANP32B, RTKN, SLTM, MIR106B, HTRA2, SET, FZD9, NONO, RHOT2, PDE8A, DDX42, SFPQ, PTRH2, USP36, TNFAIP8L1, MAPK14, MAP4K4, TCIRG1, TAOK2, NPAS2, TRAP1, CUL4A, PEG3, ST20, SRSF6, CTNNB1, SHC1, PPARD, SPG7, CHMP4B, RTL10, CTNNBL1, ERCC3, DDB1, ACOX2, AXIN2, DDX3X, EIF2B5, TRPM7, DIDO1, DHRS2, ID1, FERMT2, GOLPH3, HSP90AB1, UBE2K, STX4, ANKLE2, CDK5RAP3, TRA…	117	TNFRSF9, E2F2, KDM4A, STIL, DDX20, MLLT11, NES, KIF14, PHLDA3, CHI3L1, BTG2, NUAK2, DYRK3, TGFB2, CAPN2, PSEN2, WDR35, PRKCE, GPR75, CYP26B1, INHBB, BIN1, CXCR4, LRP2, ITGA6, ITGAV, GULP1, STAT1, STK17B, IHH, THRB, EXOG, IFT57, EAF2, KPNA1, GATA2, EPHB1, MECOM, ECT2, ZMAT3, GRID2, CASP6, NAA15, ARHGAP10, FBXW7, RAPGEF2, SH3RF1, CASP3, GDNF, DAB2, PLK2, F2RL1, IRF1, PPP2CA, SH3RF2, FOXC1, RNF144B,…	162	ENO1, RPL11, AGO4, DHCR24, PCSK9, CTH, DRAM2, TXNIP, S100A14, JTB, IL6R, EFNA1, AGT, RPS7, HS1BP3, FOSL2, NLRC4, NAT8, EVA1A, FABP1, FHL2, PAX8, PROC, LIMS2, SCN2A, PDK1, FRZB, SLC39A10, TMBIM1, CAPN10, BOK, CIDEC, PPARG, TDGF1, PRKCD, DNASE1L3, FHIT, RYBP, GBE1, FAM162A, PIK3CB, TNFSF10, BCL6, MFSD10, LRPAP1, PPARGC1A, NOA1, ALB, PLAC8, SPRY1, RPS3A, FNIP2, PRLR, LOX, HINT1, PDGFRB, MIR146A, DUS…	200	WDR73, RGL2	2	HK2, RGL2, GAPDH, RILPL1, STK24, PDPK1, TOX3, GPI, RBCK1, MIF	10
SF3B4	EPHA2, SQSTM1, TRAP1, DDRGK1, LMBR1L, ANKLE2, APOE, IFI27, LAMP1, HPN, WDR73, PYCR1, STK25, HSPA9, MYBBP1A, PLCG1, CTTN, DHCR24, SRC, GPX4, DDB1, LHX3, FGFR3, LTBR, CAPN10, HSP90AB1, HSPD1, COMP, GADD45A, TNFRSF10B, AXIN2, KDM4A, PPIF, RILPL1, ATP2A1, BAG6, DNM2, TGFBR2, PIDD1, NME3, TMEM214, CTSB, PIM3, HDAC4, SERINC3, DNAJB6, ARRB2, SPG7, NFKBIA, SERPINF1, ARAF, SEMA4D, ERCC2, SPHK1, NISCH, CUL…	273	PLEKHN1, TNFRSF25, LCK, PLK3, CSF1, MLLT11, NES, BTG2, NUAK2, TRAF5, TGFB2, CAPN2, WDR35, GPR75, CYP26B1, STEAP3, INHBB, BIN1, CXCR4, NR4A2, ITGAV, GULP1, GATA2, EPHB1, NSG1, FGF2, SLC7A11, SH3RF1, GDNF, DAB2, F2RL1, SEMA6A, EGR1, CAMK2A, SOX4, UBD, SLC25A27, PKHD1, MICAL1, AKAP12, RPS6KA2, AGR2, FZD9, SEMA3A, CAV1, MIR29B1, ZNF746, SNAI2, XKR4, TTPA, DOCK8, CDKN2A, PRUNE2, KLF4, TLR4, LCN2, PAEP…	94	PCSK9, TM2D1, DRAM2, TXNIP, KIFAP3, RASSF5, SLC30A10, HS1BP3, NLRC4, RTN4, ANXA4, NAT8, PAX8, PDK1, CIDEC, DNASE1L3, FHIT, RYBP, GBE1, FAM162A, TNFSF10, HRG, KNG1, TFRC, ALB, RPS3A, FNIP2, PRLR, LOX, ANXA6, SERPINB9, TRAF3IP2, ARG1, PPIA, IGFBP3, EPO, BNIP3L, STAR, DEPTOR, ST3GAL1, RRAGA, RPS6, CTSV, OPTN, ZDHHC16, BNIP3, PRAP1, LDHA, GAS2, APIP, RPS3, PHB2, BTG1, HCAR2, CIDEB, BMF, SHF, AXIN1, E…	77	CDK11A, NPAS2, ITGA1, FOXC1, CDKN1A, FGFR1, TRAF1, NRP1, THBS1, TSC2, BCAR1, TIAF1, RASSF2	13	ENO1, RPL11, RPS7, FABP1, VIL1, PRKCD, NPM1, PIM1, SERPINE1, NSMF, GPAM, GAPDH, TPT1, DHRS2, PKM, GSDMB, GPI, PTPRH, TRIB3, PIM2, RPL10	21
HNRNPL	GBE1, RELT, DLC1, CFDP1, FOXA1, FHIT, ZNF385B, GHSR, STYXL1, EPHA2, WWOX, PTK2, MAPK14, MAP2K4, RILPL1, APP, ZC3H8, PRKDC, TRIM24, MYO18A, TGFBR2, AHR, NPAS2, ZBTB7A, BTG2, CYP26B1, CADM1, RASA1, EGFR, MIR21, SPRY1, CAAP1, TRAF3IP2, PKN2, SIAH1, STK24, RTN4, RBM5, RPS6KA3, ZC3HC1, FOXC1, ARRB1, HMGA2, TCF7L2, FOXP1, INPP5A, PA2G4, DFFB, DRAM1, ADARB1, NR1H4, CDK19, DOCK1, HTR2B, PRKCZ, ITGA6, RPS…	246	IFI6, CSF1, SCN2A, MFSD10, FGB, CARD6, PRR7, SGK1, IGFBP3, HSPB1, SEMA3A, NOS3, PAEP, CARD9, DKK1, DPYSL4, APBB1, TCIRG1, MMP3, DDIT3, CHST11, RGCC, PRKD1, TGFB3, THBS1, NOD2, OSGIN1, KRT20, ARHGDIA, ALKBH7, HIF3A, MIF, MAPK8IP2, SLC25A6, MAGEH1, HMGN5, BAG6	37	LCK, KIF14, RASSF5, BUB1, STEAP3, INHBB, STK17B, HSPD1, KNG1, DAB2, HMGCR, TMEM14A, DNAJB6, SPTLC1, CCND2, ITGA5, LGALS3, EXOC5, ARL6IP1, PLK1, SULT1A4, TIAF1, STAT3, AURKA, PLA2G3, RGN, TAF9B, PPP1R10	28	SLC7A11, MIR146A, RNF216, COL2A1, NME3, TNFSF14	6	TNFRSF25, ANXA4, BAG4, CDK1, CKAP2, TOP2A	6
HNRNPA1	RPL10, NPAS2, APOH, OGT, TGFBR2, SRSF6, BCL2L1	7	TNFRSF9, PCSK9, PHLDA3, BTG2, SLC30A10, IHH, THRB, ACOX2, SIAH2, KNG1, FGFR3, FGB, FGA, FGG, IRF1, SH3RF2, CD74, DUSP1, FOXQ1, UBD, CDKN1A, PKHD1, TMEM14A, SGK1, TNFAIP3, GPER1, SFRP4, HSPB1, CD36, ASNS, ING3, IRF5, PTK2B, CLU, STAR, SNAI2, NRBP2, DAPK1, GSN, CARD9, NOTCH1, FAS, IFIT2, IFIT3, GPAM, FGFR2, MGMT, PRAP1, SMPD1, MDK, MAP3K11, UCP2, CASP1, CARD16, SLC6A13, GRIN2B, COL2A1, SOCS2, NR1H4…	96	ENO1, EPHA2, E2F2, ID3, SFN, LCK, PPT1, STIL, LRP8, TXNIP, ANP32E, MLLT11, NES, IVNS1ABP, KIF14, TRAF5, CAPN2, FOSL2, PELI1, HK2, EVA1A, FHL2, BUB1, INHBB, PDK1, CDCA7, NFE2L2, FRZB, SLC39A10, HSPD1, PTMA, ITPR1, RAD18, PPARG, TDGF1, GBE1, FAM162A, MCM2, PIK3CB, PLSCR1, ECT2, TFRC, PPARGC1A, PLAC8, MAD2L1, SPRY1, FNIP2, HMGB2, ITGA1, F2RL1, LOX, PDGFRB, MIR146A, NPM1, CPEB4, SERPINB9, EEF1E1, EDN…	169	IP6K2	1		0
PRPF4	AURKA, YAP1, DNAJB6, NFKBIA, CTTN, CTNNA1, VIL1, PPIF, HDAC6, DIDO1, FOXO3, BIRC5, NAMPT, SRC, ZNF443, ACTN4, ZBTB7A, MIR17HG, FGFR3, RBCK1, BCAR1, PLCG1, ACIN1, STK25, EGFR, UBE2K, TRIM13, MARCHF7, TAOK1, MAZ, STAT5B, BNIP3, DDX42, NISCH, CBX4, DNAJC5, RBM5, DDX5, ATF4, EI24, TNFRSF12A, PIH1D1, CUL4A, SMAD3, GNB1, TNFRSF6B, VEGFA, MIR26B, LANCL1, DDX3X, ANXA4, AKT1, NINJ1, RPS6KA3, ERCC2, FADD, …	370	ACVR1C, SCN2A, TNFSF10, HRG, KNG1, ALB, FGB, ELMO1, CD36, DEPTOR, SEMA4D, GPAM, BIRC3, CRYAB, COL2A1, ZNF385A, FOS, APOH, ANGPTL4, CLIP3, HIF3A, ITGB2, PRAME, WNK3, HSPA1A	25	PLEKHN1, SFN, LCK, CSF1, TXNIP, ADAMTSL4, MLLT11, S100A14, NES, CHI3L1, NUAK2, IKBKE, TRAF5, INHBB, BIN1, STK17B, GPX1, SH3RF1, F2RL1, LOX, IRF1, PDGFRB, SERPINB9, EDN1, SOX4, TNFRSF21, MICAL1, PERP, AGR2, IGFBP3, FGFR1, CDKN2A, TLR4, PRF1, ITPRIP, CCND2, ITGA5, CDK4, KITLG, DUSP6, SOCS2, RB1, PRKD1, LGALS3, SGPP1, CRIP1, NUPR1, CORO1A, TNFSF12, TP53, TNS4, NGFR, SOCS3, ATG4D, PKN1, CRLF1, AXL, T…	65	BCL6, HMGCR, CLU, PRAP1, CIDEB, TNFSF14, PPARA, BAG6	8	STK40, LMNA, PHLDA3, TNFRSF1A, ORMDL3, JAK3, RASSF2, PIM3, FLNA	9
HNRNPU	SHB, MAP4K4, DHCR24, ACTN4, NPAS2, SRC, HPN, SMAD3, EVA1A, ACTN1, USP36, IRF3, HIPK2, HIF1A, YAP1, TNFRSF21, MTRNR2L8, GCLC	18	LAPTM5, PLK3, PHLDA3, BTG2, ACTN2, LIMS2, DLX1, CTLA4, GPX1, GATA2, KNG1, FGB, EGR1, CD14, PDGFRB, CD74, AIF1, PPARD, BRAT1, ELMO1, NOS3, STAR, ACER2, PAEP, CARD9, MRPL41, NRP1, FAS, PRAP1, SMPD1, CASP1, SLC6A13, FAIM2, ZNF385A, GAS6, NFATC4, IFI27L2, PML, ARNT2, ERN2, ITGAM, DPEP1, NTN1, TNS4, NME2, ARHGDIA, JAK3, APLP1, BBC3, SPHK2, TGM2, CTSZ, ITGB2, PRODH, AIFM3, PLA2G3, MAGEH1, SPIN2B, TSC22…	65	LRP8, PRKAA2, HIPK1, ANP32E, MPZ, KIF14, ZBED6, TRAF5, OPN3, HK2, INHBB, PDK1, PPARG, FAM162A, NCK1, ECT2, PLAC8, SKP2, IL6ST, LOX, SERPINB9, EDN1, TRIM39, PIM1, VEGFA, PLAGL1, STK17A, EGFR, SERPINE1, NAMPT, LYN, BNIP3, LDHA, CTSC, BIRC2, EI24, CCND2, RARG, CDK4, HMGA2, NR1H4, HSP90B1, G2E3, LGALS3, CDIP1, NQO1, TRPV1, NGFR, SOCS3, MALT1, TNFSF14, GPI, PEG3, TPX2, MYBL2, BAG6	56		0	RPS6KA3	1
RBM22	DIDO1, UBE2Z, AKAP1, NSMF, GPX4, AXIN2, TMEM214, FGFR3, SFPQ, GHSR, FXR1, TRPV1, PRKD2, EVA1A, TCF7L2, ACTN1, MIR21, GCLM, HSPD1, PLSCR1, DNM2, CLPTM1L, RPS7, TBX3, RBM5, BCAR1, DDRGK1, PTTG1IP, FASTK, NPAS2, SIK1, PARP1, NFKB1, MAP4K4, AKT2, TGFBR2, CTNNA1, PXT1, NOP53, NFKBIA, TAF9B, SNW1, ATF4, SRC, HSP90AB1, PAK2, UBE2V2, NEK6, ACIN1, RTKN, AREL1, HINT1, TRAF3, MFSD10, PRKDC, TOP1, SCRIB, NPC…	154	TNFRSF25, TNFRSF9, CASP9, PINK1, SFN, IFI6, LAPTM5, LCK, ZC3H12A, RRAGC, PLK3, JUN, GADD45A, BCL10, SLC25A24, CSF1, TXNIP, MLLT11, IL6R, NES, IFI16, PEA15, KIFAP3, PHLDA3, CHI3L1, BTG2, NUAK2, DYRK3, ATF3, TGFB2, CAPN2, TP53BP2, PSEN2, KLF11, OSR1, RHOB, GPR75, RTN4, CYP26B1, SH3RF3, STEAP3, CXCR4, NR4A2, ACVR1, GULP1, STK17B, CXCR2, RARB, MITF, ROBO2, MECOM, TLR6, SH3RF1, HPGD, CASP3, DAB2, CARD…	173	TP73, UBE4B, E2F2, XKR8, LRP8, DHCR24, CTH, SORT1, ANP32E, ADAMTSL4, EFNA1, CACYBP, KIF14, SLC30A10, FABP1, MERTK, LIMS2, ZNF385B, DNAJC10, NDUFS1, BARD1, VIL1, ITPR1, PPARG, THRB, TRAIP, ARF4, DNASE1L3, EAF2, FAM162A, MCM2, TNFSF10, KNG1, BCL6, TFRC, PPARGC1A, PLAC8, MAD2L1, FNIP2, HMGB2, PRLR, SKP2, LOX, CD14, PDGFRB, ANXA6, MIR146A, MAPK9, FLT4, PIM1, CASP8AP2, CDK19, ARG1, SGK1, SOD2, GPER1, …	165	SQSTM1, FOXC1, DNAJA1, PSEN1, TIAF1, MKNK2, DAPK3	7	ENO1, STIL, PCSK9, AGT, HK2, BUB1, PDK1, CDCA7, ACOX2, TERT, VDAC1, TXNDC5, TRIM39, TNFAIP3, POR, IRF5, XRCC2, SFRP5, LDHA, TMEM123, SORL1, GAPDH, ERBB3, LRP1, STK24, DHRS2, SIVA1, DNAJA3, PLK1, P4HB, CRLF1, GPI, HPN, RPS6KA3, MAGED1, PPP1R10	36
QKI	PICALM, RTN3, MAP4K4, MTRNR2L2, PKM, PIAS1, ETV6, YAP1, CADM1, FOXP1, PAK4, GBE1, FOXA1, FOXC1, MAGI3, ACIN1, SFPQ, AKR1C3, CELF1, NPAS2, MAP2K6, TIA1, MTDH, TJP1, DDX42, ARF4, TIMP3, TMEM123, ZDHHC3, NF1, PTK2, NSMAF, CAAP1, WWOX, DAB2IP, SLC30A10, TRPM7, MIR29C, FBXO11, STK4, MAP3K7, MELK, G2E3, PELI1, RBM5, MDM2, CDC42, SGMS1, SNX6, TNFRSF25, SORT1, NAMPT, GSK3B, FYN, MRE11, TOX3, RTN4, EIF2AK…	373	PLK3, JUN, CSF1, BCL2L15, NES, IVNS1ABP, SH3RF3, INHBB, ITGAV, CIDEC, TLR2, SH3RF1, DAB2, ITGA1, NAIP, F2RL1, EGR1, SOX4, DDAH2, SLC25A27, MICAL1, TNFAIP3, AKAP12, AGR2, ELMO1, CD36, SEMA3A, GPR37, MIR29B1, GNRH1, PTK2B, XKR9, TRAF1, PAEP, NRP1, DKK1, ANKRD1, BRSK2, PAK1, ZNF385A, NFATC4, FOS, THBS1, HYPK, ERN2, ATP2A1, CYLD, XAF1, KRT20, RNF157, TMC8, BIRC7, PRODH, PRAME, PLA2G6, NOX1, DDX5, HYO…	59	ID3, RPL11, SFN, XKR8, GCLM, ADAMTSL4, S100A14, EFNA1, MPZ, PHLDA3, RASSF5, RPS7, FABP1, LIMS2, ACVR1C, FRZB, PTMA, BOK, KNG1, NOA1, RPS3A, LOX, UBE2B, NPM1, PRELID1, FOXQ1, SERPINB9, UBD, CDKN1A, TMEM14A, ARG1, HOXA5, PPIA, IGFBP3, HSPB1, EPO, SERPINE1, IRF5, FZD3, LYN, DEPTOR, RRAGA, RPS6, SIGMAR1, TXN, NEK6, AIFM2, PPIF, FAS, FGFR2, PRAP1, CAT, MDK, PRDX5, RPS3, PHB2, DDX47, CDK4, TRIAP1, SAP1…	108	IHH, EXOG, SLC7A11, SH3RF2, SHH, TIAF1, RGL2	7	ANXA4, NAT8, STEAP3, HSPD1, ALB, ANXA5, ANXA6, TNFRSF21, TRAF3IP2, ST3GAL1, B4GALT1, TGFBR1, GSN, PRDX3, NR1H4, DAD1, SHF, PTRH2, TRIB3, FBXO7	20
U2AF1	MARCHF7, OGT, TGFBR2, CUL4A, FOXP1, HTRA2, DICER1, PTTG1IP, TIAL1, XBP1, MIR19B1, TIA1, SON, HAX1, GHSR, CADM1, MIR34A, NONO, MFSD10, CELF1, DNM2, TRIM24, FBH1, MIR21, ACIN1, ERBB3, SHH, CDK5RAP3, TCIRG1, TCP1, GPAM, TBK1, MIR222, MIR17HG, BCL2L2, DYNLT1, SPG7, ARHGEF7, TP53, RASSF2, DHRS2, YBX3, USP36, AKR1C3, TMBIM6, PLCG1, G2E3, MFF, KRIT1, NDUFS1, PYGL, RPS6KA3, PPIA, IVNS1ABP, TNFRSF10B, SRS…	67	CDK11A, SLC9A1, RRAGC, PLK3, JUN, GADD45A, BCL10, SH3GLB1, BCL2L15, IL6R, ATF3, OSR1, RHOB, NCOA1, NLRC4, GPR75, PDCL3, CXCR4, NR4A2, DLX1, STK17B, ALS2, CIDEC, CSRNP1, C3orf38, ATG3, MECOM, SKIL, REST, USP53, ARHGAP10, FBXW7, FGB, SH3RF1, HPGD, CASP3, GDNF, DAB2, CARD6, PLK2, F2RL1, APC, EGR1, SH3RF2, SQSTM1, FOXC1, RIPK1, SOX4, TRIM39, PPP1R10, AIF1, CDKN1A, ESR1, AGR2, HOXA5, ELMO1, ING3, ZNF7…	140	PLEKHN1, ENO1, LCK, LRP8, PCSK9, MPZ, KIF14, TEX261, HK2, BUB1, PDK1, LANCL1, BOK, GBE1, MTRNR2L12, MCM2, LRPAP1, MAD2L1, HMGB2, TERT, PRLR, MTRNR2L2, LOX, PDGFRB, PRR7, PLAGL1, IGFBP3, HIP1, EPO, SERPINE1, PTK2, NRBP2, RRAGA, CTSV, STXBP1, LCN2, NSMF, CDK1, RTKN2, PRF1, SFRP5, BNIP3, DPYSL4, LDHA, CD248, PELI3, UCP2, RPS3, HYOU1, SORL1, GAPDH, COL2A1, RARG, CDK4, DRAM1, HSP90B1, CIT, P2RX7, P2RX…	110	SLC7A11, ASNS, PHLDA2, BAG6	4	CDCA7, MDK, ATP2A1, TOX3, RPL10, IKBKE	6
SF3A3	CTTN, FGFR3, TMEM214, RHOT2, NPC1, PYGL, GSDMD, STK25, MKNK2, BIRC5, RBCK1, UCN, TCF7L2, SPG7, TGFBR2, USP36, CAT, PSMC1, PKM, P4HB, PIH1D1, MAP4K4, MADD, QARS1, DHCR24, GRINA, VCP, AGT, DIDO1, SHC1, ACIN1, TCIRG1, UBE2O, ARHGDIA, ERCC3, ID1, AKT2, VEGFA, FLNA, SRSF6, GHSR, DDX42, PLCG1, BAX, MALT1, DHRS2, NSMF, RILPL1, RBM5, TAF6, TSC2, CDK5RAP3, PLK1, UBE2K, PIM3, BCAR1, DDB1, CITED1, ACOX2, TN…	139	CDK11A, CASP9, EPHA2, ID3, SLC9A1, RRAGC, KDM4A, PLK3, JUN, GADD45A, CSF1, DDX20, BCL2L15, PHLDA3, BTG2, DSTYK, NUAK2, NENF, ATF3, TGFB2, ADAM17, OSR1, RHOB, GPR75, CXCR4, GULP1, CSRNP1, CD200R1, KPNA1, ZMAT3, HRG, KNG1, LEF1, FGB, FGA, FGG, SH3RF1, CASP3, CARD6, PLK2, F2RL1, IRF1, SRA1, DUSP1, BNIP1, FOXQ1, EDN1, SOX4, BAK1, AHR, SFRP4, STK17A, SEMA3A, ZNF746, TRIM35, POLB, TP53INP1, ACER2, DNAJ…	115	ENO1, LCK, AGO4, LRP8, AHCYL1, ADAMTSL4, IL6R, NES, MPZ, KIF14, TRAF5, NAT8, FABP1, FHL2, PAX8, LIMS2, FRZB, SLC39A10, PTMA, ITPR1, CIDEC, FHIT, GBE1, FSTL1, FAM162A, MCM2, TNFSF10, PPARGC1A, PLAC8, FNIP2, PRLR, LOX, PDGFRB, ANXA6, MIR146A, SIRT5, AIF1, HSPA1A, SYNGAP1, PIM1, GLO1, SLC25A27, VNN1, AKAP12, SOD2, AGR2, IGFBP3, HIP1, EPO, SERPINE1, SHH, CTSB, BNIP3L, ST3GAL1, NRBP2, RNF183, OPTN, CD…	106	TXNIP, EFNA1, PEA15, SQSTM1, CDKN1A, DKK1, PHLDA1, NFKBIA, AEN, TNFRSF12A, FLCN, TIAF1, AXIN2	13	HK2, PDK1, CDCA7, VIL1, SORL1, ERBB3, AURKB, GPI, HPN, RPS6KA3	10
BUD13	HERPUD1, TNFRSF19, ZFP36L1, CDC73, HDAC6, NPAS2, VEGFA, SRC, MTRNR2L3, TGFBR2, GADD45A, HK2, VCP, DHX9, BCL2L2, KDM2B, FOXP1, SRSF6, FLNA, CTSH, PPP1R10, EIF4G1, STK24, DDX5, FGFR1, ARRB2, BCAR1, ID1, SORL1, NME3, CBX4, NSMF, TIAF1, LRP1, HDAC3, SERPINE1, DDX42, PLAGL2, SHC1, RBM5, RRP1B, DDX3X, ITCH, MYO18A, DNM2, TXNIP, GHSR, DDB1, USP36, UBE2O, CDKN1B, NOC2L, FASTK, SHB, GAPDH, DNMT1, DDX41, A…	273	TRAF5, FGB, FGG, ITGA1, EGR1, VNN1, AKAP12, PAEP, CD248, BIRC3, EGLN3, THBS1, HP, ALPK2, AXL, PLA2G3, UBD	17	TDGF1, MTRNR2L12, MTRNR2L2, ARG1, NUPR1, NLE1	6		0		0
U2AF2	DNAJB6, PPP5C, NCKAP1, CTTN, STK4, PIAS1, PCID2, DAPK1, ING5, PCSK9, EIF4G1, YARS1, PKN2, OGT, UBE2B, RRM2B, CARD9, PDCD7, ATP2A1, VCP, KMT2A, FMR1-AS1, FOXA1, MEF2A, HMGCR, DOCK1, TFDP1, CCAR2, CBX4, SERBP1, ALS2, BNIP1, AHR, MARCHF7, VAPA, GHSR, MTDH, PIK3R1, SHH, PICALM, FZD9, ATM, EIF2B5, RB1CC1, HNRNPK, WRN, CASP8, FAIM, AKR1C3, ACOX2, MNAT1, TRIM13, DDX42, SGPL1, NONO, AXIN2, RBM25, GSK3B, …	401	EPHA2, ATP13A2, SFN, SLC9A1, XKR8, ZC3H12A, JUN, GADD45A, CSF1, MLLT11, IL6R, ARHGEF2, MEF2D, PHLDA3, BTG2, ATF3, OSR1, RHOB, SLC35F6, GPR75, FHL2, INHBB, BIN1, GULP1, SHISA5, NISCH, GATA2, MECOM, WFS1, DAB2, CARD6, IL31RA, PLK2, F2RL1, APC, EGR1, SH3RF2, CD74, DUSP1, SOX4, SYNGAP1, BAK1, CDKN1A, FYN, VNN1, ESR1, ELMO1, GATA4, EGR3, PPP2CB, RIPK2, GRINA, JAK2, ACER2, CDKN2A, FBXO10, NINJ1, KLF4, …	155	KDM1A, E2F2, STIL, ADAMTSL4, KIF14, TRAF5, SLC30A10, MSH2, MSH6, CHMP3, SCN2A, SLC39A10, BARD1, PTMA, RAD18, TRAIP, FAM162A, MCM2, PLAC8, MAD2L1, RPS3A, HMGB2, NNT, LOX, NPM1, SLC25A27, CASP8AP2, ARG1, GGCT, IGFBP3, FIGNL1, NAA38, XRCC2, BNIP3L, PTK2B, UBE2V2, RAD21, MELK, CTSV, ANP32B, STXBP1, CDK1, RTKN2, FGFR2, BNIP3, RPS3, WNT11, CHEK1, CDKN1B, ESPL1, HSP90B1, CIT, BRCA2, PYGL, IFI27L1, PDIA3…	77	TNFRSF25, PEA15, ACVR1, CREB1, TGFBR2, FOXP1, SH3RF1, ITGA1, SEMA6A, SQSTM1, PPP1R10, RGL2, TNFRSF21, MICAL1, HSPB1, TRIM24, ZNF746, NRP1, PHLDA2, LRP6, PHLDA1, SGPP1, ZFP36L1, THBS1, TAOK2, TRAF4, CDK5R1, RPS6KB1, MAP2K7, PRKD2, SPHK2, EP300, ELK1, EDA2R	34	CTH, IVNS1ABP, BUB1, PDK1, CDCA7, STAT1, HSPD1, GBE1, PRKCI, TFRC, LRPAP1, PPARGC1A, PPID, HDAC3, PIM1, HDAC2, BCLAF1, RNF216, KRIT1, RPS6, CAAP1, NET1, PTEN, HELLS, TIAL1, MTCH2, SORL1, ERBB3, NR1H4, RILPL1, STK24, TMTC4, ARHGEF7, G2E3, BUB1B, TRAP1, TOX3, NQO1, TNFAIP1, GSDMB, MALT1, DNMT1, HPN, PIH1D1, RPS6KA3, TAF9B	46
TIAL1	SON, CTSB, HMGA2, TNFRSF6B, PEG3, TFRC, KRIT1, CDKN1B, DHRS2, DYNLT1, BRMS1, LHX3, FGB, PEG10, CTNNB1, SFPQ, MAP4K4, CTTN, PYCR1, PCSK9, USP36, RPL11, RBM25, ACIN1, GHSR, BIRC2, FGG, HERPUD1, MIR26B, COMP, ACTN1, DPF2, OGT, TARDBP, HMGCR, SERBP1, HAX1, UBE2K, RASSF2, HSPB1, MDM4, XBP1, AXIN2, PTRH2, TSC1, C6orf120, FGA, AGT, MIR19B1, VAPA, PPP1R10, ERP29, CDK19, TIA1, SMAD4, KDELR1, TCF7L2, DDX42…	139	TNFRSF25, DRAXIN, PLK3, GADD45A, MAEL, PHLDA3, BTG2, SLC30A10, PSEN2, COLEC11, DNMT3A, NAT8, SCN2A, ITGA4, CXCR2, THRB, ACOX2, SIAH2, TNFSF10, ZMAT3, KNG1, NSG1, ARHGAP10, HPGD, SRA1, CD14, SH3RF2, CYFIP2, BAK1, CDKN1A, TREM2, PKHD1, GPER1, ELMO1, SFRP4, CD36, IRF5, CLN8, TNFRSF10D, TNFRSF10A, TRIM35, PTK2B, STAR, GSDMD, SCRIB, NRBP2, SHARPIN, DOCK8, ACER2, NINJ1, NOTCH1, MRPL41, NRP1, KLLN, FAS,…	142	E2F2, LCK, AGO4, RRAGC, PPT1, STIL, FAF1, LRP8, PRKAA2, SLC25A24, SORT1, TXNIP, ANP32E, MLLT11, S100A14, ARHGEF2, NES, MPZ, IVNS1ABP, KIF14, ZBED6, TRAF5, OPN3, MSH2, MSH6, C1D, FHL2, BUB1, CDCA7, NFE2L2, DNAJC10, FRZB, SLC39A10, BARD1, HDAC4, ITPR1, RAD18, PPARG, RYBP, MCM2, FAIM, PDCD10, ECT2, FXR1, PPARGC1A, PLAC8, MAD2L1, SPRY1, SLC7A11, NAA15, RPS3A, PPID, FNIP2, HMGB2, GDNF, ITGA1, F2RL1, S…	200	PINK1, GPX1, FGFR3, GSN, TCIRG1, MDM2, ELL3, TRPV1, RGL2, BAG6	10	ENO1, WDR35, PELI1, HK2, PDK1, HSPD1, PAK2, GOLPH3, TXNDC5, HSP90AB1, TNFRSF21, PPIA, SERPINE1, BNIP3L, MYC, HSPA5, TIAL1, CTSC, SORL1, CHEK1, ERBB3, PHLDA1, DUSP6, TNFRSF19, PCID2, TFDP1, G2E3, SOX9, APP, TIMP3, RPS6KA3, TAF9B, RPL10, IER3, RGL2	35
MATR3	FBH1, ACTN1, AKAP1, TRIM24, FOXC1, CD44, DYNLT1, MNAT1, DHRS2, FOXO3, TOX3, HMGA2, TEX261, ITGB1, ANO6, PDE8A, E2F3, EIF5A, SLC23A2, CHEK1, MAP4K4, ADNP2, PTK2, TNFAIP8L3, GDNF, CASP2, OGT, MAPK1, EVA1A, EPHA2, BIRC2, HDAC4, FOXA1, USP36, EP300, KIF1B, CELF1, TMF1, CUL3, WRN, BCL2L11, PTTG1IP, RPS6KA3, STK24, SORT1, HTR2B, PRKAA2, CUL1, MAP3K7, PAK2, RTN4, TOP1, PTEN, MIR29C, PIAS1, MAGI3, SHQ1, …	139	PLEKHN1, ATAD3A, DRAXIN, E2F2, SLC9A1, LAPTM5, KDM4A, PLK3, CSF1, GBA, NES, MAEL, PHLDA3, BTG2, IKBKE, DYRK3, G0S2, CAPN2, PSEN2, WDR35, SLC35F6, PRKCE, CYP26B1, INHBB, BIN1, DLX1, CASP8, ERBB4, CXCR2, PDCD1, PDE12, IFT57, KPNA1, GATA2, PDE6B, NSG1, TLR2, SH3RF1, CASP3, TERT, DAB2, SEMA6A, PPP2CA, SH3RF2, PRR7, SOX4, UBD, TNF, SYNGAP1, CDKN1A, TREM2, MICAL1, AKAP12, AIMP2, SFRP4, SEMA3A, MIR29B1,…	144	ENO1, RPL11, XKR8, AGO4, STK40, CTH, DRAM2, TXNIP, S100A14, EFNA1, KIFAP3, IVNS1ABP, SLC30A10, RPS7, FOSL2, NLRC4, HK2, FABP1, PAX8, FRZB, CIDEC, RAF1, TDGF1, DNASE1L3, RYBP, FAM162A, TNFSF10, FXR1, BCL6, ALB, PLAC8, RPS3A, TRIM2, FNIP2, HPGD, PRLR, HINT1, CD14, PDGFRB, ANXA6, NPM1, CPEB4, SERPINB9, EDN1, SIRT5, AIF1, PIM1, VEGFA, ARG1, VNN1, SGK1, PERP, IGFBP3, PEG10, EPO, SERPINE1, CTSB, BNIP3L…	139	GPR75, ZMAT3, TNFRSF21, SCRIB, BCAR1, TNFSF14	6	FAF1, PDK1, PPARG, FHIT, GBE1, PIK3CB, PPARGC1A, SPRY1, CDK19, HIPK2, RB1CC1, TMEM123, SORL1, CRADD, FOXO1, LCMT1, PHLPP1, URI1	18
SRSF9	CDK5RAP3, ACIN1, BCL2L2, BCAR1, HIF1A, SPHK1, FASTK, CTNNB1, DAP, ERBB3, DAPK1, TCIRG1, FZD5, SPG7, MAEA, DHRS2, AKAP1, PTK2, HMGA2, ANP32B, DIDO1, SET, TRIM39, TRAF4, AKR1C3, GPI, GBE1, RBM25, LAMP1, ASNS, ZBED6, PIM3, SNX6, RPS6KA3, TOX3, TAOK2, NFE2L2, GSDMD, TRIM24, SPRY1, SRSF6, DDX42, TGFBR2, ANKLE2, FZD9, ANP32E	46	TNFRSF25, SFN, PLK3, PRKAA2, JUN, GCLM, CSF1, TXNIP, MLLT11, S100A14, NES, BTG2, TRAF5, ATF3, CAPN2, WDR35, FHL2, INHBB, BIN1, ITGAV, GULP1, CASP8, SLC6A6, NSG1, SLC7A11, FGB, FGA, SH3RF1, GDNF, DAB2, ITGA1, F2R, F2RL1, TNFAIP8, EGR1, DUSP1, SQSTM1, FOXQ1, SOX4, PPARD, CDKN1A, SLC25A27, GCLC, MICAL1, AKAP12, AGR2, IGFBP3, SEMA3A, SRPK2, LEP, AKR1B1, NOS3, CTSB, ACER2, CTSL, SEMA4D, KLF4, TNFSF15,…	133	XKR8, STIL, DHCR24, PCSK9, RASSF5, RPS7, ANXA4, NAT8, FABP1, BUB1, STK17B, BOK, RAD18, TDGF1, TRAIP, ACOX2, MCM2, TNFSF10, KNG1, NOA1, MAD2L1, RPS3A, PPID, HMGB2, SKP2, HMGCR, LOX, CD14, ANXA6, AIF1, TRAF3IP2, GGCT, PPIA, EPO, SMO, CDK5, GATA4, NUGGC, STAR, DEPTOR, ZNF16, NUDT2, HINT2, CTSV, GSN, CDK1, RTKN2, FGFR2, MGMT, CHEK1, PDE3A, COL2A1, ESPL1, NR1H4, SIRT4, CKAP2, TFDP1, CIDEB, SHF, TRAF7,…	97	MCL1, EVA1A, NPAS2, FOXC1, AXIN2, PPP1R10	6	TOP2A, RGN	2
RBM15	ACIN1, CASP8, DDIT4, BCL6, TCIM, ST20, MYC, TGFBR2, PALB2, CFLAR, SPRY1, FZD5, DHRS2, PIM1, PHLDA1, AXIN2, SOX9, DIDO1, RTL10, CEBPB, TRPV1, RHOB, EVA1A, TNFAIP3, RBCK1, FOXP1, EPHA2, PSEN1, HSP90AB1, CCN2, FOSL2, DUS2, DUSP6, CITED2, IER3, ATF4, MAP3K11, FOXQ1, VEGFA, SON, NFE2L2, TRAF4, NPC1, SPHK1, TLE1, PICALM, BRAT1, ID1, BIRC5, TOX3, MCL1, ST3GAL1, DUSP9, DICER1, PLK1, TNFAIP8L1, BCAR1, CDK…	108	PLEKHN1, LCK, CSF1, MLLT11, S100A14, IL6R, NES, FASLG, ATF3, KLF11, OSR1, FHL2, INHBB, SLC7A11, SH3RF1, ITGA1, F2RL1, PPARD, VNN1, AKAP12, RPS6KA2, ELMO1, STK17A, IGFBP3, CD36, SEMA3A, EGR3, RIPK2, CDKN2A, RNF183, PAEP, NRP1, DKK1, SNCG, ANKRD1, PHLDA2, MMP3, ITGA5, DDIT3, NFATC4, PRKD1, PRKCH, ARG2, FOS, TGFB3, IFI27L2, THBS1, ALDH1A2, ERN2, TNS4, KRT20, RAMP2, SOCS3, ALPK2, AXL, HIF3A, C5AR1, M…	65	PCSK9, ANXA4, LIMS2, TRAIP, MCM2, SKP2, HMGCR, HSPA1B, ARG1, ASAH2, RTKN2, FGFR2, CD248, COL2A1, NR1H4, MPV17L, SULT1A4, DPEP1, NGFR, APOH, MAP2K6	21	JUN, TXNIP, EGR1, DUSP1, EGLN3, ZFP36L1, SIK1	7		0
PPIG	TMEM214, TMEM259, TRAF4, NSMF, GPAM, PDK1, CTTN, PRKCA, PLCG1, TCIRG1, NISCH, PRKCZ, DFFA, LRP1, ZDHHC16, HDAC6, GSDMD, ERCC2, HTT, ANXA6, MIF, DNAJB6, HK2, NAA35, DDB1, AKT1, DMPK, MAPK8IP3, PHIP, OGT, LHX3, PPM1F, ING5, PTPN1, ATP2A1, AKT2, MYBBP1A, USP36, HDAC1, PIDD1, TMEM161A, SLC27A4, FOSL2, ATM, STX4, MYO18A, SORL1, NPAS2, CYFIP2, NOC2L, DOCK1, SIRT2, QARS1, TSC2, SYVN1, MTRNR2L3, EIF4G1, …	523	DKK1	1	BARD1, SOCS3	2	BAG6	1	BAG6	1
EFTUD2	FGFR3, EIF4G1, TRAF4, PIDD1, PRKCD, PRKRA, TXN, KRT8, HK2, THOC6, SFPQ, SPHK1, TRIM24, GPAM, TNFRSF10D, NOC2L, WDR73, CTNNA1, DLG5, ERBB3, ENO1, DNMT3A, THOC1, ATF4, SET, PDPK1, NQO2, HSPD1, DUSP9, TMEM214, MALT1, BCAR1, BMP4, GADD45A, ARHGEF2, TSC2, SIK1, TCIRG1, RPS6KA3, GAPDH, PLCG1, DHRS2, ADAMTSL4, ACIN1, NLE1, FLNA, UBE2D3, TRIM13, DDX5, ATAD3A, NPM1, CTTN, PDCD5, MAEA, STRADB, AKAP1, TPT1,…	344	IKBKE, INHBB, NSG1, SH3RF1, CD14, VNN1, AGR2, NRP1, KITLG, ERN2, XAF1, NGFR, GATA6, RASSF2, TIMP1, UBD	16	GBE1, PPARGC1A, LOX, ARG1, IGFBP3, ADM, COL2A1, CIT, EGLN3, FOS, CORO1A, SULT1A3, TOP2A, TMC8, ANGPTL4, HIF3A, BIRC7, CRKL, DDAH2	19	PLK3	1	PCSK9, PIM1, VEGFA, SERPINE1, DDIT4, BNIP3, RASSF7, DUSP6, TNFSF14, IER3, BAG6	11
LARP7	MSX1, EPCAM, CARD11	3	ID3, SFN, MLLT11, NES, INHBB, GPX1, GATA2, SH3RF1, F2RL1, EGR1, AGR2, NOS3, TLR4, PAEP, MRPL41, DKK1, PRF1, CLCF1, KITLG, SOCS2, TNS4, NGFR, ARHGDIA, GATA6, AXL, TGM2, EEF1A2, SDF2L1, LGALS1, TIMP1	30	PCSK9, SLC30A10, THRB, TNFSF10, KNG1, PRLR, LOX, PIM1, ARG1, EPO, DDIT4, GPAM, FGFR2, NR1H4, NUPR1, HIF3A, BAG6	17		0		0
PCBP1	AGT, TMBIM6, DHCR24, CFL1, KRT8, SERPINF1, SYVN1, ARHGDIA, MAZ, SNX6, TMEM214, APOE, RBCK1, NCSTN, DDB1, CX3CL1, EIF4G1, TIMP3, TNFRSF1A, BAG6, FGFR3, P4HB, NINJ1, OGT, FGA, PTTG1IP, PCGF2, ATN1, ERP29, PRDX2, RHOB, MTRNR2L8, HYOU1, FLNA, PRKD2, GNAI2, EIF4G2, DUSP9, RTN4, GRINA, TXNDC5, KDELR1, TIAL1, CTSH, MIR26B, PA2G4, TMEM259, PKM, PAK2, RTN3, PRDX5, ITM2C, POR	53	PLEKHN1, ATAD3A, E2F2, ZC3H12A, PLK3, JUN, CSF1, NES, BTG2, NUAK2, IKBKE, DYRK3, TRAF5, TGFB2, CAPN2, WDR35, GPR75, NPAS2, STEAP3, ITGAV, EXOG, GATA2, SH3RF1, TERT, GDNF, DAB2, ITGA1, F2RL1, IRF1, EGR1, CAMK2A, MIR146A, PRR7, EDN1, SOX4, UBD, SLC25A27, VNN1, TNFAIP3, AKAP12, AGR2, FZD9, SEMA3A, IRF5, FGFR1, TTPA, CD274, CDKN2A, LCN2, CARD9, NRP1, DKK1, FOSL1, BIRC3, ETV6, KITLG, P2RX7, HIP1R, RGC…	81	STPG1, TXNDC12, ANP32E, RASSF5, SLC30A10, OPN3, ANXA4, SCN2A, PDK1, STRADB, PPARG, HIGD1A, TDGF1, PRKCD, GBE1, FAM162A, TNFSF10, KNG1, MAD2L1, RPS3A, HMGB2, PRLR, LOX, CD14, ANXA6, CPEB4, SERPINB9, PIM1, CDK19, ARG1, HOXA5, IGFBP3, EPO, BNIP3L, DEPTOR, B4GALT1, HINT2, TLE1, GPAM, BNIP3, PRAP1, H19, RPS3, TMEM123, BACE1, SORL1, RASSF3, CRADD, HCAR2, TPT1, CIDEB, LGALS3, CRIP1, BMF, AXIN1, EMP2, AR…	75	MPZ, CD74, CDKN1A, TNFSF14, RGL2	5	ENO1, RGL2, SERPINE1, CTSB, GSN, NSMF, MDK, BIRC5, CRLF1	9
DDX3X	LRP6, TEX261, PRKDC, AXIN2, CHMP3, GSN, ATN1, C19orf12, HTT, KIF1B, FLNA, SOD2, IRF3, CTTN, NME2, TRIB3, NCK2, CTSH, APAF1, MOAP1, ACVR1B, STK11, SPHK1, SGPL1, SHB, ILK, BCAP31, MKNK2, TMEM219, HSF1, PRELID1, HIPK3, HIGD1A, SHISA5, CEBPB, MIF, CIAPIN1, TXN, RPS6KA1, HYAL2, AKAP1, HPN, RRP1B, XBP1, TXNDC5, EIF2AK3, CRKL, IGF2R, MAPK9, BFAR, FGFR3, DAPK1, PDK2, CLN8, BNIP3L, CTSB, SERPINE1, RFK, NP…	471	SFN, IFI6, MLLT11, BTG2, DSTYK, DYRK3, CAPN2, PSEN2, PRKCE, CYP26B1, BCL2L11, INHBB, NR4A2, CSRNP3, DLX1, FAIM, HRG, GRID2, TLR2, FGB, SH3RF1, HPGD, CARD6, EGR1, FOXC1, RIPK1, SOX4, DDAH2, BAK1, CDKN1A, SLC25A27, PKHD1, MICAL1, VNN1, MAP3K5, DYNLT1, AGR2, GPNMB, CD36, PDK4, GPR37, EGR3, NKX3-1, GSDMD, CD274, ACER2, CDKN2A, ANXA1, NR4A3, KLF4, RNF183, TLR4, PAEP, NRP1, SNCG, FAS, IFIT2, ANKRD1, RA…	103	ENO1, E2F2, RPL11, STIL, KIF14, MDM4, BUB1, LIMS2, LRP2, CDCA7, ZNF385B, FRZB, SLC39A10, PTMA, INPP5D, RAD18, OGG1, TRAIP, RYBP, MCM2, KNG1, BCL6, PPARGC1A, MAD2L1, RPS3A, TERT, PRLR, MIR146A, NPM1, CDK19, ARG1, GGCT, IGFBP3, EPO, XRCC2, STAR, ST3GAL1, UNC13B, MELK, CTSV, ANP32B, ASAH2, CDK1, RTKN2, PPIF, HELLS, GPAM, FGFR2, H19, GAS2, UCP2, BIRC3, GRIN2B, CIT, P2RX7, UFM1, TPT1, G2E3, PYGL, BMF,…	90	SLC9A1, STK40, ZMPSTE24, SLC35F6, STEAP3, ITGAV, GATA2, WFS1, SLC25A4, F2RL1, BCAP29, SLC27A4, MRPL41, DKK1, SMPD1, ACER3, SGPP1, PNMA1, LGMN, TNFRSF12A, TAOK2, BCAR1, PSME3, SPHK2, SPATA2, SDF2L1, LGALS1	27	SLC25A24, AHCYL1, MPZ, IVNS1ABP, SLC30A10, AGT, RPS7, MAP4K4, PDK1, HSPD1, BOK, GBE1, FAM162A, HMGB2, SKP2, CYFIP2, VEGFA, HSP90AB1, RB1CC1, MTDH, RPS6, SET, NSMF, DDIT4, BNIP3, LDHA, RPS3, TMEM123, CADM1, UNG, STK24, CRIP1, AXIN1, EMP2, TOX3, HP, MALT1, PEG3, TPX2, E2F1, MYBL2, AURKA, MTFP1, TIMP3, PPARA, DDX3X, RGN	47
HNRNPUL1	HDAC4, SLC9A3R1, RPS6KA3, NPAS2, DIDO1, BMP4, MAP4K4, WWOX, TIAL1, FOXO3, ZC3H8, SRSF6, BCAR1, NAE1, HIPK2, CUL4A, VAPA, PAK4, NEK6, FOXO1, AXIN2, ACTN4, DOCK1, ANP32A, DUSP9, MIR16-1, EPHA2, ITGAV	28	ARG1, ASAH2, TMEM259, GSK3A, MAGED1, UBD, BAG6, AIF1	8	ANP32E, PTMA, AIF1, SULT1A3, DNMT1, CRKL, DDX5	7		0		0
FUBP3	PEG10, FOXO1, WNT16, HMGCR, TOX3, PAK6, DICER1, IGF1R, TIMP3, BIRC2, TNFRSF21, TRAF3, ELL3, NR3C1, UBE2K, DLC1, SIAH1, SPRY1, ADNP, AXIN2, HMGB2, GOLPH3, XIAP, FZD5, PIM1, GHSR, ANKLE2, RASSF2, TXNIP, SMNDC1, CADM1, TBX3, FOXQ1, REST, DYNLT1, PCSK9, SIK1, MEF2D, TOMM22, MIR29C, VHL, HK2, FOXC1, MYC, LHX3, TCF7L2, YAP1, AKAP1, EPHA2, FEM1B, TOP2A, AHR, RYBP, BCL2L10, TGFBR2, PRNP, HIPK3, DUSP6, GS…	157	IVNS1ABP, RBM5, HTT, SH3RF1, DAB2, AKAP12, STK17A, SEMA3A, GNRH1, FGFR2, NAA16, PRKD1, PDE8A, TSC2, ERN2, THOC1, CLIP3, TGM2, OGT, PPP1R10	20	ATP13A2, SFN, IFI6, STK40, TXNDC12, MPZ, PHLDA3, IKBKE, RASSF5, ATF3, NAT8, LIMS2, BOK, CIDEC, GPX1, KNG1, PRR7, SERPINB9, ARG1, ASNS, EPO, NAA38, STAR, LYN, DNAJA1, SET, MRPL41, DDIT4, ITPRIP, GPAM, PRAP1, CAT, BAD, MAP3K11, CDK4, NR1H4, UNG, SIVA1, CRIP1, NUPR1, CORO1A, PYCARD, PLCG2, PCGF2, BECN1, SPHK1, ALKBH7, PIN1, ATG4D, PAK4, APOE, TRIB3, MYBL2, CRYAA, ITGB2, BCL2L13, MIF, KREMEN1, MTFP1,…	66	WDR35, SGK1, DKK1, THBS1, SON	5	FABP1, GSN, CEBPB, DUSP9, HSPA1B	5
RBFOX2	WWOX, TGFBR2, LTBR, GDNF, SCRIB, BMP4, FGFR3, PIDD1, PSMC5, MYO18A, ADARB1, IKBKG, MAZ, PKM, GCLC, FOXC1, STK17A, SIRT5, FOXA1, CUL4A, LRP5, UBE2K, NISCH, TPT1, KATNB1, STK24, FGFR1, CTTN, GPI, PROC, SHB, CSF1, AKT1S1, KDELR1, POU4F1, NME3, CAPN3, BIRC6, DNM2, BCL2L2, TMEM259, FOXP1, TCIRG1, TNFRSF21, ICAM1, MTCH1, IL6R, DAPK1, TOX3, GRINA, INPP5A, CBX4, PTTG1IP, TIAF1, APIP, TNFRSF1A, DOCK1, SAP…	292	IKBKE, AKAP12, SERPINE1, ADM, TNS4, ANGPTL4, ZFP36, AXL, IER3	9		0	FLNA	1	GPAM, NR1H4	2
SFPQ	TCF7L2, CTNNB1, NEK6, ANP32A, NFE2L2, RYBP, PDPK1, CELF1, WWOX, RPS6KA3, BCL6, DNAJC5, FBXW7, SMAD3, YAP1, FGFR3, GNB1, AKT2, DIDO1, HDAC4, GPER1, CDC42, LRP5, PRKCA, PTMA, FOXP1, MIR17HG, DAPK1, STK25, JADE1, NPAS2, NACC2, SPHK1, UBE2K, BLCAP, AKT1, SPG7, DLC1, PKM, HMGA2, TMEM259, CFLAR, BMPR2, IGF1R, MAP4K4, ACTN4, ZBTB7A, HIPK2, SRPK2, PTTG1IP, UBE2O, TRIM24, FOXO1, PRKCZ, HNRNPK, MIR34A, BMP…	89	EPHA2, ID3, IFI6, PLK3, ARHGEF2, MPZ, PHLDA3, BTG2, CAPN2, RHOB, SLC35F6, STEAP3, ITGAV, SHISA5, ZMAT3, WFS1, SH3RF1, CD74, SQSTM1, PPP1R10, RGL2, SYNGAP1, CDKN1A, TNFRSF21, EGR3, ACER2, CDKN2A, NINJ1, NOTCH1, NDOR1, ANKRD1, PHLDA2, MAP3K11, FOSL1, CLCF1, ATN1, COL2A1, ZNF385A, KITLG, SOCS2, ZFP36L1, AEN, TRAF7, TNFRSF12A, ZNF205, NUPR1, ATP2A1, CX3CL1, MNT, PCGF2, TNS4, CCR7, NGFR, GATA6, TICAM1…	79	SFPQ, FAF1, MDM4, SLC30A10, OPN3, SCN2A, HSPD1, FHIT, FAM162A, PIK3CB, PRKCI, TNFSF10, KNG1, PPARGC1A, ALB, PLAC8, CAMK2D, MAD2L1, PRLR, LOX, ANXA6, NQO2, AIF1, DDAH2, ARG1, VNN1, DYNLT1, PEG10, UBE2V2, OXR1, SPTLC1, AKR1C3, CDK1, PTEN, FGFR2, BNIP3, RILPL1, PYGL, LGALS3, PARP16, MEF2A, MPV17L, SULT1A3, HPR, CFDP1, RFFL, GSDMB, APOH, PEG3, CHEK2	50	FOXC1, BCAR1	2	RTN4, PDK1	2
DHX30	MTRNR2L1, MTRNR2L8, IRF7, MTRNR2L10, DNAJC5, RPS6KA3, MTRNR2L2, FGFR3, MTRNR2L4, WDR35, MTRNR2L3	11	PCSK9, SLC30A10, FABP1, CIDEC, TNFSF10, KNG1, SLC7A11, LOX, EGR1, CD14, ASNS, PTK2B, SEMA4D, GSN, FGFR2, SORL1, HCAR2, CIDEB, LGALS3, SLC5A11, TRPV1, ERN1, APOH, HPN, PTPRH, TRIB3, ADORA2A, CARD10	28	LRP8, MLLT11, MPZ, IKBKE, TGFA, INHBB, CXCR4, ZNF385B, TDGF1, PLK2, SEMA6A, EDN1, SOX4, TNFRSF21, SEMA3A, FGFR1, ASAH2, DKK1, PRF1, ANKRD1, ITPRIP, CCND2, PDE3A, RARG, KITLG, TNFRSF19, SIX1, THBS1, TNS4, NGFR, APLP1, RASSF2, EEF1A2, HYOU1	34		0		0
HNRNPK	LRP5, PIDD1, SON, CTTN, DAP, ANXA5, PAM16, TICAM1, TNFRSF10B, NPAS2, SPHK2, BMP4, MAP2K7, UBE2K, BCL2L1, ALOX12, ZBTB7A, PKN2, TRAF1, ACIN1, MYO18A, ADORA2A, CREB3, DUSP9, TGM2, HPN, NACC2, CHMP4B, TCIRG1, KREMEN1, DSTYK, BIRC5, CADM1, PDE8A, MAP4K4, EIF2B5, RTKN, TRAF4, UBE2Z, SOX9, SRC, YAP1, FGFR3, PRKCZ, PROC, TMEM214, TCF7L2, FOXP1, EPHA2, MECP2, LTBR, SPHK1, NRBP2, CFL1, BCAR1, TFDP1, PTK2,…	221	LCK, CSF1, TXNIP, NES, CAPN2, WDR35, SCN2A, DLX1, ZNF385B, DNAJC10, GATA2, MFSD10, GDNF, ITGA1, NAIP, F2RL1, SEMA6A, SOX4, UBD, DDAH2, SYNGAP1, MICAL1, SGK1, TNFAIP3, AKAP12, RPS6KA2, KLF4, TLR4, HSPA5, LCN2, PAEP, CARD9, NOTCH1, NRP1, DKK1, PRF1, DLG5, FOSL1, WNT11, MMP3, HYOU1, PDE3A, ZNF385A, ITGA5, KITLG, HRK, TNFRSF19, BRCA2, RGCC, MIR17HG, PRKD1, ARG2, THBS1, HYPK, ALDH1A2, SOX8, TNS4, KRT2…	74	NMNAT1, CTH, ADAMTSL4, S100A14, IL6R, KIFAP3, ZBED6, RASSF5, SLC30A10, NLRC4, NAT8, HTRA2, FABP1, PAX8, BOK, CIDEC, DNASE1L3, ACOX2, RYBP, TNFSF10, HRG, KNG1, PLAC8, TRIM2, PRLR, HMGCR, LOX, CD14, ANXA6, FLT4, AIF1, ARG1, VNN1, HOXA5, IGFBP3, EPO, SERPINE1, NUGGC, STAR, DEPTOR, ST3GAL1, HNRNPK, SGMS1, GPAM, FGFR2, PRAP1, RRAS2, UCP2, BIRC2, VDR, BTG1, NR1H4, HCAR2, ZNF268, LGALS3, ALKBH1, SHF, EM…	78	TNFRSF25, OPN3, SCRIB, PHLDA2, MAPK8IP3, TSC2, ATP2A1, TRPV1, TIAF1, AXIN2, TNFSF14, DMPK, PRKD2, EMP3, RASSF2, OGT, RGL2	17	DHCR24, PCSK9, INPP5A, PDK2, TRIB3, GRAMD4	6
DDX52	RILPL1, FGA, ACER3, MIR21, SLC25A5, LRP5, VEGFA, WDR35, AKR1C3, MTRNR2L2, CTNNB1	11	INHBB, SLC7A11, SH3RF1, IRF1, ASNS, PAEP, PRF1, BRSK2, MAPK8IP1, KITLG, DPEP1, TNS4, NGFR, GATA6, TGM2, BAG6, RGL2	17	FABP1, LOX, PIM1, ARG1, EPO, FGFR2, NR1H4, LGALS3, CORO1A, SULT1A3, RPL10, BAG6	12		0		0
FUS	ANP32A, BCAR1, HDAC4, DNAJC5, MIR17HG, TCF7L2, LRP5, IGF1R, NPAS2, SMAD3, DDIT4, NFE2L2, AKT1, PTTG1IP, BMP4, BIRC6, MARCHF7, PEG10, NEK6, GPI, BNIP3, MAP4K4, TFRC, STK25, PPARG, LDHA, DIDO1, FGFR3, RTKN, ANKLE2, HIPK2, FBXO11, PPIF, ZBTB7A, APEX1, FOXE3, RBM25, PKM, TGFBR2, SPG7, UBE2K, RPS6KA3, PRMT2, TARDBP, IRF3, GNB1, DLC1, SON, TRIB3, MTRNR2L2	50	SLC9A1, PHLDA3, CHI3L1, BTG2, OSR1, ITGAV, MECOM, SLC7A11, FGG, SH3RF1, DAB2, ITGA1, F2RL1, EGR1, SH3RF2, CD74, CDKN1A, TNFRSF21, FYN, CD36, SEMA3A, ASNS, ACER2, TLR4, PAEP, NRP1, PRF1, FAS, BLOC1S2, SMPD1, SLC6A13, FAIM2, NR4A1, KITLG, SOCS2, TNFRSF19, FOS, TGFB3, IFI27, THBS1, ARNT2, TNS4, GATA6, TGM2, BIRC7, TIMP1, TXNIP, BAG6	48	PCSK9, EFNA1, SLC30A10, FOSL2, FABP1, TNFSF10, KNG1, PPARGC1A, ALB, PRLR, LOX, PDGFRB, PIM1, ARG1, CITED2, SOD2, IGFBP3, EPO, SERPINE1, PTK2B, ST3GAL1, NUDT2, OPTN, GPAM, FGFR2, ERBB3, DUSP6, NR1H4, CIDEB, LGALS3, EIF2S1, CRIP1, AXIN1, TFAP4, EMP2, SULT1A4, SULT1A3, CFDP1, GSDMB, APOH, GADD45B, ANGPTL4, ID1, RGN, IER3, DAXX	46		0		0
ILF3	DLC1, OXR1, ACTN4, TCF7L2, PTRH2, UBE2V2, SRPK2, SHB, TAOK1, HMGA2, MDM2, IP6K2, MAP4K4, ECT2, NCSTN, HSPD1, CD74, YAP1, SPG7, GHSR, TRIM24, TMEM123, UBE2K, XIAP, RBCK1, DIDO1, ANXA4, TIA1, MIR16-1, GSK3B, PRKCA, CCAR1, PDCD5, WWOX, RFFL, PROC, ITGAV, POR, ADNP, NPAS2, BRCA1, APOH, HELLS, E2F3, GNB1, MIR133A1, OGT, FLNA, FOXO1, USP42, NDUFS1, MAGI3, BCL2L1, TAF9, RPS6KB1, DNMT1, QRICH1, BUB1B, BC…	176	PCSK9, S100A14, CIDEC, GPX1, CD14, SEMA4D, DDIT4, PRAP1, BIRC3, HCAR2, POU4F1, LGALS3, SIVA1, TMC8, APLP1, BBC3, PRODH, PLA2G6, TSC22D3, UBD, HSPA1B	21	PPT1, TGFB2, GDNF, SEMA6A, PDGFRB, EDN1, SOX4, SEMA3A, PEG10, MDK, TMEM109, TNFRSF19, APEX1, TOP2A, TNS4	15		0		0
HNRNPM	DIDO1, RHOA, ATM, STK24, ANKLE2, INPP5A, SHB, SEMA4D, PTTG1IP, WWOX, TRIM24, PIAS1, TNFRSF21, NF1, GBE1, PRKCA, SMAD3, PDE8A, WDR35, ARL6IP1, BNIP3, SQSTM1, SPG7, TCF7L2, DNAJB6, TJP1, IGF1R, LRP5, PIAS4, FOXP1, AXIN2, FAF1, HAX1, BIRC6, SLC23A2, EIF4G2, MAP4K4, GPI, CUL4A, PTK2, ARHGEF7, CFDP1, DNAJC5, CTNNB1, MARCHF7, EVA1A, TRAF3, AKT2, TLE1, CAAP1, NFE2L2, MNAT1, FOXO1, NPAS2, TRAP1, CADM1, A…	280	CSF1, MLLT11, NES, CHI3L1, BTG2, DYRK3, INHBB, BIN1, LIMS2, CXCR4, DLX1, SKIL, RASSF6, SH3RF1, DAB2, F2RL1, EGR1, SH3RF2, MICAL1, AGR2, CD36, EGR3, LYN, JAK2, CDKN2A, TLR4, DKK1, PRF1, SNCG, ANKRD1, PHLDA2, FOSL1, CLCF1, WNT11, CCND2, PDE3A, ITGA5, KITLG, SOCS2, CHRNA7, THBS1, ERN2, DPEP1, TNS4, CCR7, GATA6, ALPK2, CRLF1, EMP3, NTSR1, LGALS1, TIMP1, BAG6	53	SLC30A10, AGT, FOSL2, FABP1, ZNF385B, TNFSF10, HRG, KNG1, PPARGC1A, ALB, PLAC8, PRLR, SKP2, LOX, CPEB4, SERPINB9, EDN1, PIM1, ARG1, SOD2, RPS6KA2, IGFBP3, EPO, SERPINE1, FGFR2, ERBB3, DUSP6, CIT, P2RX7, HCAR2, ZNF268, EGLN3, LGALS3, ADAM10, EMP2, ATP2A1, CORO1A, GSDMB, APOH, RNF157, PTPRH, ITGB2, CHEK2, HMOX1, RGN, PIM2, BAG6	47	FOXC1, RASSF2	2	PCSK9, HDAC4, BCL6, HIPK2, ITGB1, GPAM, NME2, HPN	8
SMNDC1	BAX, PLCG1, FGFR3, CTSZ, VEGFA, MDM2, P4HB, GHSR, SRSF6, CITED1	10	PLEKHN1, ATAD3A, EPHA2, SFN, ZC3H12A, PLK3, CSF1, BTG2, ATF3, PSEN2, STEAP3, CIDEC, CSRNP1, GPX1, GATA2, HRG, MFSD10, WFS1, SLC7A11, SH3RF1, GDNF, ITGA1, EGR1, SQSTM1, EDN1, UBD, VNN1, AGR2, STK17A, HSPB1, SEMA3A, CLN8, SHB, TNFSF15, NRP1, ANKRD1, PRAP1, RASSF7, FOSL1, BRMS1, CLCF1, BIRC3, MMP3, KITLG, RGCC, TGFB3, THBS1, ARNT2, TNFRSF12A, NUPR1, OSGIN1, TNS4, ARHGDIA, PYCR1, DAPK3, ICAM1, ATF5, …	68	PCSK9, TRAF5, SLC30A10, FABP1, INHBB, PPARGC1A, HMGB2, SKP2, LOX, FLT4, GLO1, CDK19, GGCT, ST3GAL1, TGFBR1, RTKN2, DDIT4, TCTN3, PDCD4, FGFR2, CHEK1, CCND2, PDE3A, COL2A1, ZNF268, PSMC1, CRIP1, BMF, SHF, EMP2, MPV17L, ALPK2, HIF3A, PLAGL2, RGN, PSMD10, DAXX, SYNGAP1	38	BCAR1	1		0
PRPF8	PPP1R10, DYNLT1, RBM25, STK24, STK25, CTSD, RBCK1, NME3, CARD10, BECN1, GCLC, SPRY1, DAPK1, AKR1C3, SERINC3, GNRH1, MYBBP1A, LATS2, PRKCZ, MIR19B1, PLCG1, GPAM, UBE2D3, MEAK7, PPIF, FASTK, QARS1, IL10, RHOT2, NOC2L, TCIRG1, DOCK1, SELENOS, DNMT1, KRT8, TSC2, NPAS2, DAB2IP, GNAI3, CDK4, TNFSF14, DUSP9, DDX5, FBXO11, EEF2K, BCL2L2, TXN, SYVN1, RBM5, LHX3, ALS2, TNFRSF1A, TNFRSF10D, DHX9, TNFRSF10A,…	676	TNFRSF9, CSF1, BTG2, ATF3, TGFB2, OSR1, KPNA1, TNFSF10, MSX1, RASSF6, FGB, SH3RF1, PLK2, NAIP, CPEB4, UBD, SFRP4, CD36, ASNS, CLU, STAR, JAK2, OPTN, NRP1, UNC5B, FAS, IFIT3, ANKRD1, DPYSL4, BRSK2, SMPD1, APBB1, RAG1, MAPK8IP1, WNT11, PAK1, BIRC3, MMP3, CASP1, CARD16, SOCS2, PLA2G1B, LIG4, IFI27, HYPK, TRIM69, ERN2, ITGAM, CYLD, CX3CL1, XAF1, ERN1, GATA6, ALPK2, BMP2, KCNB1, MX1, PRODH, SSTR3, BIK…	63	E2F2, AGO4, ANP32E, ADAMTSL4, KIF14, MSH2, FHL2, BUB1, LRP2, PDK1, FAM162A, MCM2, PLAC8, MAD2L1, LOX, PDGFRB, ARG1, IGFBP3, PEG10, EPO, XRCC2, MELK, FXN, CTSV, RNF183, HSPA5, RTKN2, CD248, RARG, RASSF3, HSP90B1, UNG, BRCA2, ING1, EGLN3, FOS, CRIP1, ANP32A, TFAP4, EMP2, MAPK3, CORO1A, TNS4, BRCA1, ANGPTL4, TPX2, MYBL2, BIRC7, CHEK2, ELK1, HSPA1B	51	ZC3H8, SP100, NSG1, SLC7A11, FGG, IL6ST, IRF1, SH3RF2, TRIM39, DDAH2, CDKN1A, TNFAIP3, HIP1R, NFKBIA, MAPK8IP3, OSGIN1, TIAF1, BCL3, EMP3	19	ENO1, STIL, LRP8, TXNIP, SHC1, EFNA1, MPZ, SLC30A10, MSH6, HK2, CDCA7, BARD1, PTMA, GBE1, EIF4G1, PPARGC1A, HMGB2, TERT, SKP2, TXNDC5, PIM1, CASP8AP2, FIGNL1, SERPINE1, BNIP3L, NSMF, DKK1, CDK1, DDIT4, HELLS, TIAL1, BNIP3, LDHA, CHEK1, GAPDH, COL2A1, HMGA2, DUSP6, CIT, HMGB1, BUB1B, PKM, PLK1, MAZ, MLKL, C1QBP, AURKB, NLE1, TOP2A, BIRC5, PYCR1, CALR, GPI, PIH1D1, E2F1, AURKA, CRKL, MIF, MTFP1, MA…	63
TAF15	GPI, DLC1, GCLC, WWOX, DIDO1, NDUFS1, TRIM24, SMAD3, NPAS2, RPS6KA3, HIPK2, PRKCA, STK24, ANXA4, TCF7L2, LRPAP1, PDK1, FOXC1, DNAJC5, YAP1, TOX3, ACTN4, LRP1, NPM1, CTSB, HMGA2, SRPK2, EVA1A, GNB1, BNIP3, IGF1R, MAP4K4, NOC2L, BIRC6, PRKDC	35	DFFB, TNFRSF25, LAPTM5, LCK, MPZ, BTG2, TRAF5, CAPN2, WDR35, PRKCE, ITGA6, ZNF385B, DNAJC10, INPP5D, EXOG, IFT57, PDE6B, SLC7A11, FBXW7, TLR2, DAB2, PLK2, NAIP, ECSCR, RNF144B, SYNGAP1, SLC25A27, NOD1, ELMO1, CD36, NUGGC, WRN, RRM2B, ACER2, CTSV, NOTCH1, FAS, ANKRD1, CRYAB, VDR, GLS2, KITLG, CIT, RGCC, GAS6, TGFB3, THBS1, CAPN3, HYPK, ARNT2, HP, RNF112, SARM1, TIAF1, BRCA1, APLP1, HIF3A, OGT, DDX…	63	ATAD3A, PRKCZ, ATP13A2, MUL1, STK40, PCSK9, SLC30A10, HS1BP3, FOSL2, NAT8, FABP1, NCK2, STK17B, TMBIM1, VIL1, BOK, OGG1, CIDEC, PPARG, CSRNP1, GPX1, ARF4, GBE1, TNIP2, MFSD10, WFS1, ALB, PLAC8, LOX, HIGD2A, SERPINB9, EDN1, UBD, ARG1, VNN1, SGK1, CITED2, SOD2, GPER1, BRAT1, IGFBP3, HSPB1, PEG10, EPO, SERPINE1, NOS3, CDK5, FASTK, SHH, STAR, GSDMD, SCRIB, PUF60, GRINA, SHARPIN, DNAJA1, NINJ1, RNF183…	162	RBM25	1	EFNA1, AGT, SHB, TCIRG1, LRP5, CIDEB, HPN, BCL2L1, PTTG1IP	9
AQR	LRP1, BMP4, AIFM3, PPP1R10, TNFRSF10B, YBX3, MCL1, MKNK2, DNMT3A, BAX, TOX3, CTSD, RELA, DDRGK1, FGFR3, AKT1, TXNDC5, RRP1B, DUSP1, P4HB, PKM, PICALM, POR, PIM2, NET1, SNX6, NFKBIA, SET, TCIRG1, APOE, TXNIP, SIGMAR1, ARRB2, CDK11B, FOSL2, LTBR, HNRNPK, SERPINF1, SIK1, HERPUD1, SRSF6, HK2, IKBKG, KRT8, MTRNR2L2, EPHA2, TFRC, SPG7, CTSB, HINT1, FGA, MARCHF7, DNAJA3, DELE1, DNM2, CDC34, VEGFA, FASTK…	419	CDK11A, IFI6, RRAGC, KDM4A, PLK3, CSF1, MLLT11, KIFAP3, PHLDA3, TGFB2, CAPN2, ADAM17, RHOB, GPR75, CYP26B1, INHBB, CXCR4, LRP2, ITGAV, GULP1, STK17B, SP100, MITF, C3orf38, KPNA1, EPHB1, MECOM, TLR6, FBXW7, GDNF, CARD6, PLK2, F2R, F2RL1, SOX4, UBD, SYNGAP1, BAK1, MICAL1, PDK4, NOS3, CLN8, TNFRSF10A, TP53INP1, RRM2B, ACER2, CDKN2A, ANXA1, RNF183, TLR4, TRAF1, PAEP, NOTCH1, FAS, ANKRD1, BLOC1S2, DPY…	108	CTH, S100A14, KIF14, FHL2, BUB1, MERTK, PAX8, ZNF385B, ITPR1, OGG1, TDGF1, DNASE1L3, TNFSF10, KNG1, PPARGC1A, PLAC8, MAD2L1, SLC7A11, DAP, PRLR, IL6ST, LOX, ANXA6, MIR146A, SIRT5, GPLD1, NCOA7, VNN1, IGFBP3, SEMA3A, PEG10, ASNS, EPO, NUGGC, TTPA, ST3GAL1, NINJ1, RTKN2, PTEN, TIAL1, FGFR2, GAS2, CASP4, PDE3A, CIT, PYGL, BUB1B, TYRO3, EMP2, MPV17L, SULT1A4, CORO1A, CDH5, HP, DPEP1, RPL26, NLE1, THR…	71	TNFRSF25, ID3, ZC3H12A, GADD45A, BTG2, SQSTM1, CDKN1A, GSN, MDM2, TNFRSF12A, ELMO3, BCAR1, TRAF4, DAPK3, BCL3, PPP1R15A, BLCAP, BAG6	18	SLC30A10, AGT, RPS7, FABP1, MAP4K4, PDK1, CDCA7, NFE2L2, VIL1, VHL, PPARG, HYAL2, MCM2, BCL6, RPS3A, HMGB2, NPM1, PIM1, SGK1, SOD2, SERPINE1, ANP32B, NEK6, AKR1C3, GPAM, LDHA, PPP1CA, LRP5, SORL1, EI24, CHEK1, ERBB3, PLK1, CSNK2A2, NQO1, HPR, AURKB, ORMDL3, TOP2A, APOH, BIRC5, PYCR1, NPC1, MALT1, CALR, GPI, HPN, TRIB3, TPX2, E2F1, CTNNBL1, ATF4, RPS6KA3, MAGED1	54

## Sheet: Cell cycle
SF	eclip_cycle	eclip_cycle_number	expression_up_cycle	expression_up_cycle_number	expression_down_cycle	expression_down_cycle_number	expression_eclip_up_cycle	expression_eclip_up_cycle_number	expression_eclip_down_cycle	expression_eclip_down_cycle_number
SRSF7	BAG6, XPO1, GAK, SEPTIN9, CTDSPL, TACC1, HNRNPU, KIZ, MDM2, SRC, CAMK2N1, CENPX, TFDP1, AXIN2, AKAP8L, TRIM71, RASSF2, TBRG1, CCNL1	19	PLK3, JUN, NES, BTG2, TGFB2, TRAPPC12, NABP1, NEK10, HES1, PLK2, CCNJL, TUBB2B, EDN1, SOX4, MDC1, DMTF1, TEX15, ZNF703, CDKN2B, KLF4, MAP3K8, DUSP13, PAX6, SIPA1, FOSL1, CCND2, TUBA1A, RGCC, REC8, GOLGA8A, THBS1, NDE1, ERN2, CTC1, TIMP2, TUBB6, GADD45B, JUNB, TGFB1, LIF, LIMK2, STAG3L3, SMC1A, PPP1R10	44	FBXO6, RAD54L, PPP1R1C, CAMK1, RPL24, CCDC69, AIF1, CDK5, NUGGC, ZNF16, RPS6, PRAP1, GAS2, RPS3, HSPA8, CRADD, CYP1A1, CHTF8, PLD6, SLC6A4, RPL23, HEXIM2, MAP2K6, CCDC57, CABLES2, PDXP, CETN2, DDX39B	28		0		0
PCBP2	PAF1, ING4, FOXN3, CDK19, PARD3, MICAL3, SIN3A, RAB11FIP3, CELF1, RPTOR, CDK5RAP2, RBM14, CALM3, RABGAP1, MAGI2, FBXW11, SRC, PLCB1, TENT4B, CDK6, SLF2, ZMYND11, PRPF19, SLC16A1, SND1, YTHDF2, NIPBL, PDCD2L, ROCK2, MARK4, KIF2A, ZMPSTE24, ZC3HC1, RPS6KA3, CD2AP, MSH6, CACUL1, TRIM71, OBSL1, INHA, AZI2, SRPK2, CTNNB1, ZFHX3, WDR6, EPB41L2, CDK18, NPM2, CSNK2A2, CLASP1, KIF3B, SEPTIN9, KIZ, APEX2, …	353	MAPRE3, NEK10, TRIM36, UBD, TRIM39, TNFAIP3, TP53INP1, NOTCH1, ARNTL, MAP3K11, USP2, REC8, THBS1, NUPR1, PLCG2, SIRT7, GATA6, JUNB, SUSD2, TSPYL2, CDK7	21	E2F2, AUNIP, STMN1, RBBP4, CLSPN, CDCA8, CDC20, KIF2C, NASP, STIL, ORC1, NDC1, GPSM2, CKS1B, IQGAP3, NUF2, ASPM, KIF14, NEK2, DTL, CENPF, EXO1, NCAPH, MCM6, SPC25, BARD1, HJURP, FANCD2, KIF15, CDC25A, MCM2, TACC3, NCAPG, CCNG2, CENPE, MAD2L1, CCNA2, PLK4, MND1, TRIP13, SKP2, CENPK, CCNB1, CENPH, CDK7, KIF20A, CDC25C, PTTG1, EDN1, KIFC1, PIM1, MCM3, TTK, CENPW, FBXO5, RPA3, ANLN, DBF4, EZH2, XRCC2…	160	BTG2, CDKN1A, MDM2	3	RAD54L, PSRC1, CENPA, BUB1, LIN54, TUBB, NCAPG2, REEP4, MKI67, RRM1, HAUS4, WDHD1, RAD51B, VRK1, RFWD3, FANCA, CDC6, BRIP1, BIRC5, CDC25B, DSN1, SUV39H1, HAUS7, SMC1A, DDX39B	25
NCBP2	CABLES2, CTBP1, NRDE2, CENPX, AKT1, RAD17, TACC2, NEK1, MLXIPL, GTSE1, WTAP, SEPTIN9, MIS12, BCL2L1, ANAPC7, HAUS6, POLE, CEP192, CHMP3, BLCAP, DLG1, KIZ, METTL13, RB1, PNPT1, PUM1, MAPK12, RBL1, HMG20B, TBRG1, TBRG4, GAK, BRIP1, CASP3, CENATAC, KLHL9, FOXN3, PPAT, MARF1, MAP3K11, HELLS, URGCP, SEPTIN2, MCM8, NUMA1, STIL, RTKN, AKAP8, KAT2A, CTCF, CHEK1, PPP1R10, SMC4, ZFP36L1, DIS3L2, RTEL1, WDR…	275	GPR3, JUN, NES, PBX1, BRINP2, BTG2, DYRK3, MAPRE3, CYP26B1, STEAP3, PPP1R1C, NABP1, HECW2, MECOM, LMLN, PKD2, KIF3A, CCNJL, FOXC1, SOX4, CDKN1A, CCND3, CUL9, TTBK1, GPER1, STAG3, SMARCD3, TEX15, CCNE2, KIFC2, CDKN2B, SLC2A8, MRPL41, FBXL15, BRSK2, PAX6, USP2, CCND2, PDE3A, TUBA1A, CYP27B1, POU4F1, REC8, CDKL1, THBS1, CAPN3, FES, SLX4, ERN2, CYLD, PARD6A, CDK10, MNT, INCA1, PSME3, TIMP2, TUBB6, GA…	70	ID3, RCC1, EPB41, CDKN2C, SASS6, CKS1B, NUF2, TPR, NEK2, GJC2, CCSAP, CGREF1, EML4, PARD3B, INHA, CAMK1, KIF15, RPL24, MAD2L1, MND1, CENPH, CETN3, LSM11, CCNG1, NPM1, BOD1, CLIC1, PIM1, HSP90AB1, ASNS, SND1, RB1CC1, LRRCC1, RPS6, MELK, NEK6, CCNY, CDK1, FGFR2, GAS2, RPS3, HEPACAM, POC1B, BTG1, KNTC1, MZT1, IPO5, HAUS4, MNAT1, CCNB2, MAP2K1, SNX33, RMI2, RPS15A, NUPR1, BRD7, TM4SF5, RPL26, CENPV, …	70	PLEC, FBXL6, FOSL1, CCND1, PPP1R13B, EME2, TSC2, E4F1, TAOK2, SIRT7, JUNB, WDR62, CDKL5, TSPYL2	14	SLC16A1, BUB1, PLSCR1, LIN54, SKP2, CDK7, CDC25C, CDK19, EPB41L2, RMI1, PARD3, PPP1CC, CCNB1IP1, RAD51B, MAPK6, LSM14A, PLCB1	17
TRA2A	PRPF40A, SON, HNRNPU, EIF4G1, PSME1, NASP, CDK5RAP2, ARPP19, PRKAR1A, ATRX, EPB41L2, MCM3, MYH9, HSP90AB1, BIRC2, NCOR1, GIGYF2, MDM2, SFPQ, APP, EME1, FZD9, PTPRK, PKP4, SENP6, SMC1A, HSPA8, TOP2A, PCM1, CDK12, GSPT1, CSNK1A1, SEPTIN2, HBP1, PHIP, PCNP, YWHAE, DHCR24, RAD23A, SEPTIN10, WDR12, MSH6, PPP1R12A, GAS2L1, TACC1, RPS6, MYH10, TIMELESS	48	HFM1, NEK11, PLK2, EDN1, UBD, ASNS, BCAT1, THBS1, GATA6, JUNB, DDX39B, BAG6	12	ARL8A, TUBA4A, POLDIP2	3		0	EHMT2	1
HNRNPC	AHCTF1, INO80, NABP1, PRKCA, CCNT2, ZFHX3, CUL3, MYC, MDM2, GAK, SPECC1L, SND1, TOM1L1, ATRX, DHCR24, FOXN3, USP3, BCL2L1, PKP4, RIF1, PAX6, NEK10, CDC14B, SMARCB1, CHMP4A, FBXO31, SENP6, PCID2, CDK13, HTT, BIRC6, EML4, LMNA, CUL4A, PTPN11, RPS6KB1, FOXC1, SEPTIN2, BACH1, SETD2, NR2F2, SRPK2, CSNK1A1, SPIRE2, ANKRD17, PRPF40A, PRKAR1A, GIGYF2, EZH2, MIR29B1, CDK12, CDK2AP1, BCL6, RFWD3, MAU2, LSM…	159	FBXO6, BTG2, TGFB2, MAPRE3, TTN, PARD3B, SOX2, CDKN1A, CCND3, GPER1, STAG3L1, NPM2, NUGGC, TP53INP1, NPR2, TMEM8B, PRAP1, GLI1, CRADD, EME2, E4F1, ERN2, KDM8, NUPR1, TUBB3, INCA1, LLGL2, CDK3, CCDC57, MISP, FBXL12, JUNB, WIZ, CEBPA, SERTAD1, TUBA8, GAS2L1, CCNB3, TSPYL2, FHL1, STAG3L3, FBXL6, TUBB, HSPA1A, DDX39B	45	AUNIP, STMN1, CDCA8, KIF2C, STIL, NDC1, SH3GLB1, SASS6, GPSM2, PSRC1, IQGAP3, NUF2, ASPM, KIF14, ZBED6, CDK18, NEK2, DTL, CENPF, LIN9, CCSAP, EXO1, CENPA, TGFA, ALMS1, BUB1, MCM6, TUBA4A, HJURP, CTDSPL, KIF15, PLSCR1, RNF4, NCAPG, PPAT, CENPE, CCNA2, CCNB1, CDK7, KIF20A, CDC25C, PDGFRB, PTTG1, TRIM39, PIM1, MCM3, TTK, TNFAIP3, ANLN, TBRG4, NCAPG2, CDCA2, PBK, MCM4, LRRCC1, DSCC1, HAUS6, MELK, CKS…	133	ATF5	1	EPB41, ROCK2, SPRY1, NPM1, EPB41L2, TACC1, SMC5, BCAT1, GSPT1, PAFAH1B1, NDEL1, RPS6KA3	12
TIA1	LLGL1, FANCA, HMGA2, ANKRD53, APP, RAB11FIP3, PRKAR1A, MIR19B1, BCL6, NEK9, ZFP36L1, TRIM71, CCNL1, PTP4A1, NAA50, CDK12, ADAM10, PRPF40A, JUND, ANAPC7, SOX9, PIM1, ZFHX3, MOK, BIRC2, CTNNB1, RPS15A, CAMK2N1, SPDYA, FES, AXIN2, CHEK1, IL10, SUN1, SON, CCN2, PRNP, RASSF2, STRADA, CSNK1A1, EML4, ZNF207, CFL1, RBBP4, LSM14A, ACTB, RAD23A, MIR21, ARF6, RHOB, FBXO31, SFPQ, ACTR2, ID3, YEATS4, PTPRK, C…	92	PLK3, NABP1, NEK10, SOX4, MDC1, MSH5, ZNF703, CDKN2B, RGCC, REC8, FANCM, GOLGA8A, GOLGA8B, CCP110, ERN2, CTC1, TIMP2, STAG3L3, SMC1A	19	FBXO6, INHA, CDK5, NUGGC, NPR2, GAS2, HSPA8, NUPR1, MAP2K6, TUBB1, POLDIP2	11	THBS1	1	HSPA1B	1
PTBP1	INTS13, HBP1, PAFAH1B1, TCF7L2, PKP4, EML4, PTEN, SND1, PLCB1, PTPRK, KMT2E, PKN2, HUS1, UHRF2, SETMAR, SNX9, ANAPC10, TTC28, AHR, PRKACB, PPP3CA, KIAA0753, HELLS, EHMT2, CHMP4B, PPME1, REEP3, RAB11FIP3, RPTOR, NAA50, CELF1, NOTCH2, HMGA2, RPS6KA3, MIR26B, MAPK6, SEPTIN9, PIAS1, BCL2L1, ATRX, MIR29C, UBR2, USP22, STK33, USP33, MNAT1, HAUS4, TAF1, CCNY, PIK3C3, TUBB, IFFO1, CRY1, LATS1, VPS4A, CSN…	323	SFN, PLK3, JUN, NES, BTG2, DYRK3, TGFB2, GEN1, MAPRE3, PRKCE, NABP1, KLHL18, MECOM, LMLN, PKD2, CCNO, TRIM36, KIF3A, CAMK2A, CCNJL, TUBB2B, EDN1, SOX4, UBD, MDC1, CCND3, HECA, EZR, SMARCD3, TEX15, ZNF703, TMEM67, CCNE2, PLEC, KIFC2, CDKN2A, CDKN2B, ANXA1, KLF4, SLC2A8, DUSP13, TACC2, SIPA1, FOSL1, CCND1, BIRC3, CCND2, CREBL2, TUBA1A, RGCC, NIN, VASH1, THBS1, EID1, SLX4, CCP110, ERN2, TOM1L2, TIMP…	75	RCC1, PHGDH, ID2, CGREF1, TUBA4A, INHA, RPL24, CCNI, CCDC69, LSM11, CCNG1, NPM1, GMNN, PIM1, ASNS, RPS6, GFI1B, GAS2, LRP5, RPS3, PDE3A, DDIT3, PPP1CC, KNTC1, IPO5, PSME1, CYP1A1, RPS15A, NUPR1, MAPK3, PLCG2, CDT1, TM4SF5, RPL26, RPL23, ERN1, SLC9A3R1, CDK3, MARK4, TUBB1, SUN2, CETN2, POLDIP2	43	GPR3, CYP26B1, NEK10, GAK, IRF1, FOXC1, CDKN1A, NACC2, SVIL, PAX6, TUBB3, WDR62, RASSF2, LIF	14	DHCR24, SLC16A1, LIN54, NEDD9, CDK19, IGF2, CTDSP2, CRADD, AJUBA, FOXN3, INSR, LSM14A	12
SRSF1	CUL7, MYBBP1A, LZTS2, PKP4, EML4, MAD1L1, MLXIPL, HNRNPU, TOP3A, AKT1, DYNLT1, HAUS5, EME2, HMGA2, CDK2AP1, RTKN, TBRG1, NUDT16, HTRA2, KAT2A, WDR6, FZD9, PARD3, SFPQ, MAPK14, ROCK2, IFFO1, GAS2L1, TAOK2, EPB41L2, CUL4A, RIF1, PRPF40A, FBXO31, SEPTIN9, CTNNB1, CENPX, ZNF207, RBM14, GAK, CHMP4B, NUDC, UPF1, ATRX, EHMT2, ERCC3, FANCA, TUBGCP6, RAD9A, DDB1, AXIN2, NOLC1, DDX3X, USP39, MICAL3, CCDC57…	109	E2F2, CLSPN, CDC20, STIL, SSX2IP, CDC7, NES, ASPM, KIF14, BTG2, DYRK3, NEK2, TGFB2, EXO1, GEN1, MAPRE3, PRKCE, XPO1, CYP26B1, BIN1, NABP1, HECW2, SETMAR, NEK10, DYNC1LI1, CLASP2, CDC25A, CEP97, NAA50, TOPBP1, ATR, SMC4, MECOM, ECT2, LMLN, NCAPG, ANAPC4, CEP135, PKD2, CENPE, FBXW7, CASP3, TRIP13, PLK2, CCNB1, ZBED3, YTHDC2, TRIM36, IRF1, KIF3A, PPP2CA, KIF20A, SPDL1, FOXC1, SOX4, UBD, TRIM39, MDC1…	187	RUNX3, AGO4, DHCR24, GFI1, TXNIP, JTB, CDK18, GJC2, CGREF1, CTDSP1, TUBA4A, INHA, CTDSPL, HYAL1, PRKCD, RPL24, BCL6, CCNI, LIN54, SPRY1, CENPH, PDGFRB, LSM11, DUSP1, BOD1, TUBB2A, NEDD9, AIF1, CLIC1, PIM1, KLHDC3, CITED2, MAGI2, ASNS, HBP1, PIWIL2, TACC1, MYC, RPS6, PTCH1, FBXW5, SAPCD2, ZNF503, AVPI1, FGFR2, IGF2, EML3, LRP5, PPME1, RPS3, NR4A1, BTG1, PPP1CC, KNTC1, SPRY2, FOXN3, GOLGA8A, MAP2K1…	95	CCNT2, APBB2, SLC2A8, POLE, NCOR1	5	TRNP1, SLC16A1, OBSL1, MIF	4
SF3B4	RCC2, DDRGK1, AKAP8L, UPF1, TBCD, ANKLE2, CSNK1D, ANAPC7, E4F1, CDK2AP1, CDK16, CAMK2N1, STK33, MYBBP1A, STAMBP, BRD4, RANBP1, CCDC57, PLPP2, TMEM14B, DHCR24, SRC, CDK10, DDB1, MAU2, HSP90AB1, PSME1, CENPT, GADD45A, AXIN2, MAD1L1, AJUBA, BAG6, SMARCB1, DNM2, PIDD1, TUBB, PIM3, TP53I13, RPTOR, GOLGA2, DOT1L, ERCC2, EHMT2, MLXIPL, SPHK1, AURKAIP1, MUS81, TUBB3, CUL4A, BCL6, CCND1, KLHL18, FLNA, KAT…	215	CROCC, PLK3, CDC7, NES, BTG2, TGFB2, GEN1, CYP26B1, STEAP3, BIN1, NABP1, HECW2, NEK10, ATR, FGF2, TRIM36, CAMK2A, TUBB2B, SOX4, UBD, CCND3, CUL9, PKHD1, HECA, RPS6KA2, FZD9, DMTF1, STAG3, CAV2, MIR29B1, SMARCD3, TEX15, ZNF703, CCNE2, CDKN2A, CDKN2B, KLF4, NOTCH1, SVIL, BRSK2, PAX6, SIPA1, FOSL1, CCND2, TUBA1A, NIN, VASH1, EID1, SLX4, ERN2, TUBB6, GATA6, JUNB, BMP2, LIF, PPP2R3B, TSPYL2, STAG3L3, …	62	CDKN2C, GPSM2, SLC16A1, TXNIP, CKS1B, PMF1, NUF2, TBCE, ID2, WDR12, INHA, CAMK1, KIF15, RPL24, CCNG2, LIN54, ANAPC10, CENPH, CDC25C, LSM11, TTBK1, RPS6, CHMP5, PRAP1, GAS2, ARL2, ANAPC15, RPS3, PHB2, TUBA1C, BTG1, NUP37, PPP1CC, HAUS4, RAD51B, CCNB2, CYP1A1, RPS15A, MAPK3, PLCG2, TM4SF5, AURKB, SLC6A4, RPL23, TOP2A, TEX19, SPC24, LSM14A, UBE2C, TUBB1, BIRC7, FOXO4, CUL4B, SPC25, DDX39B	55	CDK11A, GAK, FOXC1, MDC1, CDKN1A, PLEC, KIFC2, SLC2A8, REC8, TGM1, THBS1, TSC2, PKD1, RECQL5, RASSF2, LIMK2, MAPK12	17	RCC1, GJC2, CGREF1, PRKCD, NPM1, PIM1, SND1, SLC39A5, CDK3, PDXP, PIM2	11
HNRNPL	FOXA1, ZFHX3, SEPTIN9, PLCB1, TMEM14B, NSL1, YTHDC2, CDK5RAP1, MAPK14, STXBP4, MIS18BP1, CDK13, RPTOR, MTA3, APP, EML4, CSNK1D, PRKDC, MYO19, BTG3, RAB11FIP3, CDK6, WAPL, AHR, TTC28, CEP192, BANP, TACC1, BTG2, RAD51B, CAMK1, ATRX, CEP295NL, CYP26B1, RASA1, BCAT1, EGFR, MIR21, SPRY1, GEN1, PKN2, SIAH1, EPB41L2, CD2AP, PTP4A1, PCM1, RMDN1, FBXW11, RPS6KA3, ZC3HC1, NEDD9, UBR2, SPTBN1, FOXC1, NCAPG,…	235	TUBB2A, FBXW5, DUSP13, APBB1, DDIT3, RGCC, THBS1, PKD1, TUBB3, TM4SF5, JUNB, MIF, TUBB, BAG6, DDX39B	15	CDCA8, GPSM2, BRINP2, ASPM, KIF14, CENPF, CENPA, BUB1, STEAP3, CDC25A, CEP135, CCNG2, CENPE, TRIM36, KIF20A, CDC25C, CCDC69, PTTG1, ANLN, DBF4, NCAPG2, ESCO2, PBK, TEX15, MYBL1, NPR2, CEP55, MKI67, KIF18A, CCND2, MDM1, RAN, BORA, DLGAP5, NUSAP1, CCNB2, KIF23, PRC1, PLK1, STAT3, AURKA, ERCC6L, CETN2, PPP1R10, DDX39B	45		0	CDK1, CKAP2, TOP2A, SPC25	4
HNRNPA1	FOXN3, BCL2L1	2	FBXO6, ZBTB17, HFM1, PHGDH, BTG2, ID2, TTN, PARD3B, INHA, WDR6, SIAH2, CKS1B, ZBED3, IRF1, CCDC69, DUSP1, UBD, CDKN1A, PKHD1, TNFAIP3, GPER1, MLXIPL, STAG3L2, ASNS, STAG3, NPR2, SLC2A8, NOTCH1, RASSF4, FGFR2, PRAP1, ARNTL, MAP3K11, IFFO1, SLC39A5, FOXA1, THBS1, FES, NR2F2, EME2, E4F1, KDM8, NUPR1, TP53I13, RAB11FIP4, LLGL2, SPHK1, GATA6, ATF5, BMP2, CABLES2, PRR5, CDKL5, TSPYL2, KLHL13, SMC1A, TU…	61	E2F2, ID3, AUNIP, SFN, GPR3, RPA2, RCC1, CDCA8, KIF2C, RAD54L, STIL, ORC1, NDC1, GPSM2, SLC16A1, TXNIP, IQGAP3, NES, NUF2, BRINP2, ASPM, KIF14, CDK18, NEK2, CENPF, ROCK2, CENPA, CGREF1, NCAPH, BUB1, MCM6, WDR12, TUBA4A, HJURP, FANCD2, CTDSPL, KIF15, CDC25A, NEK4, CEP97, MCM2, TOPBP1, PLSCR1, ECT2, TACC3, NCAPG, PPAT, LIN54, CENPE, MAD2L1, CCNA2, SPRY1, PLK4, MND1, CEP44, TRIP13, RAD1, CCNB1, CENP…	200	AJUBA	1	EML4	1
PRPF4	KLHDC3, CTDSP1, AURKA, NPM2, MACROH2A1, DCTN1, SEPTIN9, CENPX, BIRC5, SRC, CHMP1A, PLCB1, RAB11FIP3, MLXIPL, PPM1A, CD2AP, TENT4B, EGFR, GTPBP4, ODF2, ARF1, TUBGCP6, TAOK1, STAT5B, IGF2, CSNK1D, RANBP1, CCNL1, PLEC, SEPTIN2, CLTCL1, PDXP, FANCA, WAC, CDK2AP1, YWHAE, XPO1, CUL4A, SMAD3, AURKAIP1, MIR26B, WTAP, DDX3X, AKT1, LLGL2, RPS6KA3, CLIC1, DOT1L, ERCC2, NOP53, SRPK2, EZH2, UPF1, MAPRE1, HIPK…	334	ARNTL, DCDC1, BIRC3, CYP1A1, TEX19, CCNB3, HSPA1A	7	SFN, RCC1, CDC20, TXNIP, NES, ARL8A, GEN1, CENPA, BIN1, IRF1, PDGFRB, EDN1, SOX4, CCND3, HECA, TEX15, ZNF703, CDKN2A, CDKN2B, SAPCD2, CEP55, CCNJ, PAX6, SIPA1, CCND2, CDCA3, TUBA1A, CDK4, RB1, VASH1, MAP2K1, PRC1, NUPR1, CDT1, TP53, CDC6, NDC80, TUBB6, CEBPA, UBE2S, DDX39B, UBD	42	BCL6, PRAP1, BAG6	3	LMNA, MAPK13, PTP4A1, CTDSP2, TUBB3, RASSF2, KIF3B, PIM3, FLNA, SMC1A	10
HNRNPU	WDR6, DHCR24, SPTBN1, SRC, SMAD3, LIMK2, FOXN3, SEPTIN9, HIPK2, CSNK1D, PLCB1	11	PLK3, BTG2, MAPRE3, TUBA4B, TREX1, PDGFRB, AIF1, TTBK1, ZNF703, TMEM8B, MRPL41, PRAP1, USP2, IFFO1, CDKL1, EID1, PML, CHTF18, EME2, E4F1, ERN2, CDT1, CDK10, TOM1L2, SLC6A4, TUBG2, PRKAR1A, LLGL2, MISP, FSD1, WIZ, CCDC124, RTEL1, SUSD2, MEI1, TSPYL2, SPIN2B, MIR29A, SMC1A, TUBB, HSPA1B, HSPA1A, BAG6	43	RCC2, KIF2C, NDC1, PRKACB, UHMK1, ASPM, KIF14, ZBED6, CENPF, CCSAP, HNRNPU, CENPA, ECT2, LIN54, CENPE, SKP2, CCNB1, KIF20A, CDC25C, LSM11, PTTG1, EDN1, TRIM39, PIM1, CENPQ, TTK, PLAGL1, EGFR, TNKS, MYBL1, TERF1, RAD54B, MAP3K8, AVPI1, FEN1, UVRAG, BIRC2, ZW10, CCND2, CDK4, HMGA2, PTPN11, CENPJ, REC8, FANCM, RAD51, CCNB2, CHTF8, NDEL1, ATAD5, PRR11, CHMP1B, PIK3C3, TPX2, MYBL2, DDX39B, BAG6, TUBB	58	MLXIPL	1	CTDSPL, RPS6KA3	2
RBM22	CDK5RAP1, CTBP1, CENPX, AXIN2, MYH9, USP19, TXNL4A, BRD4, SFPQ, CDK13, KHDRBS1, MX2, TCF7L2, TUBGCP6, MAP3K8, KPNB1, MIR21, SEPTIN9, SEPTIN7, CSNK1D, PLSCR1, AKAP8L, DNM2, OSGIN2, TBX3, GTPBP4, RIF1, TBCD, DDRGK1, TGM1, RASSF1, CDC123, CHAMP1, USP33, NDE1, SIK1, UBR2, YTHDF2, NOLC1, AKT2, AKAP8, NOP53, CDK18, POLDIP2, NAT10, CDK5RAP2, TACC1, SRC, HSP90AB1, NEK6, TFDP2, RTKN, HCFC1, STAMBP, MDC1, …	124	KLHL21, ZBTB17, SFN, GPR3, PLK3, JUN, GADD45A, TXNIP, NES, UHMK1, BRINP2, ARL8A, BTG2, DYRK3, TGFB2, TP53BP2, KLF11, RHOB, MAPRE3, CYP26B1, STEAP3, ACVR1, PPP1R1C, NABP1, HECW2, TUBA4A, UBE2E2, KLHL18, NEK11, MLF1, MECOM, SOX2, EREG, HERC5, HPGD, CASP3, PLK2, TRIM36, CCNJL, DUSP1, TUBB2A, TUBB2B, SOX4, TNF, BAK1, CDKN1A, EGFR, CDK14, TEX15, ZNF703, SFRP1, SDCBP, CHMP4C, GEM, CDKN2A, CDKN2B, KLF4,…	102	TP73, E2F2, AUNIP, CLSPN, CDCA8, CDC20, KIF2C, TAL1, CDKN2C, ORC1, NDC1, DHCR24, GFI1, SASS6, PSRC1, SLC16A1, PHGDH, CKS1B, IQGAP3, NUF2, ASPM, KIF14, NEK2, DTL, NSL1, CENPF, CCSAP, EXO1, CENPA, CGREF1, MTA3, NCAPH, MCM6, SPC25, BARD1, CTDSP1, INHA, HJURP, CAMK1, FANCD2, KAT2B, CTDSPL, KIF15, CDC25A, MCM2, SMC4, BCL6, TACC3, NCAPG, LIN54, CENPE, MAD2L1, CCNA2, PLK4, MND1, TRIP13, SKP2, CENPK, CCN…	238	RHOC, FOXC1, CCND3, SIRT7, DAPK3	5	CAMK2N1, NASP, RAD54L, STIL, EML4, BUB1, OBSL1, TERT, NEDD9, TRIM39, TNFAIP3, MLXIPL, XRCC2, RMI1, TUBA1B, CTDSP2, PLK1, KIF22, FBXO31, CDT1, FANCA, KIF18B, UBE2C, RTEL1, GTSE1, RPS6KA3, PPP1R10	27
QKI	RPTOR, INTS13, CDK13, SLF1, CEP250, PIAS1, FIGN, SETD2, PROX1, EML4, CCNY, CRLF3, PAK4, MYH10, FOXA1, FOXC1, SFPQ, STK33, CEP192, ZFHX3, CELF1, MAP2K6, PELO, PHACTR4, RTTN, GFI1, PTPRK, EPS8, PCM1, DAB2IP, MIR29C, PCNP, MELK, PARD3, INSM2, TLK1, MDM2, SETMAR, TRIM71, MEIS2, CDC42, YY1AP1, RAD51B, CDK6, STAG1, SPTBN1, MRE11, DIS3L2, CEP120, PKP4, CLTC, PPME1, PPP3CA, AXIN2, CDK5R1, VRK1, RAD54L, H…	391	PLK3, JUN, NES, RGS2, CDK18, MAPRE3, NABP1, KIF3A, SYCP2L, SOX4, MDC1, MSH5, CUL9, MEI4, TNFAIP3, STAG3, MIR29B1, PIWIL2, ZNF703, CCNE2, CDKN2B, TMEM8B, DUSP13, BRSK2, ARNTL, DCDC1, GOLGA8A, GOLGA8B, THBS1, EID1, SLX4, CCP110, ERN2, CYLD, CTC1, SLC6A4, STRADA, TIMP2, FSD1, BIRC7, SUSD2, DMC1, STAG3L3	43	ID3, SYF2, SFN, ORC1, CKS1B, GJC2, ID2, ZFP36L2, INHA, CAMK1, KLHDC8B, RPL24, NEK11, CCNG2, SNX18, CDK7, UBE2B, CCDC69, CCNG1, NPM1, UBD, CDKN1A, CENPQ, FZD3, EIF4EBP1, RPS6, DCTN3, NEK6, GFI1B, SAPCD2, AVPI1, FGFR2, PRAP1, SAC3D1, RPS3, HSPA8, PHB2, CDK4, CTDSP2, TRIAP1, APEX1, CDKN3, OIP5, RPS27L, CIB1, RPS15A, NUPR1, PLCG2, CDT1, RPL26, NLE1, RPL23, SPHK1, TUBB6, CEBPA, UXT, CETN2, SPC25, DDX3…	60	NEK10, YTHDC2, MAGI2, DMTF1, SMC1A	5	RCC1, SLC16A1, STEAP3, PTP4A1, SND1, TGFBR1, TOM1L1, FBXO7	8
U2AF1	NEK3, CUL4A, HTRA2, SYCP3, MIR19B1, ZNF655, SON, WTAP, KIF13A, ACTR8, CUL7, MIR34A, CCNI, STAG3L4, RIF1, CELF1, ANKRD17, DNM2, FBXO31, PLK4, ZNF207, AJUBA, PTP4A1, TUBGCP6, MIR21, EML4, PRKAR1A, GIGYF2, UPF1, CDK5RAP3, ANAPC5, YTHDF2, MIR222, SPTBN1, DYNLT1, CEP192, REC8, EPB41L2, TP53, RASSF2, PKP4, IFFO1, RAB11FIP3, SUN1, BTG3, DTL, NSUN2, FBXL6, DCTN2, CSNK1D, IST1, RPS6KA3, NEDD9, RCC2, NUP21…	68	CDK11A, ZBTB17, PLK3, JUN, GADD45A, SH3GLB1, RGS2, PROX1, E2F6, LPIN1, RHOB, PPP1R1C, PER2, UBE2E2, CHMP2B, MECOM, SKIL, TET2, EGF, FBXW7, HPGD, CASP3, PLK2, APC, FOXC1, SOX4, TRIM39, PPP1R10, AIF1, CDKN1A, HECA, EZR, GNAI1, ABCB1, PIWIL2, NKX3-1, ZNF703, VCPIP1, GEM, CDKN2B, ANXA1, KLF4, SLC2A8, ERCC6, TRIM21, ARNTL, PAX6, PRDM11, FOSL1, CYP27B1, CLIP1, CHFR, RGCC, SPRY2, ZFP36L1, THBS1, INO80, …	80	RCC1, CDCA8, CDC20, KIF2C, NASP, RAD54L, CDKN2C, NDC1, GPSM2, PSRC1, IQGAP3, NUF2, KIF14, NEK2, CENPF, CENPA, CGREF1, NCAPH, BUB1, INHA, HJURP, FANCD2, KIF15, MCM2, TACC3, NCAPG, LIN54, MAD2L1, CCNA2, MND1, TRIP13, TERT, CENPK, CCNB1, KIF20A, CDC25C, PDGFRB, PTTG1, BOD1, SYCP2L, MSH5, KIFC1, EFHC1, TTK, PLAGL1, ANLN, EZH2, NCAPG2, REEP4, PBK, MYBL1, E2F5, TMEM67, HAUS6, TMEM8B, SAPCD2, CDK1, KIF1…	122	NABP1, CUL9, ASNS, BAG6, DDX39B	5	FANCA	1
SF3A3	DYNC1H1, CENPX, CEP250, ODF2, SPIRE2, CHTF18, TPR, CENPV, E2F4, BIRC5, SPTBN1, MAU2, TCF7L2, PRC1, OR2A4, WTAP, TBCD, TUBGCP2, EHMT2, POLE, RAB11FIP3, LZTS2, ANAPC5, FBXW5, MADD, DHCR24, HNRNPU, VCP, CCNJ, CENPT, CTDSP2, FANCA, IST1, TOP3A, HCFC1, FBXO31, TENT4A, XPO1, ERCC3, AKT2, FLNA, TRIOBP, KIF18B, ARAP1, BAX, KHDRBS1, DOT1L, MLXIPL, ZWINT, TAF6, PCM1, TSC2, RCC2, MCM3, CDK5RAP3, PLK1, CCND1…	121	CDK11A, ZBTB17, ID3, PLK3, JUN, GADD45A, BTG2, TGFB2, ADAM17, RHOB, MAPRE3, ZFP36L2, CCNT2, ARL8B, KLHL18, KLHDC8B, HES1, CASP3, PLK2, IRF1, SRA1, DUSP1, EDN1, SOX4, BAK1, CCND3, MAD2L1BP, AHR, GNAI1, ABCB1, SMARCD3, TRIM35, CHMP4C, TP53INP1, KLF4, SLC2A8, NOTCH1, HRAS, SIPA1, FOSL1, RAD9A, MDM2, IGF1, TRIAP1, CDK2AP1, CHFR, ZFP36L1, CINP, THBS1, INO80, FES, E4F1, DCUN1D3, ERN2, NUPR1, TXNL4B, PP…	74	RUNX3, EPB41, AGO4, HFM1, SLC16A1, IQGAP3, NES, NUF2, KIF14, CDK18, DTL, EXO1, CGREF1, PPP1CB, SPC25, TUBA4A, INHA, FANCD2, CTDSPL, KIF15, SPICE1, MCM2, CCNG2, LIN54, CENPK, CENPH, CDC25C, PDGFRB, CCNG1, MDC1, AIF1, MSH5, HSPA1A, KIFC1, PIM1, EPB41L2, ANLN, STAG3L1, MAGI2, CDK14, ZCWPW1, ESCO2, TACC1, MYBL1, TMEM67, FBXO43, PTCH1, CDC26, CDK1, STOX1, KIF11, FGFR2, MKI67, E2F8, RAD51AP1, CDCA3, PD…	88	RHOC, TXNIP, GAK, CDKN1A, PTP4A1, AJUBA, FLCN, AXIN2, CSNK1D, AKAP8L, FBXL6	11	EML4, CTDSP1, NCAPG, CUL7, SLC39A5, AURKB, RPS6KA3, TUBB	8
BUD13	POLE, SPDYA, EGF, ZFP36L1, CENPV, CDC73, CENPX, HHEX, USP22, SRC, GADD45A, RFWD3, VCP, PKMYT1, FLNA, PPP1R10, EPB41, EIF4G1, UPF1, SIRT7, CENPJ, MAPK13, DOT1L, HDAC3, PRPF40A, NUMA1, HEPACAM, DDX3X, ARAP1, DNM2, TXNIP, YTHDF2, DDB1, RPS15A, SRSF2, CDKN1B, KPNB1, KIF22, MCM3, WTAP, CCNL1, PLK1, CDKN1A, CEP250, CHMP4B, ANKLE2, NEDD9, FOXN3, E2F4, MCM4, NSUN2, CDK6, MYO19, RPTOR, FBXW5, FANCA, PROX1…	243	LMLN, ABCB1, BIRC3, THBS1, FSD1, JUNB, TUBB1, SUSD2, UBD	9	CDC25C, SAPCD2, NUPR1, NLE1, CEBPA	5	SMC1A	1		0
U2AF2	GIGYF2, PPP5C, TACC2, EPB41L2, NCOR1, CDK16, CLOCK, EML3, PIAS1, PCID2, PPME1, UHRF2, EIF4G1, PKN2, CUL7, UBE2B, TENT4A, CDC27, TOPBP1, VCP, PTPRK, FOXA1, CEP68, CACUL1, KMT2E, SYCP3, TFDP1, CCAR2, CCNE2, PIK3R4, BANP, AHR, TRAPPC12, ZNF207, PLCB1, CTCF, PRKAR1A, FOXN3, FZD9, NEK9, MTA3, ATM, EML4, PLRG1, RB1CC1, URGCP, CDK12, TAF2, WRN, PDS5A, MNAT1, SDCBP, AXIN2, ASNS, BAG6, PHIP, PRKDC, NDEL1,…	390	MIIP, ZBTB17, SFN, JUN, GADD45A, RHOC, ARHGEF2, ARL8A, BTG2, RHOB, BIN1, PPP1R1C, TUBA4A, MECOM, PLK2, APC, CCNJL, DUSP1, RGS14, TUBB2A, TUBB2B, SOX4, BAK1, CDKN1A, MAGI2, ZNF703, GEM, CDKN2A, CDKN2B, TMEM8B, KLF4, SLC2A8, SVIL, ECD, DUSP13, PRAP1, PAX6, MEN1, MAP3K11, SIPA1, FOSL1, CDK2AP2, USP2, PTPN6, TUBA1A, TUBA1C, NR4A1, RAB35, RGCC, CCNK, PPP1R13B, MEIS2, CCPG1, PML, FES, NUPR1, TUBB3, MNT…	87	E2F2, AUNIP, STMN1, RCC1, CLSPN, CDCA8, CDC20, KIF2C, NASP, RAD54L, STIL, CDKN2C, ORC1, NDC1, HFM1, SASS6, GPSM2, CKS1B, IQGAP3, NUF2, TPR, ASPM, KIF14, NEK2, CENPF, LIN9, EXO1, GEN1, CENPA, PPM1G, MSH2, MSH6, CHMP3, NCAPH, SPC25, BARD1, HJURP, FANCD2, KIF15, CDC25A, MCM2, TFDP2, TACC3, PPAT, LIN54, CENPE, MAD2L1, CCNA2, MND1, CEP44, TRIP13, CENPK, CCNB1, CENPH, RAD17, KIF20A, CDC25C, CCDC69, PTT…	214	GPR3, PROX1, LPIN1, ACVR1, APBB2, PPP1R10, MDC1, DDX39B, EHMT2, CUL9, KIFC2, LRP6, ZFP36L1, THBS1, PKD1, TAOK2, RNF167, CHD3, CDK5R1, RPS6KB1, CSNK1D, AKAP8L, MAU2, EP300	24	PSRC1, CGREF1, ALMS1, BUB1, ANAPC1, MCM6, XPC, TOP2B, STAG1, CCNL1, SMC4, NCAPG, PLK4, RAD1, CCNH, CETN3, HDAC3, GMNN, PIM1, CD2AP, MCM3, EFHC1, EZH2, PCM1, NPM2, RMDN1, MTBP, HAUS6, RPS6, CDK5RAP2, CNTRL, ODF2, PTEN, HELLS, RRM1, NAT10, CKAP5, NCAPD2, ANAPC5, POLE, HAUS4, SRSF5, MLH3, BUB1B, RBL2, RFWD3, FANCA, MYH10, LIG3, CDC6, PSMC3IP, TUBD1, PIK3C3, CDC25B, MCM8, TUBGCP6, RPS6KA3, USP9X, DDX…	59
TIAL1	SON, RTEL1, NSUN2, CCND1, HMGA2, KIZ, CCNL1, AKAP8L, PRKAR1A, CDKN1B, DYNLT1, PTPRK, CTNNB1, SFPQ, NEK9, TTC28, RPRD1B, PRPF40A, CLASP1, CEP68, SETD2, BIRC2, APBB2, CSNK1D, PUM1, PCM1, MIR26B, TERF2, ARPP19, PLCB1, TARDBP, RASSF2, ACTR2, SPTBN1, CENPX, MDM4, TUBGCP2, ENTR1, RABGAP1, AXIN2, PROX1, TSC1, RAD23A, NABP1, NUP88, CSNK1A1, NIPBL, MIR19B1, UBR2, PPP1R10, PTP4A1, CDK19, ERH, GOLGA2, TCF7L…	108	WRAP73, KLHL21, FBXO6, MIIP, ZBTB17, CROCC, PLK3, GADD45A, MAEL, BTG2, LPIN1, DNMT3A, MAPRE3, TUBA4B, KAT2B, KLHDC8B, PARP3, NEK11, SIAH2, HPGD, SRA1, BAK1, CDKN1A, TTBK1, PKHD1, GPER1, MLXIPL, SMARCD3, NPM2, TRIM35, ZNF703, SCRIB, FBXL6, KIFC2, TMEM8B, SLC2A8, NOTCH1, FBXW5, ANAPC2, MRPL41, KLLN, PRAP1, HRAS, BRSK2, DCDC1, SAC3D1, FOSL1, CEP164, USP2, IFFO1, REC8, CHMP4A, TGM1, CAPN3, EID1, BBS4…	101	E2F2, AUNIP, STMN1, RCC1, EPB41, CLSPN, AGO4, CDCA8, CDC20, KIF2C, NASP, RAD54L, STIL, CDKN2C, ORC1, NDC1, SASS6, CDC14A, GPSM2, PSRC1, SLC16A1, TXNIP, CKS1B, ARHGEF2, IQGAP3, NES, NUF2, ASPM, KIF14, ZBED6, NEK2, INTS7, DTL, CENPF, LIN9, CCSAP, EXO1, HNRNPU, CENPA, CGREF1, PPP1CB, SPAST, CALM2, MSH2, MSH6, ALMS1, NCAPH, BUB1, ANAPC1, TTL, RIF1, PKP4, FIGN, SPC25, BARD1, USP37, HJURP, FANCD2, AZI2…	310	GAK, CUL9, MDM2, TUBB, BAG6, CLIC1	6	CDC7, ROCK2, EML4, XPO1, MCM6, CTDSPL, LIN54, PELO, NEDD9, TUBB, CLIC1, HSP90AB1, EPB41L2, EZH2, MYC, CHEK1, YEATS4, IPO5, PCID2, TFDP1, FOXN3, MAPK6, RPS15A, ZFHX3, FANCA, CENPV, RPL23, PSMC3IP, SOX9, TUBB1, APP, RPS6KA3, LSM14A	33
MATR3	NSL1, RAD51B, SEPTIN9, CLASP1, WTAP, TTC28, FOXC1, MTA3, ROCK2, RPTOR, SETMAR, PLCB1, DYNLT1, MNAT1, HMGA2, DLG1, PUM1, PTPRK, FBXO31, ITGB1, TENT4A, E2F3, NIPBL, CCNT2, CHEK1, TLK1, PCM1, CASP2, MAPK1, BIRC2, FOXA1, ANKRD17, RPRD1B, EP300, EVI5, CELF1, TBCD, RALA, SETD2, CUL3, MAGI2, WRN, BCL2L11, RPS6KA3, PKP4, CUL1, INSM2, USP3, PABIR1, NSMCE2, PTEN, MIR29C, PIAS1, PDS5A, MAPK6, PIK3C3, RASA1,…	144	E2F2, GPR3, CLSPN, LSM10, PLK3, NES, MAEL, BTG2, DYRK3, MAPRE3, PRKCE, CYP26B1, BIN1, NABP1, HECW2, TUBA4B, KLHL18, LMLN, PKD2, CASP3, TERT, PPP2CA, TUBB2B, SOX4, UBD, TNF, CDKN1A, CCND3, EZR, ACTB, GNAI1, MIR29B1, SMARCD3, PINX1, REEP4, NKX3-1, ESCO2, TEX15, ZNF703, RRS1, LRRCC1, CCNE2, PLEC, BOP1, FBXL6, CDKN2A, KLF4, SLC2A8, NOTCH1, MRPL41, HELLS, FBXL15, MKI67, HRAS, BRSK2, APBB1, SAC3D1, SIP…	105	AGO4, CDKN2C, GFI1, TXNIP, PMF1, UHMK1, CDK18, CGREF1, PARD3B, CTDSP1, RPL24, BCL6, CCNG2, LIN54, CEP44, HPGD, CDK7, PDGFRB, CCDC69, LSM11, CCNG1, NPM1, BOD1, NEDD9, EDN1, AIF1, PIM1, SBDS, THAP5, NUGGC, COPS5, ZNF16, RPS6, TMEM8B, PDCD4, IGF2, GAS2, ANAPC15, RPS3, RBM7, HEPACAM, SLC39A5, CTDSP2, BTG1, PPP1CC, CDK8, SETDB2, SPRY2, CCNB1IP1, HAUS4, TGM1, BMP4, CYP1A1, SNX33, NR2F2, RPS15A, MAPK3, …	80	CDC7, ATR, CDK6, SCRIB, STK33	5	EML4, CTDSPL, SPRY1, CDK19, HBP1, SND1, HIPK2, RB1CC1, CDC14B, CRADD, FOXN3, LCMT1, LSM14A	13
SRSF9	RPTOR, CDK5RAP3, MAD1L1, TBCD, SPHK1, CTBP1, NASP, CTNNB1, CSNK1D, IFFO1, MAEA, CENPX, SEPTIN9, HMGA2, NIPBL, KAT2A, TRIM39, CCNI2, CUL7, TACC1, CLTC, MYO19, RBM14, MCM3, ASNS, ZBED6, PIM3, PRR5, FOXN3, RPS6KA3, AJUBA, UBE2I, CDK12, PTP4A1, CCDC57, TAOK2, NUMA1, HEXIM1, SPRY1, NDEL1, ANKLE2, FZD9	42	CROCC, SFN, PLK3, JUN, TXNIP, NES, HMCN1, BTG2, ROCK2, SPDYA, BIN1, NABP1, TUBA4A, PELO, CCNJL, DUSP1, TUBB2B, SOX4, MAPK13, CDKN1A, CCND3, HECA, DMTF1, CDK6, SRPK2, LEP, TEX15, ZNF703, OSGIN2, GEM, PLEC, KIFC2, CDKN2B, KLF4, PTPN3, SLC2A8, SVIL, MAP3K8, DUSP13, PRAP1, APBB1, ARNTL, SIPA1, FOSL1, CCND2, TUBA1A, DDIT3, MDM2, RGCC, REC8, TGM1, THBS1, EID1, MEIOB, NDE1, ERN2, TUBB3, KCTD11, TIMP2, T…	72	FBXO6, AUNIP, STMN1, CDCA8, CDC20, KIF2C, RAD54L, STIL, CDKN2C, ORC1, DHCR24, SLC16A1, CKS1B, NUF2, NEK2, DTL, CENPF, EXO1, CENPA, NCAPH, BUB1, SPC25, PPP1R1C, PARD3B, HJURP, KIF15, TPRA1, MCM2, TACC3, NCAPG, LIN54, CENPE, MAD2L1, CCNA2, MND1, SKP2, CENPK, CCNB1, KIF20A, CDC25C, PTTG1, AIF1, KIFC1, TTBK1, CENPQ, TTK, CENPW, FBXO5, RPA3, ANLN, CDK5, ESCO2, PBK, NUGGC, MYBL1, FBXO43, DSCC1, ZNF16, …	138	TRAPPC12, FOXC1, AXIN2, PPP1R10	4	MLXIPL, CHTF18, TOP2A, EHMT2	4
RBM15	P3H4, FBXO31, NEDD9, SRSF2, BCL6, TCIM, MYC, SPRY1, PIM1, AXIN2, TUBB4B, WDR6, SOX9, ZFP36L2, AJUBA, RHOB, RBM14, EML4, TNFAIP3, RECQL5, HSP90AB1, CCN2, TUBB, PKD1, YWHAE, CITED2, MAP3K11, SON, PDXP, SPHK1, CTDSP2, AKAP8L, ENTR1, PSME2, BIRC5, TENT4A, PPM1D, PLK1, CDK12, CDKN1B, FBXW5, CDK9, TBX3, BCL2L1, RPS6, JUND, PIM3, UBB, HNRNPU, PPP1R10, UPF1, CABLES1, FBXL12, ZPR1, TRNP1, CDKN1A, H2AX, IS…	77	TAL1, NES, KLF11, NABP1, TUBA4A, EREG, PELO, TUBB2A, RPS6KA2, MAGI2, CDKN2A, TUBAL3, PAX6, DDIT3, CDKL1, VASH1, THBS1, ERN2, TUBB6, FSD1, JUNB, BRSK1, LIF, PDGFB	24	RAD54L, MCM2, LIN54, SKP2, KIF20A, CCDC69, HSPA1B, MLXIPL, ESCO2, FBXO43, NPR2, ASAH2, ZWINT, FGFR2, RAD51, CYP1A1, TICRR, CHTF18, RAB11FIP4, CDC6, KIF18B, MAP2K6, LIG1, SUSD2, FBXL6, MSH5	26	JUN, TXNIP, DUSP1, ZFP36L1, SIK1	5	CEBPA	1
PPIG	GAK, KAT2A, NUP88, CDK5RAP2, PRKCA, CEP164, MICAL3, NEK9, MIR711, CKAP5, GPR3, DDX11, ANAPC5, KIZ, ANAPC10, ERCC2, INTS3, HTT, MIF, CDC45, SLC39A5, CHTF18, TNKS, H2AX, RASSF1, USP39, PCNT, IQGAP3, CSNK1D, NUDC, DDB1, CUL9, AKT1, PHIP, USP8, WEE1, DDX12P, CENPT, CCDC57, XPC, SEPTIN8, AKT2, MYBBP1A, TP53BP1, RHNO1, PIDD1, PLCB1, GTSE1, ATM, RECQL5, ODF2, CENPX, SIRT2, MARF1, TSC2, CTDSP1, NUP214, A…	575	ARNTL	1	BARD1, MSH5	2	TUBB, BAG6	2	CEP152, BAG6, TUBB	3
EFTUD2	KNSTRN, EIF4G1, LLGL2, PIDD1, PRKCD, DYNC1H1, ANAPC5, CENPX, PLEC, SFPQ, MLXIPL, HNRNPU, SPHK1, P3H4, GTPBP4, HAUS5, THOC5, POLA1, BRD4, AJUBA, CCNK, DNMT3A, THOC1, PKD1, MAU2, CHMP1A, BMP4, GADD45A, ARHGEF2, TSC2, ZNF655, SIK1, RPS6KA3, LZTS2, RNF4, CDC20, CTDSP1, NLE1, FLNA, TBRG4, GJC2, RHOC, NPM1, MAEA, CSNK1D, STRADB, WTAP, GOLGA2, TERB1, MIR711, CDKN1A, SCRIB, DYNLT1, SLC2A8, MAPK13, E2F4, …	316	CUL9, CDKN2B, TUBA1A, ERN2, GATA6, RASSF2, UBD	7	ID2, INHA, CDC25C, BOD1, CDCA5, CIT, NUSAP1, TOP2A, TUBB1, BIRC7, PDXP	11	PLK3	1	PSRC1, LIN54, TUBB, PIM1, SAPCD2, FOXN3, POLDIP2, BAG6	8
LARP7	FOXN3, HSPA8, SENP6, MSX1, TEX14	5	ID3, SFN, NES, TUBB2B, CCND3, ZNF703, FBXL6, CDKN2B, MRPL41, TUBB6, GATA6, JUNB, GIPC1	13	LIN54, PIM1, FBXO43, FGFR2, NUPR1, CHTF8, MSH5, BAG6	8		0		0
PCBP1	TLK1, SEPTIN9, DHCR24, IGF2, CFL1, CLIC1, TUBB, ROCK2, MLXIPL, CDK18, DDB1, EIF4G1, YWHAE, BAG6, CCNI, UPF1, RAD23A, DDX39B, CLTC, ACTB, DOT1L, EML4, JUND, TBCD, SPTBN1, OBSL1, H2AX, RHOB, FLNA, GNAI2, CTDNEP1, CDK16, EIF4G2, PROX1, USP22, PRKAR1A, CAMK2N1, MICAL3, ZFP36L2, FBXO31, CABLES1, RAB11FIP3, RNF167, MIR26B, PDCD2L, ARAP1, ZBTB17, PPME1	48	CROCC, E2F2, GPR3, PLK3, TAL1, JUN, NES, BTG2, DYRK3, TGFB2, STEAP3, HECW2, ATR, PKD2, TERT, IRF1, CAMK2A, CCNJL, EDN1, SOX4, UBD, CCND3, TNFAIP3, FZD9, TEX15, ZNF703, TMEM67, CCNE2, CDKN2A, CDKN2B, SLC2A8, STK33, ARNTL, SIPA1, FOSL1, BIRC3, USP2, TUBA1A, POLE, RGCC, POU4F1, REC8, VASH1, THBS1, EID1, PKD1, ERN2, MYBBP1A, TIMP2, GATA6, MISP, CDKN2D, JUNB, GIPC1, ATF5, LIF, LIMK2, MEI1, TSPYL2, HSP…	61	FBXO6, STMN1, RBBP4, CDCA8, SLC16A1, NEK2, GJC2, ID2, STRADB, TUBA4A, INHA, PRKCD, RPL24, LIN54, MAD2L1, MND1, CETN3, PGGT1B, CDC25C, LSM11, PTTG1, CCNG1, PIM1, CDK19, PBK, E2F5, CHMP5, PRAP1, RPS3, E2F7, CRADD, KNTC1, MZT1, HAUS4, RAD51B, CCNB2, CYP1A1, NR2F2, RPS15A, MAPK3, CDK3, TEX19, VPS4B, GADD45B, SPC24, PRKACA, LSM14A, TUBB1, PDGFB, UXT, CUL4B, HSPA1A	52	CDKN1A, TGM1	2	BIRC5, CALM3	2
DDX3X	LRP6, TMEM250, SPTBN1, UPF1, LZTS2, PRKDC, CTBP1, AXIN2, CHMP3, SMARCB1, CENPX, HTT, CSNK1A1, PPM1G, FLNA, USP9X, TACC1, ANAPC1, TP53I13, TUSC2, DYNC1H1, ACVR1B, STK11, SPHK1, WTAP, TUBA1C, SMC3, ILK, BTG3, RNF167, HSF1, MIF, PAFAH1B1, NEK7, AURKAIP1, RPS6KA1, CDK16, OBSL1, KIF13A, RMDN1, CTDSPL, ANAPC11, STK35, TTL, SEPTIN2, UBE2S, TRNP1, TFDP2, TGFB1, NASP, EIF4G1, POLDIP2, NIPBL, AKT2, SEPTIN9…	345	SFN, GPR3, PBX1, BRINP2, ARL8A, BTG2, DYRK3, IRF6, MAPRE3, PRKCE, CYP26B1, BCL2L11, PPP1R1C, KLHL18, MLF1, LMLN, PKD2, HERC5, HPGD, TPPP, CCNO, KIF3A, CCNJL, FOXC1, SOX4, BAK1, CDKN1A, CCND3, CUL9, PKHD1, HECA, DYNLT1, GPNMB, GNAI1, ABCB1, ALKBH4, SMARCD3, NKX3-1, TEX15, ZNF703, OSGIN2, KIFC2, CDKN2A, CDKN2B, ANXA1, KLF4, TUBAL3, FBXL15, BRSK2, TRIM21, PAX6, SIPA1, FOSL1, CREBL2, TUBA1A, USP44, P…	78	E2F2, STMN1, RCC1, PUM1, CLSPN, CDCA8, CDC20, KIF2C, RAD54L, STIL, ORC1, SASS6, PSRC1, CKS1B, IQGAP3, NUF2, ASPM, KIF14, MDM4, DTL, CENPF, LIN9, GJC2, CCSAP, EXO1, NCAPH, BUB1, MCM6, SPC25, PARD3B, INHA, HJURP, FANCD2, KIF15, MCM2, SMC4, BCL6, TACC3, NCAPG, CEP135, CENPE, MAD2L1, PLK4, MND1, CEP44, TRIP13, TERT, CENPK, CCNB1, CENPH, CDK7, KIF20A, CDC25C, LSM11, PTTG1, NPM1, NEDD9, KIFC1, TTK, CDK…	173	ZMPSTE24, STEAP3, SLC2A8, MRPL41, LGMN, CCPG1, TAOK2, PSME3, HEXIM1, TIMP2, CTDP1, CEBPA	12	SLC16A1, TPR, NEK2, CENPA, CGREF1, ZFP36L2, RPL24, LIN54, CCNA2, SKP2, BOD1, TUBB, HSP90AB1, MCM3, ANLN, PCM1, EIF4EBP1, MCM4, RB1CC1, RPS6, CKS2, SAPCD2, PARD3, CEP55, MKI67, INCENP, CDCA5, RPS3, HEPACAM, FOXM1, TUBA1B, CDK2, SKA3, PKMYT1, RPS15A, PAGR1, BRD7, RPA1, MYH10, CENPV, CDC6, CHAF1A, UHRF1, PRKACA, JUND, TPX2, E2F1, MYBL2, UBE2C, AURKA, GTSE1, DDX3X	52
HNRNPUL1	SEPTIN9, SLC9A3R1, NAA50, RPS6KA3, BMP4, RANBP1, ZFHX3, CENPX, XRCC3, PTP4A1, NAE1, HIPK2, CUL4A, PAK4, GAK, CTBP1, NEK6, AXIN2, FANCA, MIR16-1	20	KAT2B, ASAH2, RNF167, CHD3, UBD, BAG6, AIF1	7	AIF1, HEPACAM, SKA3, WDHD1, SPAG5, TXNL4A, LSM14A, SPC25	8		0		0
FUBP3	ZFHX3, PRKAR1A, OSGIN2, BIRC2, HHEX, WEE1, NR3C1, STAG2, SENP5, PROX1, NAT10, NEK10, SIAH1, BUB3, SPRY1, TUBGCP3, KIF13A, KHDRBS1, CSNK1A1, AXIN2, XIAP, CDKL4, PIM1, NR2F2, ANKLE2, CEP192, RASSF2, TXNIP, TBX3, KATNA1, UTP14C, DYNLT1, SIK1, MIR29C, PKP4, CCNL1, FOXC1, MYC, PPP1R12A, EPS8, TCF7L2, TUBB3, CCNG2, PTP4A1, IPO5, CDC7, FEM1B, TOP2A, AHR, TACC1, CEP68, CCND1, RAB11FIP4, PRNP, SPDYA, RPS1…	136	POGZ, CENPF, FIGN, NABP1, HTT, CEP135, PKD2, MSH5, STAG3L2, DMTF1, GOLGA2, FGFR2, HEPACAM, REC8, TGM1, ZFYVE26, GOLGA8A, GOLGA8B, TSC2, ERN2, CTC1, THOC1, DOT1L, PPP1R10	24	SFN, SLC16A1, PHGDH, GJC2, INHA, KLHDC8B, CCNA2, CDK7, TUBB2B, GMNN, TTBK1, ASNS, TUBB4B, MRPL41, FBXL15, PRAP1, CDCA5, MAP3K11, CDK4, YEATS4, WDR76, CYP1A1, NUPR1, PLCG2, KCTD11, TUBG1, BECN1, SPHK1, PIN1, CDC37, JUNB, CEBPA, PAK4, MYBL2, MIF, PIM2, UBD, TUBB	38	THBS1, SON	2	ID2, AJUBA, BTG3, HSPA1B	4
RBFOX2	CABLES1, CUL7, SCRIB, ARAP1, GAK, BMP4, FBXW5, CALM3, CDC16, FBXO6, TBCD, PIDD1, PKP4, ADARB1, EPB41, FOXC1, PLEC, FOXA1, CUL4A, LRP5, KATNB1, RAB11FIP3, CENPX, EHMT2, EPS8, TENT4A, CLIP1, TUBGCP3, SMARCB1, SGSM3, ZFHX3, POU4F1, CAPN3, BIRC6, DNM2, PTPRK, HNRNPU, SEPTIN9, PARD3, CTBP1, EML4, FKBP6, GOLGA2, CLTCL1, FBXO31, DUSP3, SMAD3, SPTBN1, CCNP, NUMA1, CSNK1D, FOXN3, CCDC57, SRC, RHOC, MAD1L1…	245		0		0	TUBB2A, FLNA	2		0
SFPQ	TCF7L2, CTNNB1, NEK6, PTP4A1, SEPTIN2, YWHAE, CELF1, SEPTIN9, CDC14B, RPS6KA3, BCL6, FBXW7, SMAD3, MAD1L1, CTBP1, CLASP1, CCDC57, PARD3, AKT2, TRIM71, ZFHX3, GPER1, CDC42, TENT4A, ANKRD17, LRP5, PRKCA, PKP4, CENPX, FBXW11, JADE1, NACC2, CTDSPL, SPHK1, TTC28, FOXN3, BLCAP, AKT1, ROCK2, EML4, CDK6, HMGA2, ARF1, RNF4, BRD4, PAFAH1B1, HIPK2, SRPK2, NEDD9, SNX9, RBM14, GAK, MIR34A, BMP4, RNF2, STAT5B,…	77	ID3, GPR3, PLK3, ARHGEF2, BTG2, RHOB, STEAP3, ZBED3, CCNJL, TUBB2B, PPP1R10, CDKN1A, ZNF703, CDKN2A, CDKN2B, SLC2A8, NOTCH1, MAP3K11, FOSL1, ARAP1, USP2, ZFP36L1, PKD1, NUPR1, MNT, RNF167, GATA6, FSD1, JUNB, WIZ, PPP1R15A, ATF5, RBM38, APP, LIF, TTLL12, FLNA, RAD17, UBD, BAG6	40	SFPQ, GPSM2, NUF2, MDM4, MTA3, KIF15, LIN54, MAD2L1, RAD17, SPDL1, AIF1, DYNLT1, RAD54B, NSMCE2, MAP3K8, CDK1, STOX1, PTEN, FGFR2, IPO7, C11orf80, MIS18BP1, CCNB2, GSPT1, SPAG5, SLC6A4, PRR11, CDC25B, TUBB1, CHEK2, SPC25, DDX39B	32	FOXC1	1	RHEB, SPIRE2, PLCB1	3
DHX30	PDXP, ERCC1, RPS6KA3, TRNP1, CDK2AP1, CAMK2N1	6	MLXIPL, MAGI2, ASNS, FGFR2, ERN1, TUBB, DDX39B	7	CLSPN, TGFA, PLK2, TUBB2B, SYCP2L, EDN1, SOX4, MCM3, CDKN2B, ASAH2, USP2, HEPACAM, CCND2, PDE3A, TUBA1A, NUDT15, WDHD1, THBS1, CHTF8, CDC6, PRR11, TUBB6, UHRF1, RASSF2, CLTCL1, POLDIP2, MDC1, TUBB	28		0		0
HNRNPK	EML4, ARAP1, SENP5, LRP5, INSR, PIDD1, KHDRBS1, SON, GAK, MLXIPL, SEPTIN9, HAUS5, SSTR5, CTDSPL, BMP4, MIR26A1, RBM14, BCL2L1, URGCP, PKN2, CENPX, RAB11FIP3, TXNL4A, NACC2, CHMP4B, RCBTB1, WDR6, FOXN3, DOT1L, TRIM71, RPTOR, INSM1, BIRC5, RTKN, DUSP3, CCNK, SENP6, SOX9, SRC, YWHAE, ZFHX3, HCFC1, TCF7L2, MECP2, SPHK1, LZTS2, CFL1, TFDP1, EIF2AK4, MX2, MARK4, BANP, XRCC3, TBCD, KPNB1, IGF2, YY1AP1, …	198	CROCC, TXNIP, NES, PBX1, NABP1, NEK10, SYCP2L, SOX4, UBD, DDX39B, CCND3, TNFAIP3, RPS6KA2, STAG3L2, CDK6, TEX15, PLEC, BOP1, FBXL6, CDKN2B, KLF4, NOTCH1, MAP3K8, PAX6, EML3, SIPA1, FOSL1, RAD9A, HEPACAM, DDX12P, PDE3A, TUBA1A, BRCA2, RGCC, GOLGA8A, THBS1, STARD9, FBXL8, CTC1, MYO19, KIF18B, TUBB6, JUNB, WDR62, TGFB1, ATF5, AURKC, BIRC7, MN1, TSPYL2, FLNA, STAG3L3, HSF1	53	FBXO6, STMN1, PRKACB, HFM1, EVI5, SLC16A1, ZBED6, LPIN1, CGREF1, HTRA2, CCNG2, LIN54, FBXO4, CCDC69, BOD1, AIF1, NUGGC, CCNY, STOX1, FGFR2, PRAP1, BIRC2, BTG1, ZNF268, CYP1A1, NUPR1, PLCG2, TM4SF5, KCTD11, SLC6A4, RAB11FIP4, BLCAP, TUBB1, FBXO7, PIM2, HSPA1B, BAG6	37	TRAPPC12, PKP4, ZNF703, SCRIB, SLC2A8, DDX11, POLE, TSC2, PKD1, E4F1, AXIN2, RASSF2, CLTCL1, MAPK12	14	TRNP1, DHCR24, PHGDH, SLC39A5, MISP, CABLES2, PDXP	7
DDX52	CLTC, SEPTIN9, MIR21, CENPX, LRP5, PTP4A1, ERCC1, SPIRE2, CTNNB1, RBM14	10	IRF1, TUBB2B, ASNS, CDKN2B, BRSK2, GATA6, SUSD2, TUBB, BAG6	9	PIM1, FGFR2, ARNTL, POLDIP2, BAG6	5		0		0
FUS	SEPTIN9, RANBP1, LZTS2, CENPX, TCF7L2, LRP5, PLCB1, YWHAE, SMAD3, ARF1, AKT1, TRIM71, ANKRD17, BMP4, BIRC6, BRD4, PTPRK, NAA50, NEK6, NEDD9, CTBP1, WDR6, ZNF655, TBCD, MAD1L1, ZFHX3, XRCC3, RTKN, ANKLE2, RBM14, HIPK2, APEX1, FOXE3, RPS6KA3, PRMT2, TARDBP, RAB11FIP3, CCNK, SON, FBXO31	40	BTG2, PPP1R1C, MECOM, LMLN, CDKN1A, CCND3, ASNS, TEX15, ZNF703, CDKN2B, SLC2A8, DUSP13, DCDC1, USP2, NR4A1, THBS1, EID1, GATA6, JUNB, BIRC7, LIF, TXNIP, BAG6	23	ID2, LIN54, PDGFRB, PIM1, CITED2, AVPI1, FGFR2, TFAP4, GADD45B, CEBPA, CABLES2, PDXP, STAG2, DDX39B	14		0		0
ILF3	CENPX, TLK1, TCF7L2, EME1, CSNK1A1, WAC, STAG1, TBCD, SEPTIN9, SRPK2, ATAD5, PTP4A1, IGF2, BRCC3, TAOK1, HMGA2, MDM2, SPTBN1, FANCA, ECT2, RAB11FIP3, TUBB6, RBBP4, CCNB1, PLCB1, RCC1, EML4, RFWD3, PDS5A, XIAP, NCOR1, KMT2E, RAD54L, TRIM71, HEXIM1, NUDC, PARD6B, MIR16-1, MLXIPL, NASP, PRKCA, CEP250, KLHL42, CCAR1, TENT4B, CHAF1A, RPS15A, PARD3, MAU2, BRCA1, PHACTR4, DSN1, HELLS, E2F3, DONSON, DLG1…	180	TUBB2A, PRAP1, BIRC3, POU4F1, SLC6A4, JUNB, SUSD2, MEI1, CETN2, UBD, HSPA1B	11	TGFB2, PLK4, PDGFRB, EDN1, SOX4, MCM3, PAX6, CHORDC1, HEPACAM, IPO5, APEX1, TOP2A	12		0		0
HNRNPM	STK35, RPTOR, DIS3L2, TLK1, RHOA, ATM, NTMT1, ANKLE2, UPF1, EPS8, CDC7, PIAS1, FOXJ3, CLASP1, RPS15A, FOXN3, PRKCA, SMAD3, TTC28, MAD1L1, UBE2I, ROCK2, TENT4A, RAD51B, CCNY, ZFHX3, CCNL1, PLCB1, BOD1, TCF7L2, DOT1L, SND1, RPRD1B, LRP5, SEPTIN2, AXIN2, PARD3, DLG1, BIRC6, EIF4G2, SUN1, CUL4A, RCC2, NSL1, CTNNB1, PUM1, ANKRD17, BRD4, AKT2, MNAT1, EML4, PTPRK, BANP, PRPF40A, CDC25C, STXBP4, NDEL1, C…	286	NES, BTG2, DYRK3, BIN1, PPP1R1C, NABP1, KLHL18, SKIL, LMLN, CCNE2, CDKN2A, SLC2A8, DCDC1, FOSL1, CCND2, PDE3A, TUBA1A, EML1, THBS1, FES, ERN2, GATA6, MISP, JUNB, SMC1A, BAG6	26	LIN54, SKP2, EDN1, PIM1, RPS6KA2, TMEM8B, FGFR2, CIT, ZNF268, ADAM10, PRC1, SLC6A4, PRR11, CHEK2, CDKL5, PIM2, SPC25, BAG6	18	SETMAR, FOXC1, RASSF2	3	CTDSPL, BCL6, HIPK2, ITGB1, IGF2	5
SMNDC1	BAX, RAB11FIP3, FANCA, CENPX, MDM2, SEPTIN9, EGF, CDK5RAP2	8	KLHL21, SFN, PLK3, BTG2, MAPRE3, STEAP3, TUBA4A, KLHL18, CCNJL, EDN1, UBD, CCND3, TACC1, BOP1, CDKN2B, FBXW5, DUSP13, PRAP1, PAX6, SIPA1, FOSL1, BIRC3, RGCC, THBS1, NUPR1, TM4SF5, CCDC57, TEX19, TUBB6, DAPK3, JUNB, GIPC1, CCDC124, SERTAD1, ATF5, BID, LIF, FLNA, HSPA1B, HSPA1A, BAG6, MSH5	42	PSRC1, NUF2, NEK2, DTL, CENPF, LIN9, CCSAP, ACTR2, LIN54, CCNA2, SKP2, KIF20A, CDC25C, LSM11, CDK19, ANLN, PBK, MCM4, TGFBR1, STOX1, PDCD4, FGFR2, IGF2, RRM1, FEN1, CHEK1, CCND2, PDE3A, PPP1CC, ZNF268, DLGAP5, RAD51, OIP5, TICRR, SPAG5, SLC6A4, BRIP1, NDC80, TUBB1, MIS18A, PSMD10	41		0		0
PRPF8	IST1, ARF1, PPP1R10, DYNLT1, SUGT1, TP53BP1, CCND1, UPF1, PRPF40A, BECN1, SNX9, CEP131, SPRY1, CCNG1, MYBBP1A, LATS2, SPTBN1, UTP14C, MIR19B1, FBXO31, TOP3A, RBM38, CLTCL1, HHEX, IL10, MAD1L1, RCBTB1, DDX12P, USP22, C11orf80, XPC, RAB11FIP3, TSC2, RECQL5, DAB2IP, URGCP, GNAI3, CDK4, CCDC57, YTHDC2, MYH9, CENPX, FBXL12, TP53I13, DCTN1, ARPP19, RBL1, MLXIPL, NSFL1C, CUL7, ACTR8, CSNK2A2, RPS6KA3, L…	626	UHMK1, BTG2, TGFB2, MAPRE3, TTN, PPP1R1C, MLF1, MSX1, PLK2, TRIM36, UBD, ASNS, SMARCD3, TEX15, CDKN2B, BRSK2, TRIM21, APBB1, DCDC1, BIRC3, LIG4, EID1, ERN2, KDM8, CYLD, TOM1L2, ERN1, TIMP2, GATA6, MISP, BMP2	31	E2F2, AUNIP, STMN1, RPA2, CLSPN, AGO4, CDCA8, CDKN2C, ORC1, NDC1, SASS6, CKS1B, NUF2, ASPM, KIF14, NEK2, DTL, CENPF, EXO1, CGREF1, MSH2, NCAPH, BUB1, MCM6, SPC25, FANCD2, CTDSPL, KIF15, CDC25A, SPICE1, MCM2, NCAPG, LIN54, CENPE, MAD2L1, CCNA2, PLK4, MND1, CCNB1, CENPH, KIF20A, PDGFRB, LSM11, PTTG1, BOD1, TMEM14B, TTK, CENPW, RPA3, ANLN, DBF4, XRCC2, PINX1, ESCO2, PBK, MYBL1, CCNE2, FBXO43, DSCC1,…	128	ZBTB17, CCNT2, IRF1, TRIM39, CDKN1A, TNFAIP3, SLC2A8, USP2, REC8, E4F1, CHTF8, LLGL2	12	CDC20, KIF2C, NASP, RAD54L, STIL, PSRC1, SLC16A1, TXNIP, IQGAP3, CENPA, MSH6, BARD1, CTDSP1, HJURP, TRIM71, SMC4, EIF4G1, TACC3, TRIP13, TERT, SKP2, CENPK, CDC25C, NEDD9, TUBB, KIFC1, PIM1, MCM3, CASP8AP2, FBXO5, FIGNL1, EZH2, NCAPG2, REEP4, CDCA2, MCM4, HAUS6, CKS2, TUBB4B, ZWINT, CDK1, KIF20B, HELLS, MKI67, IGF2, INCENP, CDCA5, HEPACAM, CHEK1, NCAPD3, NCAPD2, CDCA3, TUBA1B, CDK2, TIMELESS, HMGA…	105
TAF15	SEPTIN2, ANKRD17, SEPTIN9, PLCB1, ZFHX3, HNRNPU, SMAD3, ROCK2, PROX1, RPS6KA3, MCM3, HIPK2, PRKCA, PRMT5, PARD3, EML4, NSL1, TCF7L2, BOD1, CROCC, SPTBN1, FOXC1, PCM1, BTG3, FBXO31, TBCD, FOXN3, CLTC, NPM1, SENP6, HMGA2, SRPK2, LIMK2, CCNY, HEPACAM, CTBP1, NUMA1, BIRC6, PRKDC, NEDD9	40	IQGAP3, BTG2, GEN1, PRKCE, TTL, NABP1, TUBA4B, NEK10, ATR, LMLN, ANAPC4, PKD2, FBXW7, PLK2, YTHDC2, TRIM36, KIF3A, MDC1, MSH5, GNAI1, DMTF1, CDK6, NUGGC, WRN, MYBL1, TMEM67, CDK5RAP2, NOTCH1, DUSP13, STK33, USP2, DDX11, TIMELESS, CIT, POLE, RGCC, FANCM, GOLGA8B, THBS1, CAPN3, STARD9, TP53BP1, MNS1, CCP110, MIS12, CTC1, RNF112, ATAD5, PSMC3IP, CNTD1, BRCA1, EME1, STRADA, TEX19, SYCE2, L3MBTL1, MIC…	61	AURKAIP1, FBXO6, TRNP1, RBBP4, ARF1, GJC2, ID2, CTDSP1, OBSL1, INHA, CAMK1, HYAL1, CCDC69, TUBB2A, EDN1, UBD, MAPK13, KLHDC3, CITED2, GPER1, SND1, CDK5, EIF4EBP1, SCRIB, BOP1, DAB2IP, NEK6, FBXW5, SAPCD2, TUBB4B, MRPL41, AVPI1, FBXL15, PRAP1, IGF2, MAP3K11, PPP1CA, RBM7, SLC39A5, CTDSP2, CDK17, RAB35, LATS2, PML, CYP1A1, SNX33, FES, EME2, PAGR1, KATNB1, E2F4, CHTF8, VPS4A, PLCG2, CDT1, TM4SF5, KC…	94		0	LRP5, BCL2L1	2
AQR	MLXIPL, BMP4, PPP1R10, AKAP8, DNMT3A, CENPT, AFAP1L2, BAX, CLIC1, DDRGK1, ID2, AKT1, GIGYF2, DUSP1, CSNK1A1, SMC4, PIM2, PRKAR1A, GSPT1, CTDSP1, TXNIP, MOK, LZTS2, AJUBA, BRD4, EME1, CDK11B, SIK1, TUBB4B, ACTB, UPF1, MAU2, DNM2, CDC34, IST1, GAS2L1, MYH9, FBXL21P, E2F6, TUBB, FOXJ3, USP22, CDK5RAP2, PTP4A1, BECN1, CNPPD1, CCNL1, DAB2IP, SPIRE2, E2F4, SPTBN1, NUDC, KIF3B, CHMP1A, RIF1, DDB1, NAA10…	351	CDK11A, ZBTB17, GPR3, PLK3, TGFB2, ADAM17, RHOB, MAPRE3, CYP26B1, MECOM, ZBTB49, CCNG2, TET2, FBXW7, PLK2, CCNJL, TUBB2B, SOX4, UBD, BAK1, HECA, GNAI1, SMARCD3, TEX15, ZNF703, CCNE2, TP53INP1, KIFC2, CDKN2A, CDKN2B, ANXA1, NOTCH1, SVIL, DUSP13, PRAP1, BRSK2, TRIM21, FOSL1, BIRC3, USP2, CCND2, TUBA1A, E2F7, TRIAP1, E4F1, CDK10, FLCN, TOM1L2, MAPK7, TUBB6, GATA6, MISP, FSD1, JUNB, SERTAD1, ATF5, BM…	65	CDCA8, CDC20, KIF2C, ORC1, NDC1, GPSM2, PHGDH, CKS1B, NUF2, ASPM, KIF14, NEK2, DTL, CENPF, EXO1, CENPA, CGREF1, NCAPH, BUB1, MCM6, CTDSPL, KIF15, NCAPG, LIN54, CENPE, MAD2L1, CCNA2, PLK4, MND1, TRIP13, CENPH, KIF20A, CDC25C, PTTG1, BOD1, TTK, EPB41L2, RPA3, ANLN, ABCB1, ASNS, NCAPG2, PIWIL2, PBK, NUGGC, EIF4EBP1, LRRCC1, FBXO43, DSCC1, SAPCD2, SUV39H2, STOX1, PTEN, KIF11, FGFR2, MKI67, GAS2, CDCA…	96	ID3, GADD45A, RHOC, BTG2, CDKN1A, SLC2A8, CCND1, CHORDC1, MDM2, TGM1, SIRT7, DAPK3, PPP1R15A, BLCAP, BAG6, DDX39B	16	RCC1, EPB41, EML4, MCM2, BCL6, NPM1, NEDD9, PIM1, MCM3, TACC1, MCM4, HAUS6, NEK6, MAP3K8, BCCIP, PPP1CA, LRP5, HEPACAM, CHEK1, SLC39A5, PPP1CC, SKA3, HAUS4, FOXN3, PRC1, RPS15A, PLK1, CSNK2A2, CDT1, AURKB, CENPV, TOP2A, BIRC5, CALR, CDC25B, TPX2, E2F1, DONSON, SUSD2, RPS6KA3, MYO19, POLDIP2, DDX39B	43
