# Supplementary material for: Non-canonical functions of spliceosome components in cancer progression
Source: Cell Death Dis. 2023 Feb 2;14(2):77. doi: 10.1038/s41419-022-05470-9 (PMC9895063; doi:10.1038/s41419-022-05470-9)
Supplement: Supplementary file 4 — Supplemental Table 3 [file 41419_2022_5470_MOESM4_ESM.xlsx]

## Sheet: Cell population proliferation
SF	chip_proliferation	chip_proliferation_number	expression_up_proliferation	expression_up_proliferation_number	expression_down_proliferation	expression_down_proliferation_number	expression_chip_up_proliferation	expression_chip_up_proliferation_number	expression_chip_down_proliferation	expression_chip_down_proliferation_number
PCBP2	BCL2L2, TRIB1, RAP1GAP, SERPINF1, BMP4, SRC, PRRX1, CYBA, HNF4A, JAG1, NFATC2, FLT3LG, NDRG2, LRP6, FAM98A, SLC39A5, SHC1, CHRD, ID1, FOXE3, BYSL, IGFBP6, CADM4, TXNIP, TINF2, PRKD1, IGF2, RPRD1B, S100A13, ZPR1, FGF20, MLXIPL, NR1D1, ENPP3, CDC7, SRF, LZTS2, ADM, RBPJ, P3H3, TCF7L2, VEGFA, SOX9, RNF41, MEIS2, NDE1, INHA, TRNP1, SPHK1, HSF4, TBX3, BRD7, COPS9, NUP62, NME1, AIF1, AXIN2, YAP1, ZFP36…	74	BTG2, ATF3, NMI, SLC7A11, TNFAIP3, HOXA5, TP53INP1, PARP10, IL11RA, NOTCH1, MDM2, KITLG, CLMN, THBS1, NUPR1, GATA6, TNFSF14, JUNB, TGM2, PLXNB3, CSNK2B	21	RBBP4, CDC20, IQGAP3, ASPM, KIF14, BUB1, PDK1, BRK1, CDC25A, TACC3, CCNA2, HMGB2, PRLR, SKP2, CCNB1, CDC25C, EDN1, PIM1, TTK, FBXO5, RPA3, CDCA7L, MCM7, EPO, HILPDA, EZH2, NCAPG2, LOXL2, GINS4, MELK, CKS2, SAPCD2, MCM10, CDK1, RTKN2, TET1, HELLS, RRM1, E2F8, CHEK1, FOXM1, RACGAP1, CDK2, SHMT2, E2F7, CPB2, CDKN3, LGALS3, RAD51B, PRC1, EMP2, CORO1A, SHCBP1, FANCA, AURKB, SLC6A4, CDC6, IGFBP4, DBF4B…	72	CDKN1A, NFKBIA	2	CDCA7	1
PTBP1	MIR22, STAT1, RBM5, BUB1, ING5, TINF2, MARCHF7, JAK2, P3H3, POC1B, PAWR, ZFP36L1, MNT, VGLL4, PPP1R8, VHL, CCNB1, MRPS27, YAP1, BCL2L2, ID1, TOB2, MAPK14, PRKCZ, SDCBP2, NR4A3, CDKN3, SOD2, DBF4B, ASH2L, CDKN2C, NKX2-5, FST, CEP131, ESRP2, SRF, TBX3, DLC1, BIRC6, KDM1A, SGK1, NDE1, UHRF1, CASP3, BTRC, GNA13, TRAF6, MELK, NOLC1, APOE, TGFB1, SPHK1, PNP, RARA, AKIRIN2, ITCH, DLG1, AXIN2, MTA3, NQO2…	233	SFN, TIE1, CSF1, WDR77, ECM1, S100A11, S100A6, PBXIP1, NES, BTG2, TRAF5, TGFB2, DISC1, OSR1, LBH, ATOH8, NRP2, IGFBP5, GATA2, EPHB1, MECOM, IGFBP7, ODAM, PKD2, LEF1, SH3RF1, GDNF, ITGA1, IRF1, HBEGF, MIR146A, DBN1, FOXC1, GCNT2, EDN1, SOX4, CDKN1A, CCND3, SLC25A27, CD109, TPBG, FRK, TES, CAV1, NOS3, SMARCD3, EGR3, LOXL2, NRG1, ZNF703, FGFR1, MMP16, CTHRC1, TRIB1, CDKN2A, CDKN2B, ANXA1, KLF4, TLR4…	119	ERRFI1, PTAFR, PRDX1, PODN, DHCR24, DDAH1, RASSF5, AGT, ID2, CGREF1, DPP4, FZD5, INHA, PPARG, AGTR1, USP13, HRG, TFRC, PPARGC1A, PLAC8, LIFR, NDUFS4, NPM1, FLT4, ARG1, IGFBP3, AZGP1, EPO, HILPDA, EPHA1, KLF10, SQLE, NDRG1, KANK1, RPS6, B4GALT1, IL11RA, AKR1C2, AKR1C3, TET1, LIPA, RBP4, GPAM, PRDX3, CTBP2, IGF2, F2, VEGFB, LRP5, ARRB1, APOA1, SHMT2, PPP1CC, SCARB1, GREM1, CYP1A1, CTSH, RPS15A, NUP…	91	JUN, NMI, LRP2, ITGAV, SERPINE2, F2RL1, EGR1, TNFRSF21, TACC2, NEAT1, CCND1, PAK1, PLCD3, SERTAD1, ADRA1D, TGM2, SOX18, LIF	18	HSPD1, IMPDH2, CNOT8, PIM1, VEGFA, ENPP3, POR, PEX2, RPS3, ERBB3, NAP1L1, ANG, NDRG2, EMP2, RPL23, NME2, SLC9A3R1, EEF2	18
SRSF1	PDCD2, IFNLR1, TRIM24, RBBP9, INSM1, LZTS2, GAB2, EPS15, ID2, CHEK1, DIS3L2, GRK5, THAP12, MED25, GGNBP2, DDRGK1, MITF, PGF, TBC1D8, HLX, MIR135B, PDCD10, BMP4, TEAD3, ILK, GSDME, YY1AP1, FTO, PTPRU, MUS81, UBE2L3, JUND, NOLC1, PYGO2, MMP14, SH2B3, PURA, RUNX2, IER5, HNF4A, USP28, PPP1R9B, TNS2, RBM5, FOXJ1, RBPJ, VIPR1, TGFB1I1, SIX5, ZBTB7B, N4BP2L2, CSPG4, FYN, LARP1, TACC2, SMAD4, CACUL1, RNF…	426	TNFRSF9, CTPS1, TIE1, CDC20, F3, DDX20, S100A11, NES, DDR2, ASPM, KIF14, PTPN14, TGFB2, DUSP10, LBH, ATOH8, LRP2, NRP2, IHH, SETMAR, PLCL2, CDC25A, IFT57, EAF2, KPNA1, EPHB1, MECOM, KLB, IGFBP7, ODAM, PKD2, FBXW7, RAPGEF2, GDNF, CCNB1, F2RL1, POLR3G, MCC, SPARC, GCNT2, SOX4, TREM2, FRK, SRPK2, TES, CAV2, SMARCD3, HOOK3, LYN, MMP16, OTUD6B, TP53INP1, OSR2, CD274, NFIB, ACER2, ANXA1, TLR4, MCM10, N…	112	TNFRSF14, RUNX3, PTAFR, COL8A2, PODN, LEPR, TGFBR3, IL6R, TNFSF4, SMYD2, ZAP70, LIMS2, FRZB, IGFBP2, SLC11A1, BOK, PPARG, TDGF1, PRKCD, AGTR1, CHRD, BCL6, PPARGC1A, PLAC8, PRLR, PDGFRB, HAVCR2, MIR146A, HLA-A, DDR1, AIF1, ARG1, PLG, IGFBP3, POR, MAGI2, AZGP1, EPO, PLAG1, NDRG1, AKR1C3, FGFR2, IFITM1, IGF2, F2, CCDC88B, ARRB1, CD9, LMBR1L, SHMT2, PPP1CC, SCARB1, SLC7A1, ANG, RPGRIP1, BCL2L2, EGLN3…	102	CDC7, GLMN, BTG2, FAM98A, NMI, ITGAV, STAT1, GATA2, CLDN1, SH3RF1, CASP3, IRF1, FOXC1, CDKN1A, CCND3, CD109, TTK, TPBG, SFRP4, FIGNL1, NRG1, ZNF703, NBN, CDKN2A, CDKN2B, IFT74, NOTCH1, CCAR1, HELLS, RRM1, PAX6, NEAT1, DIXDC1, MDM2, ZNF268, TIPIN, SHCBP1, NOD2, TAX1BP3, PLCD3, IGF2BP1, NME2, TBX2, BRIP1, DNMT1, SPHK2, BMP2, GINS1, NF2, LIF, MAPK11, DDX39B	52	ERRFI1, RAP1GAP, TRNP1, DHCR24, TXNIP, GJC2, AGT, CGREF1, FOSL2, FANCL, PDK1, SLC39A10, FN1, INHA, IMPDH2, HYAL1, USP13, ETV5, SPRY1, FST, CNOT8, B4GALT7, HMGA1, PIM1, VEGFA, CITED2, SOD2, HILPDA, SHH, TACC1, KLF10, SQLE, MYC, KANK1, RPS6, PTCH1, SAPCD2, TET1, ZNF503, LIPA, RBP4, ADM, VEGFB, LRP5, RPS3, APOA1, NR4A1, ERBB3, NAP1L1, BTG1, TESC, SPRY2, NDRG2, MAP2K5, TFAP4, EMP2, RPS15A, MAZ, PSMB1…	87
HNRNPL	ESRP2, IRS1, PTPN11, NME2, WNT3, SDC4, GGNBP2, FTH1, ARMC5, ATF3, MUS81, GDNF, ACVR2A, STAT5A, KLF10, ALDH3A1, YJEFN3, PER2, SDCBP2, PTPN6, CLCF1, PDS5B, PRKD2, JCAD, STAT6, PCM1, MIR320A, ITGB3, PPP1R8, SH3BP4, ESRRA, NACC1, LRP1, REST, MST1R, OSMR, SRF, TGFBR1, CNBP, FOXO3, XRCC5, CDC7, IGF2BP1, AKIRIN2, PEMT, SELENOK, CHEK1, COL18A1, TGM2, CITED1, FABP3, BMPR2, WAPL, TXNRD1, ERBB2, LGR5, FOSL2…	618	LEPR, ZAP70, AGTR1, ODAM, THBS4, MIR146A, IGFBP3, NOS3, STC1, CHST11, RGCC, TGFB3, MMP2, SOX18, HMGN5, BAG6	16	ASPM, RASSF5, CDC25A, SPARC, SQLE, IL18, CCND2, SPINT1, LIPG, RGN, MSN	11	CSF1, SERPINE2, SLC7A11, SGK1, EGFL7, TSPAN32, NEAT1, TCIRG1, PRKD1, THBS1, NOD2, PSMB10, OSGIN1, RNF126, TNFSF14, JUNB, MIF, DDX39B	18	KIF14, ITGB1BP1, BUB1, HSPD1, HMGCR, CDC25C, EPHA1, NCAPG2, CDK1, LGALS3, PRC1, IGFBP4, STAT3, RPS9, SULF2, HLA-A, DDX39B	17
PRPF4	CDC25B, LAMB1, FOXP1, TCFL5, DHX9, PEX2, NUMB, SP1, JUP, CEBPB, BCL2L2, SSR1, CTF1, CX3CL1, E2F4, BMPR2, ADARB1, H2AC4, ID2, CFLAR, CAMK2N1, PAK1, VEGFA, JARID2, SPHK1, SPRY1, TGFB1, INHA, CBX8, SOX5, CDC7, SOX9, EGFR, NFKBIA, SGK2, FN1, ING4, NDRG2, FAM98B, PPM1D, STRN, LZTS2, NFATC2, CCDC88A, RPTOR, PSMG1, FBLN1, PRNP, HPN, SCARB1, CITED2, CD276, FANCA, CDK6, TCF7L2, PRKCA, IGF2BP1, CDKN1A, ALK…	125	LEPR, ACVR1C, DPP4, HRG, BCL6, KLB, HMGCR, PLG, EPHA1, FGF17, CLU, AKR1C2, GPAM, CPB2, CYP1A1, MVD, APOH, LIPG, TNFSF14, LGI4, PRAME, HSPA1A, BAG6	23	SFN, PTAFR, TIE1, CDC20, CSF1, WDR77, TXNIP, S100A11, LMNA, NES, TRAF5, GPX1, AREG, SH3RF1, OSMR, F2RL1, IRF1, HBEGF, PDGFRB, SPARC, EDN1, SOX4, CCND3, SRF, TNFRSF21, CD109, CDCA7L, IGFBP3, FGFR1, CTHRC1, SMARCA2, CDKN2A, CDKN2B, TLR4, SAPCD2, CD151, PAX6, CCND2, CDK4, KITLG, NUAK1, RB1, PRKD1, LGALS3, VASH1, CRIP2, SPINT1, ANXA2, RBPMS2, MAP2K1, PRC1, NUPR1, CORO1A, TGFB1I1, MMP2, NDRG4, TNFSF12…	76	APOA1	1	TGFBR3, ZNF703, PDF, NACC1, SOX18	5
RBM22	CDK10, SDCBP2, JAG1, THAP1, ASH2L, PLCG1, TBCK, STAT3, BAG6, NCK1, TBX3, NME2, VEGFA, AXIN2, ERRFI1, FGFR3, MARCHF7, LZTS2, ABL1, ESRP2, XBP1, EIF2S2, MIR19B1, GHRL, RPRD1B, RNF10, NME1, H2AC6, BTG1, APOA1, TSPAN31, TPM1, MAZ, RERE, TRIM24, LGR5, IL11RA, DLEC1, HMGA2, PLXNB1, MARCKSL1, ZNRF3, TSG101, NOP2, BRICD5, FOXO3, SERPINF1, FTH1, APOE, CSK, DNAJA2, CEACAM1, FN1, BCL2L1, SF1, DLG1, COPS8, F…	242	TNFRSF9, ZBTB17, SFN, PTAFR, TIE1, JUN, CSF1, WNT2B, TXNIP, ECM1, S100A11, S100A6, IL6R, CHRNB2, RAB25, NES, SH2D2A, KIFAP3, BTG2, KISS1, ATF3, TGFB2, DUSP10, DISC1, KLF11, OSR1, YPEL5, LBH, NMI, NRP2, CXCR2, DNAJB2, SPEG, IRS1, KIF1A, RARB, SCN5A, MITF, MECOM, SOX2, PDGFRA, IGFBP7, EREG, AREG, SH3RF1, HPGD, CASP3, ITGA2, IL31RA, F2R, F2RL1, MCC, HBEGF, FABP6, DBN1, FOXC1, SOX4, BTN2A2, DDR1, TNF…	157	TP73, TFAP2E, CDC20, TAL1, CDKN2C, IQGAP3, TNFSF4, ASPM, KIF14, CD46, CGREF1, MTA3, FANCL, BUB1, LIMS2, DPP4, PDK1, CDCA7, PPARG, KAT2B, CDC25A, EAF2, AGTR1, WWTR1, CHRD, TACC3, KLB, PLAC8, CCNA2, HMGB2, TERT, PRLR, SKP2, CCNB1, CDC25C, MIR146A, FLT4, BTN3A1, PIM1, TTK, ARG1, ENPP3, SGK1, FBXO5, GPER1, RPA3, CDCA7L, IGFBP3, MCM7, EPO, EZH2, NCAPG2, FGFR1, GINS4, MTBP, FAM83A, MELK, SAPCD2, MCM10,…	134	RTN4, EGR1, AGER, CDKN1A, EGFR, TRIB1, BTBD10, MALAT1, MMP14, ZFP36L1, JUNB, SDC4, BTG3, RUNX1, LIF, HSPA1B	16	CAMK2N1, DHCR24, TGFBR3, GLUL, AGT, INHA, ETV5, BCL6, TFRC, PPARGC1A, PDGFRB, FGFR4, TNFAIP3, SOD2, MLXIPL, POR, MTSS1, NDRG1, KANK1, DAB2IP, AKR1C3, RBP4, GPAM, IGF2, RRM1, F2, CHEK1, SOX5, ERBB3, SLC39A5, SHMT2, HMGB1, ANG, DHRS2, BMP4, DNAJA3, CORO1A, BRIP1, DOT1L, TNFSF14, CEBPA, HPN, ERCC2, ZNF580, ID1, HNF4A, COMT, MAGED1, DDX39B	49
U2AF1	HES1, NUP62, TAF8, FOSL2, SOX9, PLXNB2, CCND1, H2AC4, IKZF3, MLXIPL, COMT, SETMAR, DLX6, CFLAR, LHX9, ADGRG1, RPS6, TPM1, CLU, TGFBR3, USPL1, PAWR, B4GALT1, LZTS2, MAP3K5, ILK, AZI2, SHC1, MEIS1, TFAP4, NEAT1, BCL2L1, GGNBP2, PURB, CDC7, TOB2, SPHK1, CCDC88A, NAA60, WAPL, H2AC6, MCM7, GFAP, HDAC4, RICTOR, PPP1R8, ARRB1, COPS8, GNA13, CCN2, ELL3, GNL3, MYC, PHIP, TGFA, NFKBIA, ANG, JUP, TRNP1, CIB…	227	ZBTB17, LEPR, DDAH1, S100A11, IL6R, ETV3, DDR2, TBX19, RC3H1, IER5, CD55, HLX, DUSP10, OSR1, PDCL3, NMI, GPBAR1, IRS1, MECOM, REST, EGF, SLC7A11, FBXW7, SH3RF1, HPGD, CASP3, GDNF, F2RL1, APC, GDF9, HBEGF, HAVCR2, FOXC1, BTN2A2, AIF1, CDKN1A, PRDM1, FRK, ESR1, PDGFA, SKAP2, HOXA5, ABCB1, DLX5, NKX3-1, ZNF703, SNAI2, LYN, SGK3, RIPK2, DOCK8, NFIB, CDKN2B, ANXA1, NR4A3, KLF4, TLR4, IFIT3, PHLDA2, PA…	106	PTAFR, TIE1, CDC20, IQGAP3, SMYD2, CGREF1, IFT172, BUB1, BOK, BRK1, MST1R, IFT80, TACC3, CCNA2, TERT, PRLR, CDC25C, PDGFRB, HLA-A, DDR1, TTK, CDCA7L, IGFBP3, EPO, HILPDA, EZH2, NCAPG2, GINS4, WNK2, NRARP, CDK1, RTKN2, TET1, SFRP5, IFITM1, IGF2, RRM1, MDK, VEGFB, EFEMP2, CD248, FOXM1, RARG, SLC39A5, SHMT2, CDK4, LGR5, E2F7, SCARB1, TGM1, VASH1, JAG2, CRIP2, ANXA2, IDH2, PRC1, SOX8, CORO1A, HSF4, I…	84	JUN, ATF3, PROX1, KLHL41, PER2, EGR1, SOX4, EGR3, TRIB1, JAK2, TRAF6, FOSL1, SIX1, ZFP36L1, CCPG1, NR1D1, PLCD3, NME2, SMAD7, JUNB, ZNF335, RPS9, HSF1, HSPA1B	24	CDKN2C, KIF14, PDK1, CDCA7, INHA, HMGB2, CCNB1, ENPP3, PTK2, SAPCD2, F2, RPS3, CDKN3, CYBA, FANCA, CDC6, COL18A1, FBLN1	18
U2AF2	MTA3, CDK5RAP3, DHRS2, MIR320A, KCNH1, ITGB1BP1, TINF2, NAMPT, TBCK, DHCR24, RBPJ, STRN, SERPINF1, NFKBIA, PPM1D, ALKBH3, CFDP1, N4BP2L2, COPS9, CDK10, BMP4, AIMP1, SGK2, CD164, NOD2, VEGFA, PTCH1, TSG101, MN1, FGFR4, PTGES3, CDK13, MARCHF7, IKZF3, MEIS1, SGK3, ITGAV, RAB10, TOPORS, PDCL3, FN1, ING2, ZBED9, MDM2, PLCG1, CDK6, INPP5D, H2AC8, PSMB10, PDCD2, GNA13, NME1, NUP62, ZNF324, NME2, CCDC88A…	99	SKI, ZBTB17, EPHA2, SFN, TIE1, CSF1, ECM1, CERS2, S100A11, S100A6, IL6R, ARHGEF2, MEF2D, DDR2, TBX19, NR5A2, BTG2, ATF3, PROX1, DUSP10, DISC1, OSR1, SLC35F6, SOS1, TMEM127, ZAP70, NMI, NRP2, CREB1, GPBAR1, DNAJB2, SERPINE2, IRS1, PLXNB1, FOXP1, COL8A1, GATA2, AGTR1, MECOM, CLDN1, ODAM, SMAD1, SH3RF1, ITGA1, ITGA2, IL31RA, F2RL1, APC, MCC, EGR1, HBEGF, CD74, DBN1, SOX4, BTN2A2, DDX39B, BAK1, HMGA1…	177	CTNNBIP1, HP1BP3, KDM1A, CTPS1, CDC20, DOCK7, IQGAP3, TNFSF4, ASPM, KIF14, TRAF5, CGREF1, IFT172, BUB1, PDK1, CDCA7, STAT1, HSPD1, CDC25A, IFT80, PRKCI, TFRC, TACC3, PPARGC1A, PLAC8, CCNA2, HMGB2, CCNB1, CDC25C, NPM1, CNOT6, TMEM14B, CSNK2B, PIM1, SLC25A27, TTK, ORC3, HDAC2, ARG1, FBXO5, MAD1L1, RPA3, CDCA7L, IGFBP3, FIGNL1, KRIT1, HILPDA, EZH2, NCAPG2, CNOT7, FGL1, PTK2B, GINS4, HOOK3, KLF10, MT…	117	JUN, ZBTB7B, TGFBR2, RREB1, EGR3, DAGLA, LTBP3, LRP6, MMP14, NUPR1, CX3CL1, PLCD3, ZFP36, BCL2L1, ZNF335, TOB2	16	CDKN2C, FANCL, SLC39A10, XRCC5, CNOT8, SERPINB1, ENPP3, MCM7, PCM1, RPS6, RPS3, NAP1L1, UTP20, BRCA2, FANCA, RPL23, BRIP1, HPN, COMT	19
SRSF9		0	SFN, TIE1, JUN, CSF1, WNT2B, TXNIP, S100A11, S100A6, NPR1, NES, BTG2, CD55, TRAF5, ATF3, WNT9A, DISC1, SPDYA, LBH, ZAP70, TBC1D8, ITGAV, NRP2, SLC11A1, SERPINE2, INTU, SLC7A11, IL15, SH3RF1, NPR3, GDNF, OSMR, RICTOR, ITGA1, PELO, ITGA2, F2R, F2RL1, TGFBI, EGR1, HBEGF, DBN1, FOXC1, GCNT2, SOX4, CSNK2B, PPARD, CDKN1A, CCND3, SLC25A27, CD109, PDGFA, PURB, IGFBP3, CDK6, SRPK2, LAMB1, LEP, AKR1B1, NOS…	138	CLDN19, CDC20, CDKN2C, DHCR24, DDAH1, VAV3, RASSF5, MEIS1, BUB1, BOK, TDGF1, USP13, TACC3, ODAM, CCNA2, HMGB2, SKP2, CCNB1, HMGCR, CDC25C, AIF1, TTK, ENPP3, FBXO5, RPA3, MLXIPL, EPO, SMO, EPHA1, ASH2L, GINS4, SQLE, ZNF16, CKS2, MCM10, CDK1, RTKN2, TET1, STOX1, LIPA, FGFR2, E2F8, AQP11, CHEK1, FOXM1, SLC39A5, E2F7, TFDP1, CYP1A1, PRC1, CORO1A, ARMC5, TNFSF12, TNFSF13, AURKB, PEMT, SLC6A4, CDC6, JU…	83	FRK	1		0
SNRNP70	MBD2, MIR21, CEP43, DICER1, DAGLA, SLC39A10	6	CSF1, TXNIP, CERS2, IL6R, PBXIP1, GBA, DDR2, ATF3, DUSP10, ADAM17, FKBP1B, YPEL5, NMI, NRP2, IGFBP2, IHH, TGFBR2, IGFBP7, ITGA1, FST, IRF1, GDF9, TGFBI, HBEGF, PDGFRB, MIR146A, CDKN1A, PIM1, PLG, PDGFA, GPNMB, SFRP4, CLDN3, ABCB1, SHH, CLU, IL7, TP53INP1, FZD6, CTHRC1, ACER2, IL11RA, KLF9, KLF4, AKR1C3, NRP1, STOX1, IFIT3, CTBP2, IFITM1, ADM, P2RY6, APOA1, ING4, TSPAN31, MDM2, LGR5, FBXW8, ZNF268…	101	SLC25A33, FBXO2, ZBTB17, LDLRAP1, SFN, PTAFR, CTPS1, CDC20, CDC7, VAV3, ECM1, IQGAP3, ASPM, KIF14, ADORA1, RASSF5, NCK2, BUB1, CDCA7, SPEG, MYD88, TDGF1, CDC25A, CD47, EPHB1, MECOM, USP13, CLDN1, FGFRL1, TACC3, KLB, ODAM, AREG, CCNA2, HMGB2, TERT, GDNF, CCNB1, MCC, CDC25C, SPARC, JARID2, SOX4, HSPA1B, HMGA1, SLC25A27, TTK, FYN, ARG1, FBXO5, MAD1L1, CDCA7L, EPO, TES, TRIM24, HIPK2, EPHA1, EZH2, NO…	153		0		0
PCBP1	HPN, SETD4, PSMB10, FAM98B, STOX1, MNT, TNFRSF21, TCF7L2, UFL1, AXIN2, ARNT, SINHCAF, CAPN1, CDKN3, FLCN, NOD2, ING1, COL18A1, CCND2, STK3, AGGF1, DDRGK1, FOXO3, CNBP, RREB1, FERMT1, LIMS2, CNOT7, ADGRG1, MLXIPL, PCM1, FUT2, TEAD3, DPP4, FOXG1, NR1D1, ZNF503, LARP1, IGF2, PPP1R9B, MIR483, PSEN1, TOB1, CDC7, TCIRG1, VEGFA, JUND, NCAPG2, CEP43, PRDX1, CARM1, THAP12, ERBB3, MEF2D, TBRG1, LRP1, NOG, …	452	CTPS1, TAL1, CSF1, S100A11, NES, BTG2, TRAF5, TGFB2, DISC1, EGR4, NRP2, IGFBP2, SERPINE2, GATA2, PKD2, SH3RF1, TERT, GDNF, ITGA1, F2RL1, IRF1, CD74, MIR146A, DBN1, EDN1, SOX4, CCND3, SLC25A27, CD109, TPBG, FZD9, FGFR1, CTHRC1, CD274, CDKN2A, CDKN2B, PLAU, CHRNA10, NOP2, ETV6, GUCY2C, LGR5, KITLG, RGCC, KLF5, ABCC4, PRKD1, VASH1, BRICD5, MMP2, NDRG4, GLP2R, TIMP2, GATA6, CDKN2D, IL27RA, NUMBL, ATF…	66	PTAFR, RBBP4, DDAH1, VAV3, RASSF5, SLC11A1, PPARG, TDGF1, HMGB2, PRLR, LIFR, ITGA2, TGFBI, CNOT8, ARG1, HOXA5, IGFBP3, EPO, HILPDA, B4GALT1, EGFL7, GPAM, IFITM1, F2, PTGDR2, VEGFB, RPS3, CD9, E2F7, ANG, LGALS3, RAD51B, CYP1A1, NR2F2, EMP2, RPS15A, MAPK3, CDK3, EBI3, TMIGD2, CRLF1, RPS9, RGN, HSPA1A, AGER, HLA-A	46	JUN, FAM98A, ITGAV, CLDN1, MCC, EGR1, CDKN1A, TNFAIP3, ZNF703, NRP1, DAGLA, NEAT1, MALAT1, FOSL1, TGM1, THBS1, MVD, TICAM1, TNFSF14, JUNB, HSPA1B	21	TNFRSF14, SMYD2, GJC2, ID2, FKBP1B, PDK1, INHA, PRKCD, RBPJ, PGGT1B, CDC25C, SERPINB1, PIM1, KLF10, NDRG1, TET1, MDK, FTH1, AQP11, SHMT2, SCARB1, FOXJ1, BIRC5, LGI4, TRPM4, PDGFB, ENPP7	27
NONO	HMGN1, YPEL5, ING1, UTP20, ROGDI, GRK5, MEIS2, IGF2, USP13, PAWR, CACUL1, MTA3, SRPK2, SQLE, FZD5, CUL4A, XRCC6, DHX9, NF2, PTPRM, CUL3, SLC9A3R1, STAT5B, NPM1, SOD2, ERBB2, VGLL4, GNB1, CDKN1B, FTH1, DISC1, TBX3, LARP1, CYBA, CDK13, PRDX2, ZNF580, IDH2, RORA, S100A13, CFLAR, CERT1, LMBR1L, NFATC2, SPRY1, PITX3, KANK1, CLU, NAMPT, CRIP2, MDM2, FOXP1, CDC7, TAF8, MIF, GJC2, RHOG, CITED2, SHMT2, BR…	824	PTAFR, TIE1, PBXIP1, PBX1, NRP2, SERPINE2, GDNF, SPARC, DDR1, NOS3, NOTCH1, ZNF503, MAPK8IP1, PTGDR2, BAD, CD248, ST8SIA1, VDR, MMP14, FES, SPN, NDRG4, NACC1, ATF5, SDCBP2, COL18A1, ACE2, TIMP1, SLC16A2, EPPK1	30	ASPM, KIF14, TMEM14B, ARG1, RPA3, IFT20	6	SFN, CLDN19, LMNA, BTG2, OSR1, MSX1, SH3RF1, CD74, DBN1, HLA-A, CDKN1A, SRF, GPER1, BRAT1, ZNF703, CDKN2B, NRP1, LZTS2, TACC2, DAGLA, CAPN1, NEAT1, TCIRG1, CYP27B1, KITLG, SART3, ZNF268, PNP, ZFP36L1, THBS1, NAA60, OSGIN1, SERPINF2, TAX1BP3, JUP, STAT5A, GRN, PLCD3, NGFR, TBX2, CBX8, GATA6, RNF126, SIRT6, JUNB, IFI30, JUND, CEBPA, APOE, SPHK2, LAMA5, SOX18, LIF, HMOX1, HSPA1A, HSPA1B	56	ERRFI1, CTNNBIP1, CDKN2C, FANCL, BUB1, PDK1, CCNA2, HMGB2, FST, CCNB1, CDC25C, PDGFRB, CNOT6, TTK, FBXO5, HILPDA, RPS6, CDK1, RTKN2, HRAS, VEGFB, CDK4, BTG1, SAV1, CDKN3, VASH1, KLF13, NAA60, SHCBP1, MED31, AURKB, PHB, NME1, NME2, MBD2, GINS1, XBP1, DIXDC1, BAG6, HLA-A, DDX39B	41
HNRNPUL1	AXIN2, MAZ, CDKN2B, PSMG1, TFAP4, DHCR24, SOS1, NAMPT, P3H1, SLC7A11, SPHK1, NBN, FOXP1, CDKN2C, SRSF6, SHCBP1, AKIRIN1, CIAO1, MEN1, CDC73, CDK13, RAB10, FN1, PEMT, TRNP1, TNFAIP3, ERRFI1, JUND, CNOT6, SOD2, AHR, ING1, SAV1, CDKN2D, HPN, BCL2L1, EIF2AK1, SPHK2, DISC1, TNFRSF21, NDRG1, CALR, IRF1, PDK1, TGFA, CEP43, SDCBP, CD164, ADAM17, CNBP, CNOT8, ID2, PKHD1, MARCKSL1, SERPINB1, RTN4, CAPNS1, …	125	KAT2B, ODAM, ARG1, LIPG, LGI4, MAGED1, BAG6, AIF1	8	AIF1, LAMB1, DNMT1, IFT52, AGER	5		0	CRKL	1
RBM39	TCIRG1, MECOM, EREG, CTF1, SULF2, CDK5RAP3, ACER2, CBFA2T3, SLC9A3R1, EGFL7, TOB1, CTHRC1, SQLE, SPRY2, FTO, RAP1B, FANCA, BCL2, TLR9, FBXO2, PAX6, CDK13, CTSH, ZFP36L1, PAK1, FOXO3, SPRY1, KIFAP3, BTG3, SELENOK, ZBTB17, HNRNPU, AGO3, DDR1, DNAJA2, EPO, ATF3, OVOL1, RYK, CTC1, SLURP1, MFN2, HOOK3, GNA12, IGF2BP1, ABL1, RREB1, NRAS, BCL6B, IFT57, VIPR1, MECP2, COMT, CUL3, TNS2, TP53INP1, GATA6, ZN…	989	PBX1, COL8A1, AGTR1, HRG, SH3RF1, HPGD, ITGA1, DBN1, PLG, STC1, SNAI2, IL18, SLC16A2, BAG6	14	KIF14, TDGF1, PLAC8, ARG1, RPA3, LGALS3, SUZ12, BAG6	8	LEPR, GBA, BTG2, PROX1, SOS1, DPP4, NRP2, CREB1, SERPINE2, THPO, HBEGF, CD74, TPBG, MLXIPL, NRP1, CD248, STAT6, PRKD1, CD276, RHBDF1, ROGDI, CX3CL1, NR1D1, TIMP2, SIRT2, AKT2, LIF	27	ASPM, BUB1, PDK1, HSPD1, CCNA2, SLC7A11, HMGB2, CCNB1, CDC25C, EGR1, CNOT8, NPM1, CNOT6, TTK, EZH2, NCAPG2, MTBP, MCM10, RTKN2, KIF20B, HELLS, RRM1, CHEK1, CDK4, NAP1L1, PRC1, NDE1, SHCBP1, AURKB, RPL23, BRIP1, BIRC5, C18orf54, DDX39B	34
RBFOX2	CASK, MEAK7, TLR9, SKI, MNAT1, HMGA1, SFRP4, KLF13, SRC, FGFR3, NRAS, UHRF1, NDRG2, MDM2, CCAR1, NEAT1, JUNB, PDGFB, IL6R, PRKD2, ADAM10, CFLAR, SHC1, ERRFI1, TBX3, CCND1, TACC3, NR1D1, CDK6, SH3RF1, ZNF580, PTCH1, MTSS1, DHRS2, TRIB1, SDCBP2, VGLL4, FYN, EFNB2, TCIRG1, MYC, CNOT6L, APOA1, SH2B3, AKR1C3, ANG, ERBB3, CDCA7L, CERS2, SOX5, HNF4A, FN1, UTP20, TP53INP1, PMP22, PTPRM, SIX5, CD74, CLDN1…	1001	PTAFR, LOXL2, DDR1	3		0	ADM, IGFBP4, ZFP36, FLNA	4	PPP1R8, GPAM, RBFOX2, AGER	4
SFPQ	ADARB1, ERRFI1, IGFBP6, STAT3, TNFSF14, BYSL, ID1, MAZ, SGK2, SPHK1, CDC7, NFKBIA	12	EPHA2, S100A11, PBXIP1, ARHGEF2, BTG2, SLC35F6, ATOH8, ITGAV, NRP2, SERPINE2, THPO, SH3RF1, CD74, FOXC1, HLA-A, SRF, TNFRSF21, TPBG, PDGFA, HOXA3, EGR3, ZNF703, CTHRC1, NFIB, ACER2, CDKN2A, CDKN2B, NOTCH1, PLAU, PHLDA2, RHOG, DAGLA, FOSL1, CLCF1, STAT6, KITLG, SH2B3, MMP14, ZFP36L1, CRIP2, RBPMS2, ROGDI, NUPR1, MMP2, CX3CL1, NDRG4, MNT, TAX1BP3, DVL2, IGFBP4, PLCD3, NGFR, GATA6, CNN2, TICAM1, JUN…	77	LDLRAP1, LEPR, DDAH1, TNFSF4, MDM4, IFT172, MTA3, RTN4, PDK1, HSPD1, AGTR1, PRKCI, PPARGC1A, PLAC8, PRLR, CNOT8, NQO2, AIF1, ARG1, PLG, CDCA7L, CNOT7, SQLE, AKR1C2, AKR1C3, CDK1, STOX1, PTEN, FGFR2, CPB2, LGALS3, ANXA2, CFDP1, PEMT, SLC6A4, APOH, CDC25B, ACE2, DDX39B, AGER	40	CDKN1A, NEAT1	2		0
HNRNPK	CTHRC1, CIB1, DLG3, ESRRA, CD320, NME2, PPARG, IGF2, IRF2, MAFG, KRAS, S1PR2, CCND1, COPS9, FBLN1, PLCG1, NDRG2, PRMT1, DELEC1, P3H3, JUND, LIF, RUNX2, NELFB, DDX20, CKS2, BID, TRIM24, ABL1, TEAD3, BCL11B, PRKAA1, FAM98A, NPPC, SSR1, STAT3, CTNNBIP1, SERTAD1, NR4A3, RASGRP1, FANCL, SH3RF1, ATF3, FYN, KAT2B, ITGB1, XRCC6, TOB2, TAX1BP3, CBX8, BTG3, NCK1, ERRFI1, SMAD1, BYSL, TACC2, SOX9, TPM1, EMX…	587	CSF1, S100A11, S100A6, NES, PBX1, IFT172, ZAP70, NRP2, IGFBP5, SERPINE2, COL8A1, ODAM, NPR3, GDNF, ITGA1, F2RL1, HBEGF, DBN1, DUSP22, SOX4, DDX39B, CCND3, CD109, TPBG, SGK1, RPS6KA2, PDGFA, LOXL2, BOP1, CDKN2B, KLF4, TLR4, NOTCH1, DLG5, IFITM1, PAX6, KITLG, BRCA2, MIR17HG, ARG2, RHBDF1, SOX8, TSC2, MMP2, CTC1, RNF43, MALT1, ATF5, IL11, TFF1, MN1, TIMP1, FLNA, HSF1, AGER	55	PTAFR, COL8A2, DDAH1, IL6R, KIFAP3, RASSF5, CGREF1, TMEM115, HRG, PLAC8, PRLR, FBXO4, MCC, NDFIP1, NDST1, SPARC, FLT4, ARG1, PLG, HOXA5, IGFBP3, EPO, EPHA1, ASH2L, AKR1C2, STOX1, GPAM, FGFR2, PTGDR2, CD9, SLC39A5, FBXW8, ZNF268, LGALS3, NUPR1, CD19, CDH5, MED31, TNFSF12, SLC6A4, LIPG, EBI3, BST2, RPS9, ACE2, RGN, PIM2, APLN, ENPP7, HSPA1B, BAG6	51	TXNIP, DISC1, TBC1D8, ROBO1, GATA2, CHRD, ITGA2, POLR3G, TNFAIP3, CDK6, LAMB1, ZNF703, SCRIB, BAMBI, NRP1, PHLDA2, CAPN1, NEAT1, MALAT1, LTBP3, FOSL1, WNT11, LGR5, NUAK1, RGCC, KLF5, MMP14, PRKD1, THBS1, ALDH1A2, HSF4, GGNBP2, PLCD3, NGFR, AXIN2, TNFSF14, JUNB, JAK3, TGFB1, PRKD2, ZNF335, LAMA5, BIRC7, WNT7B, PLXNB3	45	IFNLR1, TRNP1, CLDN19, DHCR24, BOK, CLDN1, HMGCR, CNOT8, AIF1, EXT1, SQLE, CTBP2, GAB2, BIRC2, VDR, BTG1, SCARB1, TINF2, ANXA2, CYP1A1, EMP2, FOXJ1, CAPNS1	23
FUS	CDX2, SOS1, EIF2S2, IRS1, SIRT1, ABI1, MNT, ITGA4, HHEX, FBXO2, MAZ, RTN4, FZD7, SMAD2, PDF, PPARG, DUSP15, FXN, RNF43, ADAM10, RAC1, PRKCZ, CHRD, RIPK2, AXIN2, DAZAP1, ITCH, GLUL, GBX2, P3H2, HIF1A, DLC1, GTPBP4, RUNX1, LAMA5, SMAD6, STRN, DIXDC1, TFAP2E, SRF, B4GALT7, BCL2L1, SDC4, MALAT1, CDKN1B, DIPK2A, CRKL, CNOT8, CCN1, IGF2, TP73, LTBP3, HMGA2, CDK9, HEY2, USPL1, PLPP1, CHEK1, TRIB1, SOX4,…	461	S100A11, DDR2, BTG2, OSR1, NRP2, SERPINE2, MECOM, IGFBP7, SLC7A11, ITGA1, F2RL1, CD74, SPARC, GCNT2, CCND3, TPBG, LOXL2, TLR4, PLAU, NR4A1, IGFBP6, KITLG, ATP8A2, TGFB3, ARNT2, PLCD3, GATA6, IL27RA, TGM2, SULF2, BIRC7, LIF, TIMP1, SLC16A2, TXNIP, DDR1, BAG6	37	TNFSF4, FOSL2, PPARGC1A, PRLR, FST, TGFBI, PDGFRB, ARG1, ENPP3, PLG, IGFBP3, EPHA1, PTK2B, AKR1C2, GPAM, PTGDR2, WNT3, APOH, RGN, DDX39B	20	ITGAV, SH3RF1, POLR3G, EGR1, CDKN1A, TNFRSF21, FYN, ZNF703, CTHRC1, ACER2, CDKN2B, NRP1, NUAK1, THBS1, JUNB	15	ERRFI1, ID2, PIM1, CITED2, SOD2, EPO, NDRG1, RBP4, FGFR2, ERBB3, LGALS3, TFAP4, EMP2, CFDP1, CEBPA, ID1	16
TAF15	FZD7, NR4A1, KLF10, CHST11, PDCD2, TRAPPC14, DNAJA3, PRKCH, APC, ABCC4, EPS15, RPS6KA2, HOOK3, IER5, VGLL4, DLG1, LIFR, GATA2, CDK1, ERN1, DOCK7, TOPORS, POR, USP13, FIGNL1, LMNA, ADA, IFNLR1, RUNX2, RNF139, TP73, PAWR, PPP1R16B, TNFAIP3, SERPINF1, BTBD10, SOX7, DLEC1, DDR1, ATP5IF1, PITX3, ERBB4, WT1, SHC1, ZBTB49, RNF41, SCGB3A1, IGF2BP1, MAPK3, SPRY1, INSR, BIRC5, ACVR2A, PPARD, FOXC1, PLXNB1,…	745	TFAP2E, WNT2B, S100A6, BTG2, TRAF5, NRP2, MUSTN1, IFT57, ODAM, INTU, SLC7A11, FBXW7, TLR2, SLC25A27, FGF17, HTRA1, CD81, STX3, VDR, KITLG, RGCC, GAS6, CLMN, RASGRF1, ARNT2, NDRG4, CBFA2T3, CTC1, ALDH3A1, PTPRM, CD22, DUSP15, PRKX, PLXNB3	34	LDLRAP1, PTAFR, GJC2, NCK2, IGFBP2, TMEM115, COX17, AGTR1, PLAC8, NDST1, EDN1, ARG1, PLG, GNA12, IGFBP3, EPHA1, NOS3, BOP1, MAPK8IP1, PTGDR2, BAD, ESRRA, CD9, SLC39A5, LGALS3, PML, CSK, CD19, PDF, SERPINF2, GLP2R, LIPG, EBI3, TMIGD2, JUND, LGI4, BIRC7, TFF1, COMT, PIM2, IRAK1, EPPK1, ENPP7, SHANK2, DDX39B, BAG6	46	F3, IQGAP3, CD55, IFT172, INPP5D, ROBO1, PKD2, PDGFA, CDK6, LAMB1, ACER2, NOTCH1, MALAT1, IRAK4, TGFB3, THBS1, RHBDF1, MMP2, JAG1, SULF2, HLA-A, CSNK2B	22	PRKCZ, TNFRSF14, ERRFI1, CTNNBIP1, TRNP1, MARCKSL1, RBBP4, ZBTB7B, AGT, ID2, FOSL2, TMEM127, INHA, BOK, PPARG, GPX1, HYAL1, WWTR1, FST, SERPINB1, SSR1, HLA-A, SRF, SGK1, CITED2, SOD2, GPER1, BRAT1, SKAP2, EPO, SHH, SQLE, NDRG1, SCRIB, PARP10, DAB2IP, EGFL7, SAPCD2, NELFB, IGF2, ADM, TCIRG1, LRP5, ARRB1, APOA1, PTGES3, TESC, ANG, EGLN3, NFKBIA, FERMT2, SIX1, CRIP2, CYP1A1, FES, MAZ, CORO1A, CX3CL1…	96

## Sheet: Cell migration
SF	chip_migration	chip_migration_number	expression_up_migration	expression_up_migration_number	expression_down_migration	expression_down_migration_number	expression_chip_up_migration	expression_chip_up_migration_number	expression_chip_down_migration	expression_chip_down_migration_number
PCBP2	TRIB1, SERPINF1, SRP54, BMP4, SRC, JAG1, NFATC2, CHRD, AAMP, PLXND1, ID1, PRPF40A, IGFBP6, ARHGEF16, PRKD1, PIP5KL1, FGF20, MARK2, DEFB124, EFS, SRF, CD63, SIRPA, VEGFA, SOX9, RNF41, NDE1, SPHK1, AJUBA, ADGRG3, SELL, AIF1, SCARB1, ADAM17, ELP3, RTN4, IL6R, FN1, SRCIN1, HDAC7	40	ACAP3, NBL1, IL1R1, PARP9, TNFAIP3, HOXA5, TP53INP1, LCN2, NOTCH1, MDM2, KITLG, LTB4R2, THBS1, PLCG2, FMNL1, PLXNB3, CSNK2B	17	LRP8, ASPM, KIF14, MIXL1, HMGB2, DEPDC1B, LOX, EDN1, FBXO5, ANLN, SERPINE1, LOXL2, CPNE3, ARHGEF39, CDK1, LGALS3, KNSTRN, EMP2, CORO1A, FAM83D	20		0		0
PTBP1	PIP5KL1, DAPK3, MIR22, WASL, JAK2, CORO1C, HYAL2, ID1, PRKCZ, NR4A3, PRPF40A, SOD2, MTA2, PTK6, SRF, CLASP1, DLC1, NIPBL, SGK1, RIPOR1, NDE1, GNA13, ELMO2, CENPV, APOE, TGFB1, SPHK1, MIA3, LPXN, FBXO31, MACIR, PTK7, BAMBI, MIR210, ARPC5L, CX3CL1, HES1, ROBO1, TOR1A, ABCC1, CRK, BTG1, ABI2, TIRAP, DIAPH1, PGF, NFATC2, TNFAIP1, LIMD1, DCDC2, MIF, MAP3K3, MDK, PTPN23, ACVR1B, STAT5A, RND2, FAT1, DDR…	148	PLEKHG5, SDC3, LCK, TIE1, PIK3R3, NEXN, CSF1, ECM1, S100A11, PBXIP1, F11R, PIK3C2B, LAMB3, TGFB2, DISC1, FAM110C, RHOQ, TMSB10, ATOH8, IL1R1, MGAT5, CXCR4, ZEB2, RND3, ITGA6, COL3A1, SATB2, NRP2, IGFBP5, GPC1, ULK4, PARP9, GATA2, EPHB1, ANXA3, LEF1, PALLD, SH3RF1, GDNF, DAB2, ITGA1, MAP1B, MCTP1, SPOCK1, HBEGF, SH3RF2, CAMK2A, MIR146A, WWC1, FOXC1, GCNT2, EDN1, TPBG, AKAP12, HDAC9, ITGB8, GRB10, …	140	PTAFR, PODN, SEMA6C, AGT, TMEM18, DPP4, VIL1, CCL20, PPARG, AGTR1, HRG, PPARGC1A, ARSB, LOX, FLT4, NEDD9, CCR6, IGFBP3, SERPINE1, EPHA1, SDC2, PTP4A3, KANK1, B4GALT1, RECK, GCNT1, NSMF, DDIT4, VEGFB, LRP5, FZD4, APOA1, SORL1, ROBO4, ADIPOR2, SCARB1, LCP1, GPC6, F10, GREM1, ONECUT1, CTSH, SPN, MAZ, MAPK3, CORO1A, ITGAL, CDH5, PLCG2, C1QBP, CCL16, CCL14, APOH, FOXJ1, LDLRAD4, CDH2, MADCAM1, BSG, IN…	65	PRKCE, NR4A2, ITGAV, SERPINE2, F2RL1, TUBB2B, PLEC, PAK1, MCAM, BCAR1, CORO6, SOX18	12	EFNA1, ANXA6, VEGFA, F7, ANG, AJUBA, EMP2, CXCL16, HDAC5, SLC9A3R1, ATRN	11
SRSF1	MIR150, BCAR1, PTPN23, NUP85, SGPL1, PHACTR4, INSM1, TGFBR3L, MDGA1, SEMA5B, CD99, DDRGK1, YTHDF3, MITF, PGF, CYRIB, SEMA3B, RAP2B, MIR135B, PDCD10, BMP4, RHOF, ILK, PTK6, NFE2L2, OXSR1, FBXO31, APEX1, PLEC, PTPRU, NKX2-1, MAP4K4, HDAC7, CDK5R2, STK26, MMP14, CAP1, CAPN7, TUBGCP2, PPP1R9B, GADD45A, RIPOR1, FOXJ1, SYDE2, CSPG4, FYN, RHOU, RNF41, GRN, CARMIL1, ABI2, ELP6, NIPBL, NINJ1, MDK, PSEN1, …	287	SDC3, TIE1, ANGPTL3, F3, NTNG1, S100A11, F11R, DDR2, ARPC5, ASPM, KIF14, TGFB2, DUSP10, LYST, SLC8A1, ATOH8, CXCR4, ZEB2, RND3, NRP2, CLASP2, PHLDB2, PARP9, EPHB1, ANXA3, ARHGAP24, FBXW7, RAPGEF2, PALLD, GDNF, DAB2, MAP1B, F2RL1, MCTP1, MCC, SLC12A2, SPOCK1, SPARC, WWC1, GCNT2, DCDC2, TREM2, LAMA2, HDAC9, HOXA7, ANLN, GRB10, SEMA3A, NRCAM, DOCK4, PODXL, LYN, TP53INP1, LRP12, ENPP2, CD274, CDKN2B-…	109	ACAP3, TNFRSF14, PTAFR, PODN, TGFBR3, CELSR2, SEMA6C, S100A14, IL6R, ADAM15, SEMA4A, EMILIN1, ZAP70, CCL20, PPARG, TDGF1, SEMA3G, PRKCD, PIK3CB, AGTR1, CHRD, PPARGC1A, ARSB, GFRA3, PDGFRB, MIR146A, TUBB2A, NEDD9, DDR1, AIF1, GPSM3, CCR6, MYO1G, IGFBP3, MAGI2, SERPINE1, PTP4A3, GCNT1, C5, ENG, LCN2, VAV2, NSMF, IFITM1, FERMT3, SORL1, ROBO4, CD9, SCARB1, STARD13, STK24, ANG, LGALS3, TYRO3, CTSH, PD…	83	PIK3R3, NEXN, PLEKHO1, PIK3C2B, PRKCE, RHOQ, ITGA6, ITGAV, GPC1, GATA2, AMOTL2, CLDN1, SH3RF1, PLK2, SH3RF2, SPDL1, FOXC1, TPBG, CEP85L, NRG1, ZNF703, NOTCH1, CCAR1, VCL, PARVA, PAX6, DIXDC1, LIMA1, MDM2, ZNF268, NOD2, COL1A1, BMP2, NF2, RPS19	35	ARHGEF16, CSF3R, EFNA1, AGT, LGALS8, TMEM18, SEMA4C, FN1, HYAL1, S100P, LOX, DUSP1, VEGFA, CITED2, SOD2, SHH, DMTN, SDC2, KANK1, DDIT4, VEGFB, LRP5, APOA1, NR4A1, BTG1, SPRY2, F7, F10, SPRED1, MAP2K5, SEMA4B, EMP2, MAZ, TRADD, SRCIN1, STAT5B, HDAC5, BSG, AXL, RPS19, MEGF8, APOE, MBOAT7, ATRN, PLCB1, SRC, SOX18, CXADR, ITGB2, MIF, SH3BP1, SUN2, PDGFB, GPC3	54
HNRNPL	PTPN11, SDC4, PLEKHG5, MDGA1, CREB3, SEMA5B, GDNF, STAT5A, YTHDF3, SH3BP1, ULK4, STK26, PRKD2, S100P, JCAD, ARSB, HSPA5, PCM1, MIR320A, ITGB3, SPNS2, MYO1C, LRP1, MST1R, SRF, TGFBR1, SORL1, DDIT4, FOXO3, NUP85, SELENOK, AJUBA, PLK2, CORO1C, BMPR2, ZC3H12A, EPB41L4B, APC, ADGRG1, NSMF, TRIB1, ABHD2, USP9X, DUSP22, ARHGEF16, RAP2B, UNK, CRKL, SMAD3, ATOH8, F10, PTPRU, NR4A1, GNAI2, PRPF40A, WNT11, …	466	EMILIN1, ZAP70, AGTR1, IGSF10, THBS4, SLC12A2, MIR146A, TUBB2A, IGFBP3, SEMA3A, NRCAM, NOS3, STC1, GCNT1, ROBO4, RGCC, FLRT3, SOX18	18	ASPM, DAB2, SPARC, ANLN, BAG4, AMOTL1, ITGA5, LTB4R2, ITGA3, COL1A1, MSN, PLP1, PECAM1	13	NBL1, CSF1, SERPINE2, CCL20, GPSM3, SGK1, HSPB1, PRKD1, THBS1, NOD2, OSGIN1, ITGB4, ARHGDIA, MIF	14	LCK, KIF14, MIXL1, ITGB1BP1, EPHA1, CDK1, LGALS3, STAT3	8
PRPF4	LAMB1, FOXP1, NUMB, SP1, JUP, GPSM3, SLC9A1, CX3CL1, RHOJ, BMPR2, ADARB1, PAK1, VEGFA, AJUBA, SPHK1, NFE2L2, TGFB1, PPIA, CCL20, SOX9, GRB7, S100A2, EGFR, FN1, ABI2, NKD1, NFATC2, CCDC88A, SCARB1, CITED2, ARF4, FBXO31, F11R, PRKCA, BCAR1, CD2AP, MAPRE1, PIK3CA, NCK1, LCP1, FGF19, ARHGEF16, GATA2, EPB41L5, ANG, PATZ1, IL1R1, SERPINF1, LRP5, SATB2, EFNA1, ITGAV, RTN4, HDAC4, SHH, RHOB, FAT1, ICAM1,…	66	PIK3R3, ANGPTL3, ACVR1C, DPP4, IGSF10, HRG, ELMO1, EPHA1, FGF17, ENPP2, GCNT1, SEMA4D, LPXN, IL16, CDH1, VTN, COL1A1, APOH, ITGB2, AMOT	20	PTAFR, SDC3, TIE1, LMO4, CSF1, S100A11, S100A14, LMNA, PLXNA2, FAM110C, RHOQ, TMSB10, RND3, GPC1, ULK4, GPX1, SEMA3G, PFN2, FBXO45, S100P, ANXA3, PALLD, SH3RF1, F2RL1, LOX, HBEGF, PDGFRB, SPARC, EDN1, SRF, PTP4A1, FSCN1, HDAC9, IGFBP3, CLDN4, FGFR1, CTHRC1, GLIPR2, TLR4, C5, CD151, PAX6, MCAM, ROBO4, JAM3, HDAC7, ITGA5, KITLG, PXN, PRKD1, LGALS3, VASH1, FRMD5, CORO1A, HSD3B7, NDRG4, TNFSF12, FMNL…	74	APOA1	1	LCK, TGFBR3, PIK3C2B, PTPRG, ZNF703, PFN1, SOX18	7
RBM22	JAG1, PLCG1, ITGB5, STAT3, MIR150, YES1, NCK1, VEGFA, SPAG9, RAB11A, LTB4R2, MYH9, PIK3R1, RIC8A, MYADM, ABL1, XBP1, MIR19B1, MAP4K4, ZMYND8, ARHGDIA, BTG1, AJUBA, APOA1, PTP4A1, TPM1, MAZ, RERE, RIPOR1, PLXNB1, MTUS1, FOXO3, SERPINF1, PHACTR4, APOE, BCAR1, MAP2K3, CEACAM1, PLCB1, FN1, ABCC1, KNSTRN, CLASP1, FLCN, ARHGEF16, WDR1, MIR200B, SPHK1, MYO18A, DGKZ, OSGIN1, GRB7, CREB3, DLC1, FER, MIR48…	160	PTAFR, SDC3, LCK, ZC3H12A, TIE1, PIK3R3, NEXN, NTNG1, CSF1, RHOC, PLEKHO1, ECM1, S100A11, IL6R, RAB25, VANGL2, LAMB3, TGFB2, DUSP10, DISC1, FAM110C, RHOQ, TMSB10, CXCR4, ZEB2, RND3, NR4A2, COL3A1, NRP2, CXCR2, DOCK10, GPC1, HRH1, CCRL2, ADAMTS9, MITF, AMOTL2, LDB2, PDGFRA, ANXA3, PALLD, SH3RF1, DAB2, ITGA2, PLK2, MAP1B, F2R, F2RL1, MCTP1, MCC, SPOCK1, HBEGF, SH3RF2, DPYSL3, WWC1, FOXC1, TUBB2A, T…	152	CSF3R, PTPRF, LRP8, CELSR2, ASPM, KIF14, PLXNA2, MIXL1, CDC42BPA, LGALS8, EMILIN1, DPP4, VIL1, PPARG, IQSEC1, LAMB2, AGTR1, CHRD, HMGB2, WWC2, TERT, DEPDC1B, ANXA6, MIR146A, SPDL1, FLT4, SGK1, FBXO5, CCR6, GPER1, ANLN, CAMK2B, MYO1G, IGFBP3, SERPINE1, FGFR1, SDC2, ENPP2, PTP4A3, ARHGEF39, SEMA4D, C5, HSPA5, CDK1, KIF20B, SEMA4G, VEGFB, CD248, GSTP1, LRP5, FZD4, SORL1, ROBO4, LRP1, PLXNC1, SCARB1,…	91	GADD45A, RHOB, RTN4, ACVR1, DUSP1, AGER, GPSM3, EGFR, CLDN4, TRIB1, DDX58, MMP14, TNFAIP1, DAPK3, SDC4, PARD6B	16	TGFBR3, EFNA1, GLUL, AGT, IL1R1, MERTK, CCL20, ARF4, S100P, PPARGC1A, LOX, PDGFRB, FGFR4, NEDD9, PTK7, TNFAIP3, SOD2, KANK1, DAB2IP, NET1, ARID5B, DDIT4, HMGB1, STARD13, STK24, ANG, BMP4, CORO1A, FBXO31, MAPRE2, ZNF580, ID1, SH3BP1, SEMA3B	34
U2AF1	HES1, NUP85, SOX9, PLXNB2, ADGRG1, TPM1, TGFBR3, B4GALT1, FAT1, MAPRE2, ILK, SIRPA, SPHK1, CCDC88A, CAPN7, EPS8, DNM1L, HDAC4, MERTK, FUT8, GNA13, CCN2, RAB11A, FBXO31, SDC2, RIN3, VTN, EFNA1, ANG, GRB7, JUP, ITGB5, HSD3B7, MAPRE1, CIB1, DLG5, APOA1, RHOG, SINHCAF, YTHDF3, S100P, SMAD3, SPEF1, AAMP, PATZ1, PPM1F, POMK, FOXP1, ADAM17, LGALS8, CUL3, PPIA, AJUBA, LAMB1, NEDD9, TCAF1, ZMYND8, MEAK7, …	141	GADD45A, NEXN, PLEKHO1, S100A11, IL6R, F11R, DDR2, PIK3C2B, PLXNA2, DUSP10, CXCR4, ZEB2, RND3, COL3A1, ANXA3, EGF, FBXW7, PALLD, SH3RF1, GDNF, DAB2, PLK2, MAP1B, F2RL1, MCTP1, APC, SLC12A2, HBEGF, SH3RF2, FOXC1, AIF1, CEP85L, LAMA2, CCR6, PDGFA, HOXA5, ELMO1, GRB10, CLDN4, ANGPT2, ZNF703, SNAI2, LYN, SGK3, ARC, DOCK8, CDKN2B-AS1, ANXA1, NR4A3, KLF4, TLR4, MEGF9, PHLDA2, PAX6, PAK1, ARHGDIB, HDAC7…	86	PTAFR, SDC3, LCK, CSF3R, TIE1, LRP8, VANGL2, MIXL1, FAM110C, EMILIN1, GPC1, JAGN1, ULK4, DAG1, MST1R, PODXL2, TERT, LOX, PDGFRB, DDR1, PTK7, FSCN1, ANLN, MYO1G, IGFBP3, GPC2, RARRES2, PTP4A3, ARHGEF39, LCN2, NTNG2, NSMF, CDK1, SEMA4G, IFITM1, MDK, VEGFB, CD248, SORL1, ROBO4, TRPV4, P2RX4, SCARB1, VASH1, KNSTRN, TYRO3, IL16, IDH2, SOX8, CORO1A, DPEP1, SRCIN1, STAT5A, NGFR, FOXJ1, CYGB, YES1, LDLRA…	66	SLC9A1, PIK3R3, SCYL3, PROX1, RHOB, NR4A2, SATB2, GPSM3, EGR3, TRIB1, JAK2, ZFAND5, MARK2, SIX1, BCAR1, CDK5R1, COL1A1, SMAD7, FLRT3	19	KIF14, EPB41L5, HMGB2, EFHC1, SERPINE1, PTK2, F7, NKD1, NRTN, ICAM1, PAK4	11
U2AF2	APEX1, CPNE3, MAP4K4, ULK4, ELP6, CLASP1, RAB11A, MIR320A, ITGB1BP1, SERPINF1, DUSP3, BMP4, AIMP1, PIKFYVE, EPB41L5, NOD2, VEGFA, ELP3, ANO6, FGFR4, PTGER4, NCKAP1, AJUBA, SGK3, GAB1, GRB7, ITGAV, ZMYND8, FN1, MYH9, SPATA13, MDM2, PLCG1, RAB1A, GNA13, ITGB5, CCDC88A, CCR10, MEGF9, SMPD3, VIL1, NDE1, BCAS3, ID1, BTG1, PDCD6, HDAC4, CRTAM, SPHK1, STAT3, ATP2B4, ARL13B, MAZ, CEP43, PDCD10, MIR92B, C…	66	PLEKHG5, TMEM201, MIIP, EPHA2, NBL1, SLC9A1, ZC3H12A, TIE1, GADD45A, NEXN, CSF1, RHOC, PLEKHO1, ECM1, CERS2, S100A11, S100A2, IL6R, ARHGEF2, DDR2, PIK3C2B, PROX1, DUSP10, MIA3, DISC1, LYST, SOS1, TMSB10, ZAP70, ACVR1, NRP2, SERPINE2, SRGAP3, ACKR2, POMGNT2, PTPN23, PLXNB1, DAG1, SEMA3F, NISCH, FOXP1, GATA2, PLXND1, AGTR1, TBCCD1, CLDN1, ANXA3, PALLD, SH3RF1, FAT1, DAB2, ITGA1, ITGA2, PLK2, MAP1B,…	168	DOCK7, ASPM, KIF14, MIXL1, TMEM18, PEX13, CCL20, JAGN1, TOP2B, PODXL2, PRKCI, FBXO45, PPARGC1A, HMGB2, WWC2, LOX, SPDL1, CSNK2B, CD2AP, FBXO5, ANLN, MYO1G, IGFBP3, KRIT1, STRIP2, RARRES2, MTUS1, PTK2B, ENPP2, PTP4A3, ARHGEF39, SCAI, NET1, CDK1, PTEN, KIF20B, WNT11, AMOTL1, SORL1, ROBO4, STK24, ARHGEF7, KNSTRN, PYCARD, DPEP1, TNFAIP1, CCL16, SPAG9, LDLRAD4, BST2, FAM83D, USP9X, PLP1, SRGAP2	54	PIK3R3, RHOB, SATB2, TGFBR2, RREB1, GPSM3, EGR3, MMP14, TAOK2, CX3CL1, GSK3A, SNAI1	12	PFN2, DEPDC1B, EFHC1, PCM1	4
SRSF9	DCDC2	1	SDC3, TIE1, CSF1, PLEKHO1, S100A11, S100A2, S100A14, DISC1, FAM110C, ROCK2, RHOQ, TMSB10, ZAP70, IL1R1, ZEB2, ITGAV, NRP2, SERPINE2, GPC1, SRGAP3, SEMA3B, PARP9, PLXND1, S100P, ANXA3, PALLD, SH3RF1, GDNF, DAB2, ITGA1, ITGA2, MAP1B, F2R, F2RL1, MCTP1, HBEGF, DUSP1, FOXC1, TUBB2B, GCNT2, KIAA0319, CSNK2B, GPSM3, PPARD, TREM1, AKAP12, PDGFA, HDAC9, IGFBP3, GRB10, CLDN4, SEMA3A, LAMB1, NRCAM, DOCK4, …	128	CLDN19, VAV3, SEMA6C, MIXL1, TMEM18, TDGF1, HMGB2, LOX, ANXA6, AIF1, FBXO5, ANLN, PPIA, MYO1G, SMO, EPHA1, CDK5, DMTN, ENPP2, PTP4A3, ARHGEF39, CDK1, LCP1, CORO1A, ITGAL, CDH1, PLCG2, DPEP1, ELP5, TNFSF12, VTN, CCL16, JUP, APOH, ITGB4, FOXJ1, CYGB, LDLRAD4, PAK4, RPS19, FAM83D, ADA, ITGB2, MIF, SUN2, EFNB1, PECAM1, MBOAT7	48		0		0
SNRNP70	NKD1, PARD6B, WASF2, MIR21, AJUBA, ROCK2, CEP43, PFN2	8	PIK3R3, CSF1, SRGAP2B, CERS2, IL6R, PBXIP1, EFNA1, GBA, SEMA4A, DDR2, DUSP10, ADAM17, IL1R1, ACVR1, NRP2, SRGAP3, TGFBR2, ACKR2, S100P, ITGA1, HBEGF, PDGFRB, MIR146A, DUSP1, TUBB2A, GPSM3, PDGFA, GPNMB, ELMO1, CLDN3, SHH, TP53INP1, CTHRC1, KLF4, C5, LCN2, NRP1, NANOS1, IFITM1, P2RY6, APOA1, KLRK1, RND1, CD63, MDM2, PLXNC1, CMKLR1, ZNF268, LCP1, F10, ANG, SIX1, SIX4, PSEN1, PGF, LGMN, DAPK2, SEMA7…	82	PLEKHG5, NBL1, PTAFR, SDC3, LCK, LMO4, VAV3, RHOC, ECM1, VANGL2, ASPM, KIF14, ADORA1, FAM110C, EMILIN1, NCK2, CXCR4, ZEB2, RND3, GPC1, MYD88, TDGF1, CD47, EPHB1, CLDN1, WDR1, ANXA3, HMGB2, TERT, GDNF, DEPDC1B, MCC, SPARC, FYN, FBXO5, FSCN1, HDAC9, HOXA7, ANLN, AUTS2, HSPB1, GPC2, STRIP2, PODXL, EPHA1, RARRES2, NOS3, FGFR1, EPPK1, ARHGEF39, GLIPR2, TLR4, LAMC3, COL5A1, CDK1, PLAU, KIF20B, TUBGCP2,…	104		0		0
PCBP1	CORO1C, LAMTOR2, ZFAND5, SINHCAF, FLCN, NOD2, ITGB4, TMSB10, DDRGK1, ACAP3, RARRES2, FOXO3, RREB1, FERMT1, RHOBTB3, TCAF1, WNT5B, ADGRG1, NKD1, PCM1, PTK6, DPP4, FOXG1, NKX2-1, PPP1R9B, MIR483, PSEN1, STK10, MYADM, VEGFA, ABHD2, SEMA7A, CEP43, DUSP3, BCAS3, LRP1, NOG, PPP3CA, TGFBR3L, RIPOR1, PLXNB2, SOD2, MAP4K4, FADD, GTPBP4, ITGB3, SRCIN1, EPHB4, MDGA1, IGF1R, GNAI2, SEMA4C, PDCD10, PARD6B, MI…	323	SDC3, CSF1, S100A11, PIK3C2B, TGFB2, DISC1, IL1R1, MGAT5, NRP2, SERPINE2, GATA2, CXCL2, ANXA3, SH3RF1, TERT, GDNF, DAB2, ITGA1, F2RL1, MCTP1, CAMK2A, CD74, MIR146A, WWC1, EDN1, TPBG, CLDN4, SEMA3A, NRCAM, FGFR1, CTHRC1, LRP12, CD274, CDKN2B-AS1, LCN2, PLAU, SRGAP1, KITLG, PLXNC1, RGCC, POU4F1, PRKD1, RHOJ, FUT8, VASH1, CLN3, NDRG4, MISP, IL27RA, SIRPA, FLRT3, PRKX, TIMP1, SRPX2, PLXNB3, L1CAM, EP…	57	PTAFR, CSF3R, VAV3, MIXL1, CCL20, PPARG, TDGF1, SEMA3G, HMGB2, ITGA2, CCR6, HOXA5, IGFBP3, SERPINE1, CPNE3, B4GALT1, GCNT1, IFITM1, VEGFB, FZD4, SORL1, ROBO4, CD9, ANG, LGALS3, ONECUT1, NR2F2, EMP2, MAPK3, CDH1, VTN, LDLRAD4, FFAR2, ATRN, CARD10, PECAM1, MBOAT7, AGER	38	ZC3H12A, PIK3R3, ITGAV, CLDN1, PALLD, MCC, TNFAIP3, AKAP12, ZNF703, NRP1, RND1, THBS1, BCAR1, ICAM1, GIPC1, ARHGAP4	16	TNFRSF14, TMEM18, PRKCD, LOX, ANXA6, GPSM3, DMTN, NSMF, MDK, SCARB1, F7, DPEP1, FOXJ1, MADCAM1, BSG, TRPM4, ITGB2, PDGFB	18
NONO	SH3KBP1, BIN3, GAB1, AJUBA, SRP54, DNM1L, NF2, PTPRM, CORO1C, PTPRF, PAXIP1, CLDN4, CUL3, SLC9A3R1, STAT5B, SOD2, SEMA4B, DISC1, PTPRG, ZNF580, IDH2, CLN3, DOCK5, NFATC2, EVL, KANK1, ROCK1, MDM2, FOXP1, MIF, RHOG, CITED2, APOH, F10, HDAC7, MYADM, SIX4, MACIR, TMEM201, FBXO31, USP33, PATZ1, PSTPIP2, PLEC, GPC6, PDGFA, ADAM9, RHOF, MAPRE2, CTHRC1, AUTS2, PDGFB, CARMIL1, WWC3, HDAC6, AMOTL2, TP53INP…	583	PTAFR, TIE1, PBXIP1, LAMB3, EMILIN1, NRP2, SERPINE2, GPC1, GDNF, SPARC, DDR1, SEMA3A, NOS3, ENPP2, ENG, LAMC3, COL5A1, NOTCH1, CD248, MMP14, LTB4R2, SPN, NDRG4, CDH1, DPEP1, COL1A1, LAMA3, MISP, SEMA6B, RIN2, LBP, TIMP1, PLP1, EPPK1	34	ASPM, KIF14, ANLN, CKLF, CCL15	5	ACAP3, CLDN19, PIK3R3, LMNA, F11R, LYST, SDC1, PTPN23, SH3RF1, DAB2, CD74, TUBB2A, SRF, GPER1, BRAT1, FSCN1, HSPB1, ZNF703, NRP1, CORO1B, MCAM, KITLG, ZNF268, THBS1, BCAR1, OSGIN1, SRCIN1, JUP, STAT5A, GRN, NGFR, ACTG1, ARHGDIA, PIP5K1C, DAPK3, GIPC1, SYDE1, PAK4, APOE, LAMA5, SOX18, HMOX1, CDKL5, MBOAT7	44	LRP8, F11R, CCL20, FBXO45, S100P, HMGB2, LOX, PDGFRB, SPDL1, FBXO5, SERPINE1, ARHGEF39, TOR1A, CDK1, HRAS, VEGFB, FZD4, BTG1, VASH1, C1QBP, MIEN1, LDLRAD4, XBP1, DIXDC1	24
HNRNPUL1	MAZ, PHACTR4, ARF6, PPIB, CXADR, SOS1, PIK3C2A, SPHK1, FOXP1, AKIRIN1, OGDH, ARHGEF7, FN1, MYH9, TNFAIP3, USP45, ITGB5, PARD6B, SOD2, FAT1, ABI2, MTA2, PFN1, TUBB2A, P2RX4, DISC1, ROCK2, JAGN1, CALR, CEP43, TMEM18, SDCBP, ADAM17, MYADM, WASL, RTN4, PTP4A1, DNM1L, ARID2, SATB2, SIRT1, SEMA4G, DIAPH1, HACE1, CORO1C, ANGPTL3, AVL9, DDIT4, PTPRK, GOLPH3, PLCG1, ARHGDIA, ITGAV, CYRIB, NFE2L2, SPRY2, F…	78	SRGAP2B, PODXL, CDH1, GSK3A, PLXNA3, AIF1	6	AIF1, LAMB1, SRGAP2, AGER	4		0	CRKL	1
RBM39	NKD1, MIR92B, SLC9A3R1, ZMYND8, CDK5, MYH9, CTHRC1, SPRY2, FAT1, BCL2, AKAP12, BSG, MARK2, RAB1A, WASF2, PAX6, LOX, CTSH, PAK1, FOXO3, ACKR2, DAG1, SELENOK, SRP54, MIR200A, SUN2, DDR1, MYLK, NKX2-1, CD2AP, SLURP1, PLPP3, RHOQ, GNA12, ABL1, RREB1, CD63, PLXND1, MECP2, CUL3, LDB1, TP53INP1, BMP4, FGFR4, ID1, AKT1, EPB41L5, HDAC4, LMNA, HMOX1, DUSP10, GPC5, NR2F2, NET1, CPNE3, EPHB4, FGF9, SDC1, SRG…	704	NBL1, SRGAP3, AGTR1, HRG, SH3RF1, ITGA1, STC1, SNAI2, FAM83H, MCAM, CYGB, FLRT3, PLXNA3	13	KIF14, TDGF1, PIK3CB, ANLN, SLK, LGALS3	6	GBA, PROX1, SOS1, DPP4, NRP2, SERPINE2, HBEGF, CD74, TUBB2B, TPBG, RELN, NRP1, CD248, NTN4, LTB4R2, PRKD1, RHBDF1, CX3CL1, BCAR1, CXCL16, CDK5R1, SRCIN1, COL1A1, AKT2	24	ASPM, HMGB2, KIF20B, NDE1, YES1	5
RBFOX2	MYADM, ARHGEF16, MEAK7, PLEC, NSMF, RHOC, ARHGDIA, PPM1F, NFE2L2, SRC, PTP4A1, FBXO31, PIK3C2B, MDM2, CCAR1, PDGFB, IL6R, AJUBA, PRKD2, ADAM10, S100P, BCAR1, SH3RF1, ZNF580, STK39, TRIB1, FYN, STRIP2, EFNB2, DDIT4, VAV2, APOA1, ANKS1A, IL1R1, ANG, CERS2, ONECUT1, FN1, MYO1C, TP53INP1, MCAM, WNK1, PTPRM, CD74, PTPRF, CLDN1, EPB41L4B, GBF1, ADAM15, SEMA3B, GPC1, MTUS1, NET1, GRB7, SMAD7, AKT1, IL12…	701	PTAFR, LOXL2, DDR1	3		0	TUBB2A, AKAP12, SERPINE1, SRCIN1, AXL, FLNA, MBOAT7	7	RBFOX2, AGER	2
SFPQ	ADARB1, EFHC1, IGFBP6, KCTD13, STAT3, GRB7, ARHGEF16, TNFAIP1, ABCC1, AJUBA, ID1, MAZ, SPHK1	13	TMEM201, EPHA2, NBL1, SDC3, SRGAP2B, S100A11, PBXIP1, ARHGEF2, PIK3C2B, SRGAP2, RHOB, ATOH8, ITGAV, NRP2, SERPINE2, GPC1, PTPN23, SEMA3B, SEMA3G, ADAMTS9, AMOTL2, ANXA3, SH3RF1, CD74, FOXC1, TUBB2B, GPSM3, SRF, TPBG, PDGFA, FSCN1, HOXA7, PODXL, EGR3, ZNF703, CTHRC1, LRP12, AGO2, FAM83H, NINJ1, NOTCH1, PLAU, PHLDA2, RHOG, CORO1B, MCAM, KITLG, MMP14, ASB2, SEMA7A, NKD1, CX3CL1, NDRG4, CCR7, NGFR, I…	72	MIXL1, LGALS8, RTN4, PIK3CB, AGTR1, PRKCI, PPARGC1A, LOX, ANXA6, SPDL1, AIF1, CCR6, PTP4A3, SCAI, VAV2, CDK1, PTEN, FZD4, GPC6, LGALS3, EVL, RFFL, CCL16, SPAG9, APOH, YES1, ONECUT2, PLCB1, RIN2, AGER	30	BCAR1	1	CCL20	1
HNRNPK	CLIC4, CTHRC1, CIB1, MIR212, PIK3R1, FMNL2, LRCH1, PPARG, VAV2, RAP2C, P2RX4, RIN3, SYNE2, S1PR2, CYRIB, PLCG1, SUN1, ABI2, CORO1B, PIK3CA, BCAR1, CCR8, ABL1, BCL11B, TUBB2B, SATB2, STAT3, STK39, NR4A3, SH3RF1, MYO1C, FYN, GADD45A, FBXO31, RARRES2, AJUBA, ARPC5L, ARF6, CCR7, ITGB1, PPIA, MIIP, NCK1, TBX21, SOX9, TPM1, SDC4, MYO18A, CXADR, SOS1, ARHGEF2, PLXND1, FOXP1, NDE1, SGPL1, FOXF1, CEMIP, P…	441	SDC3, LCK, CSF1, S100A11, RHOQ, ZAP70, NRP2, IGFBP5, SERPINE2, ULK4, GDNF, ITGA1, F2RL1, HBEGF, DUSP22, TPBG, LAMA2, SGK1, AKAP12, PDGFA, ITGB8, GRB10, STRIP2, LOXL2, KLF4, TLR4, HSPA5, LCN2, NOTCH1, DLG5, LDB1, IFITM1, PAX6, JAM3, ITGA5, KITLG, LTB4R2, FRMD5, RHBDF1, SOX8, GRAPL, AXL, TIMP1, SRPX2, PLP1, L1CAM, FLNA, AGER	48	PTAFR, CSF3R, S100A14, IL6R, LAMTOR2, MIXL1, HRG, MCC, LOX, SPARC, FLT4, CCR6, HOXA5, MYO1G, IGFBP3, SERPINE1, EPHA1, FAM83H, MEGF9, RRAS2, CD9, ZNF268, F10, LGALS3, ALKBH1, ONECUT1, ITGAL, CDH5, PLCG2, TNFSF12, VTN, CCL16, CYGB, MISP, BST2, CD99	36	ACAP3, PLEKHG5, PLEKHO1, VANGL2, DISC1, IL1R1, GPC1, ROBO1, GATA2, CHRD, PALLD, FAT1, ITGA2, SEMA6A, TNFAIP3, RELN, LAMB1, ZNF703, SCRIB, PLEC, BAMBI, NRP1, PHLDA2, WNT11, HDAC7, RGCC, MMP14, PRKD1, FUT8, THBS1, NKD1, SRCIN1, NGFR, COL1A1, TGFB1, PRKD2, SNAI1, LAMA5, PLXNB3	39	CLDN19, CLDN1, ANXA6, AIF1, EXT1, BTG1, SCARB1, RAP2A, F7, EMP2, CDH1, FOXJ1, ATRN	13
FUS	SOS1, HDAC7, PFN2, SIRT1, RHOBTB3, ITGA4, AFDN, MAZ, RTN4, CENPV, MAP4K4, PPARG, ADAM10, RAC1, FSCN1, PRKCZ, CHRD, GLUL, GBX2, NFE2L2, HIF1A, PATZ1, CLASP2, BCAR1, TMEM18, RHOF, FUT4, DLC1, GTPBP4, ACTG1, MCU, LAMA5, TUBB2B, DIXDC1, CD2AP, SRF, SDC4, SLK, LDB1, SVBP, CRKL, CCN1, ABI2, CDK5R1, SYNE2, ELP6, TRIB1, CARD10, FOXO3, PLXNB2, RHOB, NKX2-1, BARHL1, DOCK7, PPP1R9B, SATB2, ITGB3, RIN3, FGFR…	346	SDC3, PIK3R3, NEXN, S100A11, DDR2, COL3A1, NRP2, SERPINE2, SRGAP3, DAB2, ITGA1, F2RL1, SH3RF2, CD74, SPARC, GCNT2, TPBG, SEMA3A, NRCAM, LOXL2, TLR4, PLAU, NR4A1, IGFBP6, KITLG, NTN4, FRMD5, CCL22, CORO6, ITGA3, COL1A1, LAMA3, IL27RA, TIMP1, SRPX2, PLP1, DDR1	37	SEMA6C, MIXL1, CCL20, PPARGC1A, LOX, PDGFRB, IGFBP3, SERPINE1, EPHA1, PTK2B, F7, ONECUT1, CDH1, CCL16, APOH	15	SLC9A1, PLEKHO1, PIK3C2B, LYST, ITGAV, SH3RF1, FAT1, FYN, RELN, ZNF703, CTHRC1, NRP1, MCAM, FUT8, ASB2, THBS1, SEMA7A	17	EFNA1, GAB1, CITED2, SOD2, CCR6, MEGF9, FZD4, LGALS3, EMP2, ID1	10
TAF15	KCTD13, SEMA4C, NR4A1, APC, LDB1, ZC3H12A, PTPN23, OSBPL8, DOCK5, GATA2, CDK1, DOCK7, LMNA, ADA, TNFAIP3, FAT1, SERPINF1, DDR1, VCL, ERBB4, RNF41, MAPK3, INSR, SEMA4B, MESP1, FMNL2, NCKAP1, PPARD, FOXC1, PTPRG, PLXNB1, PPIA, B4GALT1, ARHGEF7, RCC2, GSK3A, BCAR1, CLEC14A, ADARB1, MCU, NIPBL, IL1R1, WNT11, RDX, NKD1, DUSP1, ANKS1A, CTTN, PTK7, CUL3, IL6R, CD151, HBEGF, OGDH, GPC6, CARMIL1, EGFR, RR…	493	LCK, SEMA4A, SELL, NRP2, SRGAP3, IGSF10, FBXW7, PLK2, MAP1B, NRCAM, FGF17, ARID5B, CD81, JAM3, KITLG, RGCC, GAS6, LTB4R2, NDRG4, PTPRM, LAMA3, LBP, CELSR1, PRKX, PLXNB3, PECAM1	26	PTAFR, SDC3, NCK2, VIL1, CCL20, JAGN1, ARF4, AGTR1, GFRA3, EDN1, CCR6, GNA12, MYO1G, IGFBP3, SERPINE1, EPHA1, NOS3, CDK5, DMTN, PTP4A3, FAM83H, FAM89B, ROBO4, CD9, LGALS3, PML, TMEM102, VTN, CCL16, CCL15, MADCAM1, PIP5K1C, SEMA6B, CAMSAP3, GIPC1, TMSB4X, L1CAM, MPP1, EPPK1	39	PIK3R3, F3, PRKCE, RHOQ, ITGA6, ROBO1, MYLK, PALLD, DAB2, HEXB, DCDC2, USP45, PDGFA, ELMO1, RELN, LAMB1, STRIP2, NOTCH1, MCAM, IRAK4, SRGAP1, PLXNC1, THBS1, RHBDF1, JAG1, CSNK2B	26	ACAP3, PRKCZ, TNFRSF14, ARHGEF16, NBL1, CAP1, EFNA1, MIXL1, AGT, TMSB10, PPARG, GPX1, SEMA3F, HYAL1, S100P, LOX, TUBB2A, SRF, SGK1, CITED2, SOD2, GPER1, BRAT1, CLDN4, HSPB1, SHH, SCRIB, GCNT1, NINJ1, DAB2IP, VAV2, LRP5, APOA1, ANG, FERMT2, SIX1, MAZ, CORO1A, HSD3B7, CX3CL1, TRADD, PLCG2, OSGIN1, CXCL16, MAP2K3, JUP, HDAC5, SLC9A3R1, ITGB4, FOXJ1, SPHK1, ACTG1, ARHGDIA, BSG, SYDE1, PAK4, APOE, MBO…	67

## Sheet: DNA repair
SF	chip_repair	chip_repair_number	expression_up_repair	expression_up_repair_number	expression_down_repair	expression_down_repair_number	expression_chip_up_repair	expression_chip_up_repair_number	expression_chip_down_repair	expression_chip_down_repair_number
PCBP2	RNF8, TRIP12, PRRX1, SUPT16H, NONO, UBE2V1, USP3, SWI5, SHLD1, GTF2H4, CDC7, PAGR1, ADPRS, INO80D, AXIN2, ERCC4, TAOK1, TNKS1BP1, INTS3, RNF111	20	BTG2, PARP9, AP5Z1, PARP10, REC8, SIRT7, HDAC10, CDK7	8	AUNIP, CLSPN, RAD54L, UBE2T, DTL, EXO1, MCM6, BARD1, RAD18, FANCD2, POLQ, MCM2, RFC4, HMGB2, NEIL3, TRIP13, CDK7, XRCC4, PTTG1, MCM3, MMS22L, NUDT1, RPA3, MCM7, XRCC2, ESCO2, GINS4, MCM4, CDK1, SSRP1, FEN1, CDCA5, POLD3, CHEK1, FOXM1, RHNO1, RAD51AP1, CDK2, PARPBP, RFC5, RFC3, WDHD1, RAD51B, XRCC3, RAD51, PIF1, FANCI, TICRR, BLM, RMI2, SLX1B, KIF22, RFWD3, GINS2, FANCA, LIG3, BRCA1, EME1, BRIP1, …	70	FAM111A	1		0
PTBP1	MSH6, USP3, USP1, MSH2, RAD17, TDG, MCM9, ABRAXAS1, ACTR8, EME1, CENPX, ACTR2, PMS2, PMS1, NIPBL, KDM1A, RAD23A, AP5S1, ZSWIM7, UHRF1, SPIRE2, MLH3, ETAA1, AXIN2, USP10, TRIM28, PSME4, RNF168, CDCA5, ERCC1, DDX1, SPRTN, INO80E, EMSY, CDC7, MEN1, COMMD1, RFC1, PARP1, MTA1, BRCA1, RTEL1, KIF22, EXO5, CYREN, RAD52, PSMD14, HMGN1, NUCKS1, RAD54L, MNAT1, GTF2H5, RFC2, ERCC3, INTS3, H2AX, FANCA, RAD23B…	95	CHD1L, BTG2, GEN1, NABP1, PARP9, UVSSA, EYA4, TEX15, DCLRE1C, FAM111A, OTUB2, SLX4, SLX1A, APEX2, MSH5	15	NPM1, CEBPG, CETN2, POLDIP2	4	MDC1	1	RPS3	1
SRSF1	FAAP100, CHEK1, RTEL1, KMT5B, KIN, MGME1, RNF138, ACTR5, VCPIP1, PAGR1, RNF168, APEX1, FTO, RFC4, PMS1, MUS81, RAD51AP1, STUB1, NUCKS1, UIMC1, MCM5, USP28, GADD45A, PPP5C, SMARCAL1, PNKP, ZBTB7A, NEIL2, NSMCE4A, HSF2BP, NIPBL, MEN1, TRRAP, NPAS2, FAAP20, RECQL4, SWSAP1, MUTYH, TNKS1BP1, PARK7, USP45, BRCA2, HMGN1, RNF8, EMSY, RAD23B, PRPF19, ASCC3, UBE2V2, SLF2, SUPT16H, POLN, POLG, PPP4C, MMS22L…	180	SPRTN, EXO1, SETMAR, POLQ, PARP9, RCHY1, NEIL3, TRIP13, GTF2H2C, GTF2H2, MDC1, ASF1A, TEX15, MCM4, POLD3, POLE, FANCM, POLE2, RAD51, TP53BP1, SLX4, RAD51C, RBBP8, UHRF1, CDC45, CHEK2, FANCB, SMC1A, GTF2H4	29	RFC1, NTHL1, RNF113A, POLDIP2	4	CLSPN, CDC7, BTG2, GEN1, NABP1, TOPBP1, ATR, POLH, FIGNL1, ESCO2, NBN, RRM2B, DCLRE1C, DNA2, FAM111A, FEN1, RAD52, FUS, EME1, BRIP1, PCNA, SAMHD1, APEX2	23	FANCL, POLD4, RPS3, MPG, SPIRE2, MC1R	6
HNRNPL	MLH1, MUS81, PDS5B, CEBPG, SHLD1, WRNIP1, MSH2, XRCC5, PAGR1, CDC7, MMS19, CHEK1, KAT5, MCM3, UNG, EME2, BARD1, MCRS1, FAAP20, VCPIP1, MUTYH, HELQ, TRAIP, ZCWPW1, RUVBL1, MRNIP, PWWP3A, UBE2V1, KAT7, RNF8, AXIN2, ETAA1, POLI, ERCC4, TRIP12, PRMT6, CDC14B, USP45, ERCC1, TNKS1BP1, POLG, KIF22, FAN1, HMGA2, MNAT1, RAD18, MCM6, SLC30A9, NEIL3, USP3, SMC3, ADPRS, SUMO1, POLD1, PARP9, HDAC10, INIP, NPM…	200	AP5Z1, APBB1, MPG	3	PTTG1, TEX15, PIF1, CETN2	4	POLD4	1	ESCO2, CDK1	2
PRPF4	POLE2, ACTR2, DHX9, INO80D, MORF4L1, KAT5, UBE2B, KLHL15, KDM2A, CDC5L, CBX8, SUPT16H, BRME1, CDC7, MCM3, EGFR, MLH3, KIF22, POLD4, TRIP12, FANCA, HSF2BP, EID3, AP5S1, ALKBH3, NSMCE3, UIMC1, USP28, POLG, FUS, NPAS2, AUNIP, RNF111, HELQ, UBE2D3, UHRF1, MC1R, ERCC1, USP7, SHLD1, MSH6, MCM5, SIRT6, NUCKS1, RAD23B, PPP4R2, CDK9, DOT1L, RAD51C, RFC1, UBR5, NABP1, RPA2, TFPT	54		0	GEN1, TEX15, SSRP1, OTUB2, SLX1B, TP53, SMC1A	7		0		0
RBM22	TRIM28, AXIN2, CENPX, ABL1, ACTR2, TREX1, MSH4, NSMCE1, HMGA2, FUS, CYREN, MUTYH, UBE2D3, RAD51C, MTA1, KDM2A, PSMD14, POLL, NPAS2, RPS3, REV3L, ERCC3, YY1, PMS1, TNKS1BP1, RAD52, MPG, MAGEF1, SETD2, ACTR8, ASF1A, SLF2, VCP, WRNIP1, TTC5, CBX8, TP53BP1, POLH, HDAC10, PSME4, CUL4A, UBE2V1, GTF2H5, NOP53, PCNA, DCLRE1C, SMG1, CIB1, USP7, CDC14B, USP28, TFIP11, PAGR1, ZBTB1, XRCC5, WRAP53, FAN1, MMS…	91	BTG2, AP5Z1, TEX15, UBE2W, ERCC6, OTUB2, APEX2	7	TP73, AUNIP, CLSPN, RAD54L, USP1, UBE2T, EXO1, FANCL, MCM6, BARD1, FANCD2, TRAIP, POLQ, MCM2, RFC4, HMGB2, NEIL3, TRIP13, PTTG1, DEK, MCM3, MMS22L, RPA3, MCM7, XRCC2, ESCO2, GINS4, MCM4, RAD21, TONSL, RECQL4, RMI1, CDK1, DNA2, FEN1, CDCA5, FOXM1, RHNO1, RAD51AP1, CDK2, TIMELESS, UNG, GTF2H3, POLE, BRCA2, RFC3, FANCM, POLE2, RAD51B, XRCC3, RAD51, FANCI, TICRR, BLM, RMI2, SLX1B, GINS2, FANCA, LIG3,…	75	GADD45A, NABP1, EGFR, POLB, SIRT7	5	CHD1L, DTL, RFC2, CHEK1, RFC5, HMGB1, PIF1, KIF22, SPIRE2, BRCA1, EME1, BRIP1, DOT1L, ERCC2, POLD1	15
U2AF1	SETMAR, USP3, JMY, GEN1, PARP2, INO80E, CDC7, NPAS2, MCM7, CYREN, USP1, PNKP, POLD1, PPP5C, TIMELESS, MORF4L1, CIB1, ERCC1, MUS81, RTEL1, CHEK1, KAT7, SLF2, USP43, PRMT6, ZBTB1, USP47, PMS1, AP5S1, EPC2, PARP3, H2AX, REV3L, DDB1, RAD9B, BCCIP, RFC2, ASCC3, NSMCE1, RCHY1, NBN, EME2, KMT5B, RIF1, NEIL1, DMAP1, APEX1, DTX3L, HMGN1, SFPQ, REXO4, ETAA1, SUPT16H, DDX1, RFC3, RAD51AP1, XRCC5, SIRT6, LIG…	105	GADD45A, AP5Z1, VCPIP1, ERCC6, FAM111A, IGHMBP2, EID3, INO80, SLX1A, TERF2IP, KLHL15, SMC1A	12	RAD54L, UBE2T, NUCKS1, FANCD2, MCM2, POLN, NEIL3, TRIP13, PTTG1, MSH5, POLD2, GINS4, RECQL4, CDK1, FOXM1, PIF1, FANCI, RMI2, SLX1B, GINS2, SPIRE2, CHAF1A, RNASEH2A, RUVBL2, MCM8, CDC45, CDK7	27	NABP1, TFIP11, HSF1	3	HMGB2, RPS3, TICRR, KIF22, FANCA, EME1	6
U2AF2	APEX1, REV1, INO80D, TDG, MSH4, CDC14B, ALKBH3, MARF1, GTF2H1, WRNIP1, MRNIP, UVRAG, RIF1, REV3L, CYREN, RUVBL1, HUS1, FUS, HINFP, TFIP11, MAGEF1, TP53BP1, KMT5C, NABP1, NSMCE1, INO80B, DDX1, RFC5, TDP2, KAT5, HMGN1, SUPT16H, RAD50, ZMPSTE24, FZR1, PALB2, RFC2, KMT5B, EPC2	39	GADD45A, BTG2, TEX264, MDC1, POLM, PARP10, TNKS1BP1, FAM111A, MEN1, POLD4, IGHMBP2, OTUB2, PML, SLX1A, MC1R, PIAS4, ZBTB7A, SIRT6, RAD17	19	KDM1A, AUNIP, CLSPN, RAD54L, USP1, CHD1L, UBE2T, NUCKS1, FH, EXO1, GEN1, MSH2, MSH6, MCM6, BARD1, RAD18, FANCD2, XPC, TRAIP, POLQ, MCM2, RFC4, POLN, SLC30A9, HMGB2, NEIL3, TRIP13, RAD1, WDR70, RAD17, PTTG1, NPM1, DEK, MSH5, MCM3, MMS22L, RPA3, FIGNL1, ZCWPW1, XRCC2, ESCO2, GINS4, MCM4, UBE2V2, RAD54B, RAD21, RECQL4, FANCG, RMI1, SWI5, KIN, PARG, CDK1, DNA2, MMS19, DCLRE1A, NSMCE4A, FEN1, CDCA5, K…	105	AP5Z1, OTUB1	2	FANCL, PMS1, XRCC5, MCM7, REXO4, RPS3, BRCA2, MLH3, KIF22, FANCA, EME1, BRIP1, GTF2H4	13
SRSF9	POLN	1	BTG2, NPAS2, NABP1, PARP9, DTX3L, TEX15, APBB1, REC8, MEIOB, POLG2, AXIN2, SPIRE1, ANKLE1	13	FBXO6, AUNIP, RAD54L, UBE2T, DTL, FH, EXO1, COMMD1, RAD18, TRAIP, MCM2, HMGB2, NEIL3, PTTG1, MMS22L, RPA3, ESCO2, GINS4, CDK1, MGMT, CDCA5, CHEK1, FOXM1, RAD51AP1, PARPBP, RFC5, RFC3, POLE2, WDHD1, XRCC3, RAD51, PIF1, TICRR, BLM, RMI2, SLX1B, KIF22, GINS2, BRIP1, RBBP8, RNASEH2A, XRCC1, LIG1, POLD1, PCNA, MCM5, POLDIP2	47		0		0
SNRNP70	PMS1, EPC2	2	NABP1, JMY, UBE2W, RRM2B, APBB1, POLD4, REC8, MEIOB, ZSWIM7, AXIN2, KLHL15, KDM4D, MSH5	13	MAD2L2, AUNIP, CLSPN, RAD54L, CDC7, DCLRE1B, UBE2T, EXO1, NPAS2, MCM6, BARD1, RAD18, OGG1, TRAIP, POLQ, MCM2, RFC4, RFC1, HMGB2, NEIL3, TRIP13, PTTG1, WRNIP1, DEK, MCM3, MMS22L, NUDT1, POLD2, RFC2, XRCC2, ESCO2, GINS4, MCM4, RAD54B, RECQL4, FANCG, SWI5, CDK1, DNA2, DCLRE1A, FEN1, CDCA5, CHEK1, FOXM1, RAD51AP1, CDK2, NABP2, PARPBP, RFC5, POLE, HMGB1, RFC3, PARP2, POLE2, WDHD1, TDP1, XRCC3, MTA1, R…	90		0		0
PCBP1	RNF113A, HDAC10, DCLRE1B, UFL1, AXIN2, FAAP100, ERCC6L2, NEIL1, REV3L, H2AX, SPIRE2, CDC7, EME2, MPG, SMARCAD1, RAD51D, CSNK1E, CEP164, SUPT16H, FANCI, KIN, CHRNA4, NSMCE2, MTA1, UBR5, NHEJ1, UBE2D3, SLF2, NPM1, PARP3, NFRKB, NEIL2, TNKS1BP1, UBQLN4, ERCC5, NTHL1, ATRX, MMS19, EGFR, BRCA2, USP1, USP7, UHRF1, RNF138, RAD23A, TAOK1, HINFP, GINS2, VCPIP1, IFFO1, MSH3, PPP4R2, FANCE, SMCHD1, LIG4, SE…	185	BTG2, AP5Z1, TEX15, FAM111A, POLE, SLX1A, CDKN2D, ANKLE1	8	FBXO6, RCHY1, HMGB2, ERCC8, PTTG1, SWI5, DDB2, RPS3, RAD51B, XRCC1	10	RAD51AP2, NPAS2, ATR, REC8, MDC1	5	ASCC1, RBX1, CUL4B	3
NONO	INO80, RFC5, HMGN1, XPA, ASCC2, UBE2V2, TERF2, CUL4A, XRCC6, DHX9, PAXIP1, EYA3, NPM1, WRNIP1, MMS19, HELB, RPA2, PDS5A, RAD54L, CDC7, MCM7, MCM3, SLX4, FAAP20, INTS3, ASF1A, UIMC1, MCM2, MPG, UBQLN4, RNF138, EMSY, TICRR, RFC3, SLC30A9, RECQL4, FBXO6, HDAC10, CYREN, YY1, BRCC3, RNF168, NSD2, HMGA2, RNF169, POLA1, RAD9B, FAAP100, CDC45, UNG, NHEJ1, EGFR, REV1, GGN, SPIRE1, HROB, UVSSA, BRIP1, MCM6…	347		0	UBE2T, NEIL3, RPA3, RAD51, BRCA1, FANCB, MSH5	7	BTG2, NPAS2, AP5Z1, TONSL, TNKS1BP1, EME2, PAGR1, CBX8, ENDOV, PIAS4, ZBTB7A, SIRT6	12	FANCL, MAGEF1, RFC4, HMGB2, PTTG1, RNF8, RAD54B, CDK1, MLH3, PIF1, RMI2, GINS2, RNASEH2A, CEBPG, RBX1, NONO	16
HNRNPUL1	AXIN2, USP3, CHD1L, RAD23B, ZSWIM7, EME2, NBN, MSH6, UCHL5, MRNIP, MEN1, SFR1, ATR, SETX, NEIL2, USP45, NEIL1, EEPD1, ZCWPW1, UBE2V2, CDKN2D, TDP1, FANCE, ACTR8, FAN1, POLD1, PCNA, UBE2D3, FUS, RFC1, ARID2, SIRT1, TRIP12, PARK7, REXO4, CYREN, PALB2, RFC2, ATRIP, KMT5B, RIF1, ADPRS, NABP1, EPC2, USP47, PMS1, MCM7, CDC7, HUS1, DDX1, KIF22, TDP2	52	TEX264	1	KDM4D, WDHD1, GTF2H4	3		0	NUCKS1	1
RBM39	FEN1, SUMO1, ALKBH2, TRIM28, FTO, FANCA, FBXO6, WRAP53, NSD2, TP53BP1, APBB1, FAM168A, ZSWIM7, ABL1, YY1, EME2, NONO, MPG, SLF1, PIAS4, TP73, MSH6, CENPX, BRCA1, EMSY, KDM2A, AXIN2, LIG1, TMEM161A, ADPRS, HSF2BP, SMG1, VCPIP1, ACTL6A, TRAIP, CSNK1E, POLB, UIMC1, FAN1, NPAS2, AUNIP, SUPT16H, SPRTN, RPS3, REV3L, EID3, SMC3, MGMT, RADX, TNKS1BP1, WRNIP1, EPC2, DOT1L, INO80, STUB1, IFFO1, KMT5C, BCCI…	327		0	UBE2T, MCM6, BARD1, TRIP13, RAD1, RPA3, INIP, POLD3, RAD51AP1, FANCM, RAD51, RMI2, EME1, MCM8, MCM5, POLA1	16	BTG2, TEX264, FAM111A	3	RAD54L, USP1, NUCKS1, EXO1, MSH2, XPC, POLQ, RFC4, RNF168, HMGB2, NPM1, MCM3, MMS22L, XRCC2, ESCO2, MCM4, RAD54B, RECQL4, RMI1, REXO4, DNA2, CHEK1, POLE, RFC3, WDHD1, ZBTB1, TDP1, XRCC3, FANCI, BLM, GINS2, BRIP1, PCNA, CDC45, SMC1A	35
RBFOX2	REV1, BRCC3, MNAT1, UHRF1, STUB1, RNF138, TRIP12, RAD21L1, NHEJ1, WRAP53, NPAS2, VCPIP1, AXIN2, JMY, PAXX, WRNIP1, DEK, IFFO1, POLM, MDC1, PAGR1, POLG, ARID2, INTS3, CYREN, OTUB1, NEIL1, ETAA1, XRCC5, TIGAR, TFIP11, RECQL4, APEX2, PPP4C, UVSSA, NABP1, FANCG, UBE2D3, EID3, ADPRS, MGME1, WDHD1, FAM111A, EGFR, CHAF1A, FAAP20, PDS5A, RPA2, MCM7, FAAP100, CDK2, PRPF19, EXO5, ABL1, XRCC6, CENPX, SHLD1,…	388		0		0		0		0
SFPQ	INO80D, UBE2V1, REV3L, CDC7	4	BTG2, TNKS1BP1, RAD17	3	SFPQ, NUCKS1, WDR33, RAD17, XRCC4, UBE2V2, RAD54B, NSMCE2, CDK1, KDM4D, SPIRE2, CHEK2	12		0		0
HNRNPK	CIB1, FAAP20, INO80D, RAD21L1, REV1, ABL1, PPP5C, USP10, EME2, CHRNA4, FANCL, ACTR5, RBX1, PAXX, GADD45A, OGG1, XRCC6, MCM9, CBX8, RNF138, MPG, REXO4, PSME4, USP47, RAD9B, SLF2, BARD1, MSH2, ASCC2, NPM1, XRCC5, TFIP11, ACTR8, CDC5L, NUDT16L1, TMEM161A, UBE2V1, UBE2N, WDR33, ZBTB7A, FGF10, INO80, MRNIP, SMARCAD1, DCLRE1C, FH, ZSWIM7, EXO5, UBE2B, SUMO1, CHD1L, FANCI, CDC7, USP3, UBE2A, MCM4, NUCKS…	204	TEX15, DDX11, POLE, BRCA2, SLX1A, HSF1	6	FBXO6, EXD2, ALKBH1	3	NABP1, UVSSA, TONSL, RAD9A, MC1R, POLG2, AXIN2, HDAC10	8		0
FUS	EME2, SIRT1, FBH1, SFR1, RNF138, NHEJ1, ASF1A, ZBTB7A, REV3L, AXIN2, JMY, ATP23, RECQL4, ZSWIM7, SFPQ, NPAS2, SMG1, USP3, TP73, NSD2, UBE2N, SPIDR, PDS5A, HMGA2, MSH2, CDK9, CHEK1, RFC2, ATRIP, POLE2, NSMCE2, TONSL, USP1, FAAP20, CUL4A, TNKS1BP1, RBBP8, VCP, CHAF1A, GINS2, DDX1, SETX, CHD1L, SMCHD1, TERF2IP, MLH3, LIG3, PRMT6, DHX9, SETMAR, ABL1, FAM168A, RAD21L1, TRRAP, APBB1, ABRAXAS1, MCM2, CL…	187	BTG2, TEX15	2		0		0	FUS	1
TAF15	ASCC2, YY1, CDK1, TRRAP, RNF169, PWWP3A, ACTR5, FIGNL1, TP73, RFWD3, POLD3, RMI2, EEPD1, FEN1, CSNK1E, REV1, KMT5B, MCM7, SFPQ, STUB1, ZBTB1, UVSSA, NIPBL, SIRT7, SPIRE1, EGFR, KAT5, FAAP100, PCNA, TNKS1BP1, GTF2H5, BACH1, FAAP20, FANCA, CLSPN, DEK, NSD2, ZSWIM7, SMC3, PARP4, RAD23B, MAGEF1, RFC4, CENPX, HUWE1, PPP5C, LIG3, CDC14B, ERCC6L2, SMARCAD1, VCPIP1, ACTR8, WDR48, SAMHD1, FANCI, NEIL2, AB…	274	BTG2, SMC6, MSH5, WRN, DDX11, FANCM, POLE2, TP53BP1, BRCA1, ANKLE1, FANCB, ATRX	12	FBXO6, POLD4, PML, NTHL1, PIAS4, XAB2, RUVBL2, TFPT	8	GEN1, NABP1, ATR, MDC1, POLH, USP45, RRM2B, FAM111A, RAD52, TIMELESS, POLE, EME1, POLG2, SMC1A, GTF2H4	15	OGG1, WRNIP1, AP5Z1, PARP10, UBE2N, MORF4L1, MPG, EME2, NUDT16L1, PAGR1, PPP4C, CBX8, INO80C, FZR1, ZBTB7A, SIRT6, RAD23A, AP5S1	18

## Sheet: Cellular senescence
SF	chip_senescence	chip_senescence_number	expression_up_senescence	expression_up_senescence_number	expression_down_senescence	expression_down_senescence_number	expression_chip_up_senescence	expression_chip_up_senescence_number	expression_chip_down_senescence	expression_chip_down_senescence_number
PCBP2	OPA1, SRF, TBX3, ID2	4	ARNTL	1	FBXO5, CDK2, RBL1	3	CDKN1A	1		0
PTBP1	MIR22, PAWR, MAPK14, SRF, TBX3, MAP3K3, BMPR1A, CALR, H2AX, OPA1, PRKCD, HMGA2, ARG2, ABL1, RBL1	15	MIR146A, CDKN1A, CDKN2A, CDKN2B, NUAK1, VASH1, TBX2, MAPK11	8	SLC30A10, ID2, RSL1D1, YPEL3	4		0		0
SRSF1	ID2, ZNF277, MAP3K3, TERC, ABL1, PRMT6, CDK6, MAPK14, SLC30A10, RSL1D1, HRAS, HMGA2, NEK6, ARNTL, H2AX, TERF2, ATM, RBL1, FBXO5, MAP2K7, KAT5, OPA1, ZKSCAN3, CDKN1B, KAT6A	25	KRAS, NUAK1, MAP2K6	3	PRKCD, BCL6, MIR146A, MAP2K1	4	PLK2, CDKN1A, CDKN2A, CDKN2B, TBX2, MAPK11	6	HMGA1, YPEL3	2
HNRNPL	SRF, PLK2, MAP2K7, KAT5, NEK6, FBXO5, PAWR, HRAS, CALR, PRMT6, HMGA2, ATM, TBX2, MAP3K3, HMGA1, CDKN2A, BCL6, MAP2K1, NEK4, CDKN1A, CDKN1B, PRKCD, ZMPSTE24, ZKSCAN3, TBX3, B2M, YPEL3, NAMPT, H2AX, CDK6, MAP2K3, RBL1, ID2, RSL1D1, MAP3K5, MAPK14, NUAK1	37	MIR146A	1		0		0		0
PRPF4	KAT5, ID2, RBL1, CDK6, CDKN1A, HMGA1, MAP2K6	7	BCL6, ARNTL	2	SRF, CDKN2A, CDKN2B, NUAK1, VASH1, MAP2K1, TP53	7		0		0
RBM22	TBX3, ABL1, HMGA2, MAP2K3, RSL1D1, NEK6, YBX1, CDK6, ZKSCAN3, MIR22, NEK4, H2AX, CDKN1B, ULK3, MAPK14, ING2, ID2	17	PLK2, MAP3K5, CDKN2A, CDKN2B, NUAK1, ARG2, MAPK11, MAGEA2	8	SLC30A10, TERT, MIR146A, MAPK9, FBXO5, ZNF277, CDK2, CALR, RBL1	9	CDKN1A	1	BCL6	1
U2AF1	PAWR, MAP3K5, HMGA1, PRMT6, MAP2K1, H2AX, ZKSCAN3, PNPT1, ID2, TERC, ZMPSTE24, RBL1	12	PLK2, CDKN1A, CDKN2B, ARNTL, NUAK1, TBX2	6	TERT, VASH1	2		0		0
U2AF2	NAMPT, ING2, CDK6, OPA1, MAPK10, MAPK14, RSL1D1, KAT5, ZMPSTE24	9	PLK2, HMGA1, CDKN1A, SRF, CDKN2A, CDKN2B, NUAK1, ARG2, PML, TBX2, MAP2K7	11	SLC30A10, FBXO5, CDKN1B, CDK2	4		0	RBL1	1
SRSF9		0	CDKN1A, CDK6, CDKN2B, ARNTL, NUAK1, ARG2	6	FBXO5, MAP2K6	2		0		0
SNRNP70		0	MIR146A, CDKN1A, ARG2, B2M, YPEL3	5	TERT, HMGA1, FBXO5, CDKN2A, NEK6, CDK2, MAP2K6, RBL1	8		0		0
PCBP1	H2AX, NSMCE2, MIR22, HMGA1, MAPK11, FBXO5, RSL1D1, SIRT1, SRF, HMGA2, ZNF277, NEK6, TBX3, KAT5, ING2, ZKSCAN3, ATM, ABL1, TERC, CDK6, PRMT6, OPA1, MAP2K7, ZMPSTE24, RBL1	25	TERT, MIR146A, CDKN2A, CDKN2B, ARNTL, VASH1	6	SLC30A10, MAP2K4	2	CDKN1A	1	ID2, PRKCD	2
NONO	MAP2K4, ZNF277, PAWR, TERF2, CDKN1B, TBX3, NAMPT, BMPR1A, HMGA1, HMGA2, SLC30A10, NEK6, CDK2, BCL6, ZKSCAN3, MAPK9, PML, CDK6, B2M, MAPKAPK5, SIRT1, MAP2K6, PRMT6, NUAK1, ABL1, MAP2K1, PLK2, ULK3, MAP2K7, ING2, KAT6A, KRAS, MAP2K3, ARNTL, ZMPSTE24, NSMCE2, MAPK8, ARG2, NEK4, YPEL3, YBX1, KAT5, ATM, PRKCD, RBL1, TERC, PNPT1, OPA1, MAP3K3, CALR, MAPK14, RSL1D1, ID2, H2AX	54		0		0	CDKN1A, SRF, CDKN2B, TBX2	4	FBXO5, HRAS, VASH1	3
HNRNPUL1	CDKN2B, NAMPT, CALR, ID2, RBL1, SIRT1, CDKN1A	7		0		0		0		0
RBM39	OPA1, YBX1, ABL1, CDKN2A, B2M, TBX3, PAWR, PRKCD, MAP2K3, PLK2, TERT, CDK6, MAP2K6, PRMT6, MAP3K3, MAPK9, NAMPT, ING2, MAPK11, ZNF277, SRF, HMGA1, HRAS, CDKN2B, VASH1, TBX2, CALR, BCL6, CDKN1B, BMPR1A, PLA2R1, CDKN1A, SIRT1, CDK2, NEK6, MAP2K7, MAPK8, ULK3, MAP2K1, SMC5, MAP3K5, ZMPSTE24, ARG2, HMGA2, RSL1D1, NEK4, ZKSCAN3, ARNTL, MAPKAPK5, PNPT1, TERF2, ID2, ATM, KAT5, MAPK14, TERC, KAT6A, RBL1,…	59		0		0		0		0
RBFOX2	HMGA1, NEK6, TBX3, CDK6, ARNTL, YPEL3, MAP2K1, NUAK1, TBX2, CDKN2B, BMPR1A, PRKCD, CDK2, CALR, ID2, PLK2, MAP2K4, ABL1, OPA1, CDKN1A, H2AX, PRMT6, NSMCE2, TP53, HRAS, MAPK9, HMGA2, ING2, TERT, PAWR, CDKN2A, BCL6, KAT5, MAP2K3, MAPK14, MIR22, KAT6A, NAMPT, YBX1, SRF, CDKN1B, ULK3, ARG2, ZMPSTE24, SIRT1, FBXO5, SLC30A10, ZNF277, KRAS, MAPK8, ATM, MAP3K3, PNPT1, TERC, NEK4, MAP2K7, TERF2, RBL1, RSL1…	59		0		0		0		0
SFPQ		0	SRF, CDKN2A, CDKN2B, MAP2K7	4	SLC30A10, NSMCE2	2	CDKN1A	1		0
HNRNPK	KRAS, RBL1, ABL1, MAPK14, MAP2K3, YBX1, TERT, FBXO5, SIRT1, TERC, MAPK11, PRKCD, KAT5, CDKN1B, ZNF277, SMC6, MAP2K1, TBX3, ING2, HRAS, MAPK9, NAMPT, HMGA1, ARNTL, KAT6A, HMGA2, H2AX, PRMT6, PAWR, YPEL3, TBX2, ID2, TERF2, CDKN2A, NSMCE2, CDKN1A	36	CDKN2B, ARG2	2		0	CDK6, NUAK1	2	SLC30A10	1
FUS	SIRT1, NEK4, SRF, CDKN1B, HMGA2, NSMCE2, VASH1, HRAS, PRMT6, ING2, MAP3K3, ABL1, TBX3, MAPK9, PLK2, CDK6, BMPR1A, MAPK11, MAPK14, HMGA1, NAMPT, H2AX, MAP2K7, RBL1, YPEL3, TERF2	26		0	SLC30A10	1	CDKN1A, CDKN2B, NUAK1	3	ID2	1
TAF15	PAWR, KAT5, CDKN1B, KRAS, ARG2, ABL1, HMGA1, MAP3K3, SIRT1, HMGA2, YBX1, MAPK9, PRMT6, PRKCD, NUAK1, FBXO5, ULK3, TERC, CDKN1A, CDK2, ATM, ING2, H2AX, CDKN2A, NEK4, TBX3, MAP2K1, NAMPT, YPEL3, MAP3K5, KAT6A, HRAS, ZMPSTE24, RBL1, RSL1D1, MAPK14, BCL6, BMPR1A, OPA1, NSMCE2, TERF2	41	SMC6, PLK2	2	SLC30A10, PML	2	CDK6	1	ID2, SRF, NEK6, MAP2K3, TBX2, MAP2K7	6

## Sheet: Cell death
SF	chip_death	chip_death_number	expression_up_death	expression_up_death_number	expression_down_death	expression_down_death_number	expression_chip_up_death	expression_chip_up_death_number	expression_chip_down_death	expression_chip_down_death_number
PCBP2	BCL2L2, SERPINF1, EVA1A, ACIN1, PLA2G6, CHD8, BMP4, SRC, CHMP4A, BLCAP, LRP6, SHC1, ANP32A, ID1, OPA1, FOXE3, NONO, GSN, TXNIP, TOX3, NFATC4, DAD1, UBE2M, HSP90AB1, PRKD1, PIP5KL1, CDK19, PPP1R10, ZPR1, RPS7, FGF20, G2E3, GZMM, PRDM11, DEDD, KMT2A, TRIB3, UBB, ADM, TRIM13, TCF7L2, PCGF2, VEGFA, SOX9, RNF41, PKM, RTKN, ATCAY, SPHK1, TBX3, TPT1, SIRT5, CASP9, NUP62, NME1, AIF1, CIDEB, AXIN2, YAP1, …	73	BTG2, ATF3, SCN2A, ZMAT3, SLC7A11, FGB, FGA, FGG, UBD, TRIM39, TNFAIP3, HOXA5, TP53INP1, RFK, LCN2, NOTCH1, DKK1, FAS, SMPD1, MAP3K11, MMP3, CRYAB, EMP1, ZNF385A, MDM2, KITLG, SOCS2, P2RX7, THBS1, NUPR1, HP, HPR, PLCG2, XAF1, SOCS3, GATA6, TNFSF14, TGM2, MX1, IKBKG, HYOU1, TAF9	42	E2F2, PPT1, STIL, LRP8, PCSK9, KIF14, OPN3, BUB1, PDK1, BARD1, PTMA, RAD18, MCM2, MAD2L1, FNIP2, HMGB2, PRLR, SKP2, LOX, EDN1, PIM1, EPO, SERPINE1, XRCC2, MELK, CTSV, TXN, CDK1, RTKN2, HELLS, CHEK1, SENP1, DUSP6, CIT, LGALS3, BUB1B, EMP2, PLK1, CORO1A, DHODH, NLRP1, AURKB, TOP2A, BRCA1, BIRC5, TPX2, E2F1, MYBL2, AURKA, BIRC7, CHEK2, MTFP1, RGL2, SYNGAP1	54	CDKN1A, NFKBIA	2	CDCA7, TEAD2, DAXX	3
PTBP1	STYXL1, ADNP, HERPUD1, PIP5KL1, DAPK3, CTSL, CAMK2D, MIR22, STAT1, TOX3, RBM5, BUB1, ING5, YWHAZ, PCGF2, MSH6, MARCHF7, JAK2, GSK3B, RMDN3, PAWR, ZFP36L1, MNT, VHL, EVA1A, HYAL2, YAP1, BCL2L2, CLPTM1L, ID1, MSH2, MAPK14, TOP1, PRKCZ, NR4A3, EXOC5, SOD2, PIM3, DIDO1, FOXQ1, FOXA1, NKX2-5, IRF3, RTKN, TBX3, DLC1, BIRC6, KDM1A, MCL1, SGK1, AURKA, VDAC1, CASP3, ELMO2, TRAF6, MELK, SIN3A, PKM, APOE, T…	271	PLEKHN1, TNFRSF25, SFN, IFI6, LCK, PLK3, CSF1, MLLT11, NES, CHI3L1, BTG2, IKBKE, DYRK3, TRAF5, TGFB2, CAPN2, OSR1, WDR35, GPR75, CYP26B1, SH3RF3, CXCR4, ITGA6, GULP1, STK17B, EXOG, GATA2, EPHB1, MECOM, TLR6, RASSF6, LEF1, SH3RF1, GDNF, DAB2, CARD6, ITGA1, IRF1, SH3RF2, CAMK2A, MIR146A, PRR7, FOXC1, EDN1, SOX4, UBD, SYNGAP1, CDKN1A, SLC25A27, MICAL1, EYA4, AKAP12, AGR2, SEMA3A, CAV1, NOS3, EGR3, F…	128	ENO1, PPT1, DHCR24, PCSK9, CTH, DRAM2, ADCY10, RASSF5, SLC30A10, AGT, RPS7, HS1BP3, ANXA4, NAT8, FABP1, PAX8, SCN2A, FZD5, VIL1, PPARG, DNASE1L3, RYBP, TNFSF10, HRG, KNG1, TFRC, PPARGC1A, NOA1, ALB, PLAC8, RPS3A, LOX, HINT1, CD14, NPM1, FLT4, GLO1, CDK19, ARG1, IGFBP3, ASNS, EPO, SERPINE1, CTSB, BNIP3L, STAR, DEPTOR, ST3GAL1, RPS6, B4GALT1, TLE1, GSN, NSMF, AKR1C3, DDIT4, GPAM, PRDX3, BNIP3, H19,…	117	JUN, NUAK2, PRKCE, INHBB, NR4A2, LRP2, DLX1, ITGAV, F2RL1, EGR1, TNFRSF21, PAK1, TCHP, BCAR1, SOCS3, TGM2, G6PD	17	RPL11, EFNA1, C1D, HSPD1, GBE1, FAM162A, ANXA6, SERPINB9, TXNDC5, PIM1, VEGFA, POR, ANP32B, RPS3, CADM1, GAPDH, ERBB3, EMP2, NME2, AKAP1, SLC9A3R1, PTPRH, TRIB3, ATF4	24
SRSF1	PDCD2, RRAGC, MAD2L1, BCAR1, ADNP, PTPN1, TRIM24, SGPL1, APAF1, MAGI3, CHEK1, P4HB, TNFRSF12A, DSTYK, GRK5, HEBP2, DDRGK1, TIMM50, MITF, MCL1, TLE1, PDCD10, LGALS1, BMP4, NUDT2, ILK, IKBKE, DDX3X, NFE2L2, MAX, BCL2L11, APEX1, GSDME, VSTM2L, CRADD, CDC34, MAP4K4, MTCH2, PRKAA2, STK26, TRAF3, NFKB1, LTBR, BLCAP, DLX1, USP28, GADD45A, RBM5, SLC23A2, RPS6KB1, PPP5C, WWOX, SLTM, HIC1, FYN, SMAD4, ZBTB…	499	TNFRSF9, E2F2, KDM4A, STIL, DDX20, NES, KIF14, CHI3L1, NUAK2, TGFB2, CAPN2, PSEN2, GPR75, CYP26B1, INHBB, BIN1, CXCR4, LRP2, GULP1, IHH, EXOG, IFT57, EAF2, KPNA1, EPHB1, MECOM, ZMAT3, GRID2, CASP6, NAA15, ARHGAP10, FBXW7, RAPGEF2, GDNF, DAB2, F2RL1, PPP2CA, SOX4, UBD, TRIM39, TREM2, AHI1, CD36, SEMA3A, SRPK2, TRIM35, LYN, TTPA, TP53INP1, CD274, ACER2, ANXA1, TLR4, NRP1, DKK1, RTKN2, FAS, ANKRD1, …	111	ENO1, AGO4, CTH, DRAM2, S100A14, JTB, IL6R, HS1BP3, NLRC4, NAT8, HK2, FABP1, FHL2, PAX8, LIMS2, SCN2A, FRZB, BOK, CIDEC, PPARG, TDGF1, PRKCD, DNASE1L3, FHIT, RYBP, PIK3CB, TNFSF10, BCL6, MFSD10, PPARGC1A, NOA1, ALB, PLAC8, FNIP2, PRLR, HINT1, PDGFRB, MIR146A, PRR7, AIF1, TRAF3IP2, ARG1, VNN1, IGFBP3, POR, STYXL1, ASNS, EPO, SERPINE1, RNF122, RNF183, LCN2, NSMF, AKR1C3, OPTN, FGFR2, BNIP3, RASSF7,…	117	MLLT11, PHLDA3, BTG2, DYRK3, WDR35, PRKCE, ITGA6, ITGAV, STAT1, STK17B, THRB, GATA2, ECT2, SH3RF1, CASP3, PLK2, IRF1, SH3RF2, FOXC1, RNF144B, CDKN1A, BCLAF1, SFRP4, FIGNL1, ING3, NBN, RRM2B, CDKN2A, NOTCH1, CCAR1, KLLN, HELLS, KRT8, MDM2, CIT, RNF34, ZNF268, NAA16, DNAJC3, EXOC5, HSP90AA1, PLK1, NOD2, PSME3, NME2, THOC1, DNMT1, SPHK2, BMP2, SDF2L1, NF2, TAF9B, RGL2	53	RPL11, DHCR24, PCSK9, TXNIP, EFNA1, AGT, RPS7, FOSL2, EVA1A, PROC, PDK1, SLC39A10, TMBIM1, CAPN10, GBE1, FAM162A, LRPAP1, SPRY1, RPS3A, LOX, DUSP1, SERPINB9, SIRT5, RGL2, PIM1, VEGFA, PERP, CITED2, SOD2, SHH, CTSB, BNIP3L, DEPTOR, MYC, RPS6, DDIT4, ADM, LDHA, LRP5, RPS3, TMEM123, GAPDH, COL2A1, NR4A1, ERBB3, BTG1, RILPL1, SPRY2, SHF, MAP2K5, TFAP4, EMP2, MAZ, TOX3, TRADD, NOL3, ORMDL3, RARA, STAT…	93
HNRNPL	NME2, DUSP9, PIGT, KLLN, CREB3, ATF3, MLH1, WDR35, GDNF, AKAP1, DDX47, KMT2A, PTPN6, CLCF1, STK26, PRKD2, GRIN2A, ATG3, USP36, HSPA5, MIR320A, PKM, TIA1, PCSK9, LRP1, SIK1, BDKRB2, BCL3, REST, IRF5, SIAH1, IRF7, GLS2, TGFBR1, SORL1, DDIT4, MSH2, FOXO3, RASA1, YWHAZ, STXBP1, PACS2, SELENOK, PLK5, ASNS, PLK2, H19, CHEK1, BAG1, TGM2, CITED1, BMPR2, EVA1A, ZC3H12A, GATA4, MAP2K7, CFL1, AHCYL1, TNFRSF…	722	IFI6, SCN2A, FGB, CARD6, MIR146A, PRR7, RNF216, IGFBP3, SEMA3A, NOS3, PAEP, DKK1, DPYSL4, APBB1, MMP3, DDIT3, CHST11, RGCC, TGFB3, NME3, KRT20, MAPK8IP2, SLC25A6, MAGEH1, HMGN5, BAG6	26	TNFRSF25, RASSF5, INHBB, STK17B, KNG1, DAB2, DNAJB6, BAG4, SPTLC1, CCND2, ITGA5, EXOC5, SULT1A4, TIAF1, AURKA, PLA2G3, RGN, TAF9B	18	CSF1, MFSD10, SLC7A11, SGK1, HSPB1, CARD9, TCIRG1, COL2A1, PRKD1, THBS1, NOD2, OSGIN1, ARHGDIA, ALKBH7, TNFSF14, HIF3A, MIF	17	LCK, KIF14, ANXA4, BUB1, STEAP3, HSPD1, HMGCR, TMEM14A, CDK1, CKAP2, LGALS3, ARL6IP1, PLK1, TOP2A, STAT3, PPP1R10	16
PRPF4	MAPK7, FOXP1, HSP90AB1, DHX9, TRIB3, SLC9A1, PCGF2, DNMT3A, CEBPB, BCL2L2, DNAJC5, MTFP1, CX3CL1, BMPR2, ADARB1, SLC23A2, UBE2B, G2E3, CFLAR, ERC1, LDHA, CD14, PAK1, SIRT5, VEGFA, NCOA7, SPHK1, SPRY1, NFE2L2, TGFB1, PACRG, PPIA, SLC27A4, RPS7, FOXA1, THEM4, CDK19, BMF, VDAC2, SOX9, UTP11, EGFR, NFKBIA, BFAR, NQO1, RTKN, ING4, GATA4, PAFAH2, COLEC11, PRNP, HPN, ACIN1, CITED2, ARF4, CPEB4, TCF7L2, …	129	ACVR1C, SCN2A, TNFSF10, HRG, KNG1, BCL6, ALB, FGB, HMGCR, ELMO1, CD36, CLU, DEPTOR, SEMA4D, GPAM, PRAP1, BIRC3, CRYAB, COL2A1, ZNF385A, FOS, APOH, TNFSF14, ANGPTL4, CLIP3, HIF3A, ITGB2, PRAME, PPARA, WNK3, HSPA1A, BAG6	32	PLEKHN1, SFN, STK40, CSF1, TXNIP, ADAMTSL4, MLLT11, S100A14, LMNA, NES, PHLDA3, CHI3L1, NUAK2, IKBKE, TRAF5, INHBB, BIN1, STK17B, GPX1, SH3RF1, F2RL1, LOX, IRF1, PDGFRB, SERPINB9, EDN1, SOX4, TNFRSF21, MICAL1, PERP, AGR2, IGFBP3, FGFR1, CDKN2A, TLR4, PRF1, ITPRIP, CCND2, TNFRSF1A, ITGA5, CDK4, KITLG, RB1, PRKD1, LGALS3, SGPP1, CRIP1, NUPR1, CORO1A, TNFSF12, TP53, ORMDL3, TNS4, NGFR, SOCS3, ATG4D,…	70	CIDEB	1	LCK, DUSP6, SOCS2, IER3	4
RBM22	HNRNPK, ANXA4, FOXQ1, SERBP1, PLCG1, STAT3, CADM1, SON, BAG6, PCGF2, C6orf120, NCK1, HSP90AB1, HAX1, TNFRSF6B, TBX3, NME2, VEGFA, AXIN2, FGFR3, PDE8A, MARCHF7, PIK3R1, ABL1, IKBKG, XBP1, AKAP1, MIR19B1, GHRL, QARS1, MAP4K4, TRIB3, G6PD, ADAR, PPP2R1B, NME1, ARHGDIA, ACIN1, BTG1, SLC25A6, PKM, TCIM, MAZ, TRIM24, BCLAF1, FOXA1, UBE2O, HMGA2, NCOA7, FOXO3, EVA1A, SERPINF1, APOE, BCAR1, IRF7, MCL1, B…	292	TNFRSF9, CASP9, PINK1, SFN, IFI6, LAPTM5, LCK, ZC3H12A, RRAGC, PLK3, JUN, BCL10, SLC25A24, CSF1, TXNIP, MLLT11, IL6R, NES, IFI16, PEA15, KIFAP3, PHLDA3, CHI3L1, BTG2, NUAK2, DYRK3, ATF3, TGFB2, CAPN2, TP53BP2, PSEN2, KLF11, OSR1, CYP26B1, SH3RF3, STEAP3, CXCR4, NR4A2, GULP1, STK17B, CXCR2, RARB, MITF, ROBO2, MECOM, TLR6, SH3RF1, HPGD, CASP3, DAB2, CARD6, IL31RA, PLK2, F2R, F2RL1, SH3RF2, FOXC1, S…	159	TP73, UBE4B, E2F2, XKR8, STIL, LRP8, PCSK9, CTH, SORT1, ANP32E, ADAMTSL4, KIF14, SLC30A10, HK2, BUB1, LIMS2, PDK1, CDCA7, ZNF385B, NDUFS1, BARD1, VIL1, ITPR1, PPARG, TRAIP, DNASE1L3, EAF2, FAM162A, MCM2, TNFSF10, KNG1, PLAC8, MAD2L1, FNIP2, HMGB2, TERT, PRLR, SKP2, VDAC1, CD14, ANXA6, MIR146A, MAPK9, FLT4, TRIM39, PIM1, CASP8AP2, ARG1, SGK1, GPER1, IGFBP3, PEG10, EPO, SERPINE1, IRF5, XRCC2, ASAH1…	147	TNFRSF25, GADD45A, RHOB, GPR75, RTN4, ACVR1, EGR1, DUSP1, SQSTM1, DDAH2, CDKN1A, EGFR, POLB, DNAJA1, FAS, BTBD10, ZFP36L1, TNFRSF12A, TNFAIP1, DAPK3, HSPA1B	21	ENO1, DHCR24, EFNA1, CACYBP, AGT, FABP1, MERTK, DNAJC10, THRB, ARF4, ACOX2, BCL6, TFRC, PPARGC1A, LOX, PDGFRB, TXNDC5, CDK19, TNFAIP3, SOD2, POR, DAB2IP, AKR1C3, NET1, DDIT4, GPAM, TMEM123, CHEK1, DCPS, GAPDH, ERBB3, NR1H4, HMGB1, STK24, DHRS2, PYGL, BMP4, SIVA1, DNAJA3, PLK1, CORO1A, BRCA1, P4HB, TNFSF14, ANGPTL4, HPN, ERCC2, PEG3, ID1, RPS6KA3, MAGED1, PPP1R10, RGL2, DDAH2	54
U2AF1	NUP62, FOSL2, SOX9, IKZF3, TRPM7, HERPUD1, CFLAR, JMY, RPS6, CLU, TCP1, PAWR, B4GALT1, PDCD6IP, MAP3K5, ILK, THOC1, PARP2, SHC1, DUSP6, PJVK, TFAP4, MRPS30, PA2G4, FBXO11, BCL2L1, PSME3, TMC8, NPAS2, SPHK1, EEF2K, DNM1L, CASP2, NFATC4, HDAC4, MERTK, ARRB1, CCN2, ELL3, MAPK8IP3, RTKN, CPEB4, PPP5C, CHD8, TRAF4, MYC, PHLDA1, PHIP, HIGD1A, ANXA4, PCID2, TGFA, EFNA1, NFKBIA, SERPINB9, QARS1, CIB1, DL…	278	CDK11A, RRAGC, GADD45A, BCL10, SH3GLB1, BCL2L15, IL6R, OSR1, NCOA1, NLRC4, GPR75, PDCL3, CXCR4, STK17B, ALS2, CIDEC, CSRNP1, C3orf38, ATG3, MECOM, SKIL, REST, USP53, SLC7A11, ARHGAP10, FBXW7, FGB, SH3RF1, HPGD, CASP3, GDNF, DAB2, CARD6, PLK2, F2RL1, APC, SH3RF2, SQSTM1, FOXC1, RIPK1, AIF1, CDKN1A, ESR1, AGR2, HOXA5, ELMO1, ING3, ZNF746, TNFRSF10A, NKX3-1, SNAI2, LYN, RIPK2, DOCK8, ANXA1, NR4A3, K…	115	PLEKHN1, ENO1, LCK, LRP8, PCSK9, MPZ, TEX261, HK2, BUB1, LANCL1, BOK, MTRNR2L12, MCM2, LRPAP1, TERT, PRLR, MTRNR2L2, LOX, PDGFRB, PRR7, IGFBP3, HIP1, EPO, NRBP2, RRAGA, CTSV, STXBP1, LCN2, NSMF, CDK1, RTKN2, PRF1, SFRP5, BNIP3, DPYSL4, MDK, CD248, PELI3, UCP2, SORL1, RARG, CDK4, DRAM1, HSP90B1, CIT, P2RX7, P2RX4, RILPL1, IFI27L1, JAG2, CRIP1, BUB1B, TYRO3, SOX8, TRAP1, ATP2A1, CORO1A, TOX3, KATNB…	94	SLC9A1, PLK3, JUN, ATF3, RHOB, NR4A2, DLX1, EGR1, SOX4, TRIM39, PPP1R10, ASNS, EGR3, JAK2, TRAF6, FOSL1, DYRK2, SIX1, ZFP36L1, FEM1B, BCAR1, CDK5R1, NME2, PPP1R15A, SPATA2, LGALS1, HSF1, IER3, HSPA1B	29	KIF14, PDK1, CDCA7, GBE1, MAD2L1, HMGB2, PLAGL1, SERPINE1, PTK2, LDHA, RPS3, HYOU1, GAPDH, COL2A1, PLK1, TOP2A, SOCS3, ICAM1, PAK4, PIGT, MTFP1, DDAH2	22
U2AF2	SLC25A6, APEX1, MAP4K4, CDK5RAP3, DHRS2, CHCHD10, MIR320A, NAMPT, DHCR24, PA2G4, HEBP2, SERPINF1, DRAM1, RTKN, CDIP1, BNIP1, NFKBIA, HIPK3, CFDP1, CACYBP, ATF6, TMEM219, DNMT3A, RB1CC1, BMP4, AIMP1, PROC, RALB, ATG5, PCID2, NOD2, REL, ACIN1, KLHL20, GABARAP, VEGFA, ANO6, LTBR, KMT2A, CADM1, FOXA1, FOXQ1, NCKAP1, MARCHF7, FHIT, IKZF3, ITGAV, TOPORS, PDCL3, KCNB1, SLC5A11, KLLN, RBCK1, FEM1B, DFFA,…	144	TNFRSF25, EPHA2, ATP13A2, SFN, SLC9A1, XKR8, ZC3H12A, GADD45A, CSF1, MLLT11, IL6R, ARHGEF2, MEF2D, PEA15, PHLDA3, BTG2, ATF3, OSR1, SLC35F6, GPR75, FHL2, INHBB, BIN1, ACVR1, GULP1, CREB1, SHISA5, NISCH, FOXP1, GATA2, MECOM, WFS1, SH3RF1, DAB2, CARD6, ITGA1, IL31RA, PLK2, F2RL1, APC, SEMA6A, EGR1, SH3RF2, CD74, DUSP1, SOX4, SYNGAP1, BAK1, CDKN1A, TNFRSF21, MICAL1, FYN, VNN1, ESR1, ELMO1, HSPB1, TR…	165	KDM1A, E2F2, STIL, CTH, ADAMTSL4, IVNS1ABP, KIF14, TRAF5, SLC30A10, MSH2, MSH6, BUB1, SCN2A, PDK1, CDCA7, STAT1, HSPD1, BARD1, PTMA, RAD18, TRAIP, GBE1, FAM162A, MCM2, PRKCI, TFRC, LRPAP1, PPARGC1A, PLAC8, PPID, HMGB2, NNT, LOX, HDAC3, NPM1, PIM1, SLC25A27, CASP8AP2, HDAC2, ARG1, BCLAF1, RNF216, GGCT, IGFBP3, FIGNL1, KRIT1, XRCC2, BNIP3L, PTK2B, UBE2V2, RAD21, CAAP1, MELK, CTSV, ANP32B, STXBP1, N…	110	JUN, RHOB, TGFBR2, SQSTM1, PPP1R10, RGL2, GATA4, EGR3, MAP3K11, LRP6, PHLDA1, CIDEB, NUPR1, TAOK2, CX3CL1, TRAF4, PCGF2, RPS6KB1, ZFP36, GSK3A, BCL2L1, SPATA2, SNAI1, IER3	24	CHMP3, SLC39A10, MAD2L1, RPS3A, NAA38, RPS6, RPS3, BRCA2, PYGL, TOX3, NQO1, HPN, MYBL2	13
SRSF9	NCOA1	1	TNFRSF25, SFN, PLK3, PRKAA2, JUN, GCLM, CSF1, TXNIP, MCL1, MLLT11, S100A14, NES, BTG2, TRAF5, ATF3, CAPN2, WDR35, EVA1A, NPAS2, FHL2, INHBB, BIN1, ITGAV, GULP1, CASP8, SLC6A6, NSG1, SLC7A11, FGB, FGA, SH3RF1, GDNF, DAB2, ITGA1, F2R, F2RL1, TNFAIP8, EGR1, DUSP1, SQSTM1, FOXQ1, FOXC1, SOX4, PPARD, CDKN1A, SLC25A27, GCLC, MICAL1, AKAP12, AGR2, IGFBP3, SEMA3A, SRPK2, LEP, AKR1B1, NOS3, CTSB, ACER2, C…	139	XKR8, STIL, DHCR24, PCSK9, RASSF5, RPS7, ANXA4, NAT8, FABP1, BUB1, STK17B, BOK, RAD18, TDGF1, TRAIP, ACOX2, MCM2, TNFSF10, KNG1, NOA1, MAD2L1, RPS3A, PPID, HMGB2, SKP2, HMGCR, LOX, CD14, ANXA6, AIF1, TRAF3IP2, GGCT, PPIA, EPO, SMO, CDK5, GATA4, NUGGC, STAR, DEPTOR, ZNF16, NUDT2, HINT2, CTSV, GSN, CDK1, RTKN2, FGFR2, MGMT, CHEK1, PDE3A, COL2A1, ESPL1, NR1H4, SIRT4, CKAP2, TFDP1, CIDEB, SHF, TRAF7,…	99		0		0
SNRNP70	FOXQ1, LATS1, MIR21, GABARAP, SIVA1, GSK3B, NAIF1, EIF4G2, DICER1, SLC39A10	10	DFFA, LAPTM5, CSF1, TXNIP, IL6R, EFNA1, GBA, ATF3, CAPN2, ADAM17, BCL2L11, ACVR1, IHH, TGFBR2, FGB, FGA, FGG, ITGA1, JMY, IRF1, PDGFRB, MIR146A, DUSP1, RIPK1, RGL2, CDKN1A, PIM1, GLO1, GPNMB, ELMO1, SFRP4, STYXL1, PDK4, GPR37, SHH, CTSB, TNFRSF10D, TNFRSF10A, CLU, IL7, TP53INP1, RRM2B, ACER2, KLF4, TNFSF15, GSN, LCN2, AKR1C3, NRP1, IFIT3, PRAP1, APBB1, ADM, BACE1, CD3G, ING4, MDM2, DUSP6, ZNF268,…	106	TNFRSF25, E2F2, STPG1, SFN, LCK, STK40, STIL, ANP32E, ADAMTSL4, MLLT11, MPZ, KIF14, ADORA1, CHI3L1, RASSF5, NPAS2, NCK2, BUB1, STEAP3, CXCR4, CDCA7, BARD1, PTMA, STK25, RAD18, OGG1, MYD88, TDGF1, TRAIP, MCM2, EPHB1, MECOM, ECT2, NOA1, MAD2L1, HMGB2, TERT, GDNF, NNT, PRR7, RNF144B, SOX4, HSPA1B, SYNGAP1, SLC25A27, FYN, ARG1, HSPB1, CD36, PEG10, EPO, NAA38, TRIM24, HIPK2, NOS3, XRCC2, GATA4, FGFR1,…	144		0	DDAH2	1
PCBP1	SYCE3, FEM1B, HPN, KATNB1, GAPDH, PYGL, MNT, TNFRSF21, TCF7L2, DYNLT1, UFL1, AXIN2, EGLN2, BRAF, PTMA, FLCN, NOD2, ING1, CCND2, YWHAZ, DNAAF10, MKNK2, STK3, DDRGK1, FOXO3, ST3GAL1, ASAH1, BCL2L11, LIMS2, AHCYL1, TNFRSF12A, MICAL1, ARL6IP5, RALB, RAB29, CYP26B1, CUL5, GLO1, PSEN1, TCIRG1, VEGFA, DDX42, GSDMD, THOC1, SIVA1, AKTIP, ALKBH7, FAIM, ERBB3, RASSF7, MEF2D, COL2A1, LRP1, NOG, SOD2, RBM5, P…	542	ATAD3A, CSF1, NES, MPZ, BTG2, IKBKE, DYRK3, TRAF5, TGFB2, CAPN2, GPR75, GATA2, SH3RF1, TERT, GDNF, DAB2, ITGA1, F2RL1, IRF1, CAMK2A, CD74, MIR146A, EDN1, SOX4, UBD, SLC25A27, VNN1, AGR2, FZD9, SEMA3A, IRF5, FGFR1, TTPA, CD274, CDKN2A, LCN2, CARD9, DKK1, ETV6, KITLG, P2RX7, HIP1R, RGCC, POU4F1, PRKD1, ERN2, CLN3, MYBBP1A, SARM1, TNS4, GATA6, CDKN2D, ATF5, SDF2L1, PLA2G3, SSTR3, TIMP1	57	ENO1, STPG1, RASSF5, SLC30A10, OPN3, SCN2A, PPARG, TDGF1, FAM162A, TNFSF10, KNG1, MAD2L1, HMGB2, PRLR, CD14, SERPINB9, CDK19, ARG1, HOXA5, IGFBP3, EPO, SERPINE1, CTSB, BNIP3L, DEPTOR, B4GALT1, HINT2, GSN, GPAM, BNIP3, H19, RPS3, BACE1, SORL1, RASSF3, CRADD, HCAR2, TPT1, CIDEB, LGALS3, CRIP1, BMF, AXIN1, EMP2, ARL6IP1, SLC5A11, MAPK3, MAP2K4, ANGPTL4, CRLF1, HIF3A, PTPRH, CARD10, RGN, RPL10, HSPA1A	56	PLEKHN1, E2F2, ZC3H12A, PLK3, JUN, NUAK2, WDR35, NPAS2, STEAP3, ITGAV, EXOG, EGR1, PRR7, CDKN1A, TNFAIP3, AKAP12, NRP1, FOSL1, BIRC3, THBS1, BCAR1, SOCS3, TICAM1, TNFSF14, ICAM1, DDX5, HSPA1B, HLA-F, RGL2	29	TXNDC12, ANP32E, ANXA4, PDK1, STRADB, HIGD1A, PRKCD, GBE1, RPS3A, LOX, ANXA6, CPEB4, RGL2, PIM1, TLE1, NSMF, PRAP1, MDK, TMEM123, DPEP1, TMC8, BIRC5, ACAA2, VPS4B, GPX4, GADD45B, ITGB2, UXT	28
NONO	SH3KBP1, TLE1, MAP2K4, CASP2, SHF, ING1, UBE2V2, IFI27L1, TMEM259, GRK5, UBQLN1, PAWR, GRIN2A, SRPK2, DNM1L, FZD5, CUL4A, DHX9, NF2, RNF130, EYA3, RBCK1, SIN3A, CUL3, SLC9A3R1, STAT5B, NME3, NPM1, SOD2, ANP32A, IGF2R, PPP1CA, GNB1, CDKN1B, TBX3, ADNP, PRDX2, CLN3, HSPA9, SORT1, CFLAR, LMBR1L, DDAH2, UACA, ITGB3BP, SPRY1, PITX3, COLEC11, DNAJC5, DYRK2, FIS1, ROCK1, CLU, NAMPT, MDM2, FOXP1, MIF, CI…	1042	ATAD3A, IFI6, CHI3L1, SH3RF3, BIN1, PDCD1, RASSF6, GDNF, AGR2, CD36, SEMA3A, NOS3, STAR, NOTCH1, PRF1, DPYSL4, MAPK8IP1, BAD, CD248, MMP3, CASP1, VDR, ZNF385A, AGAP2, SOCS2, SULT1A3, DPEP1, TNS4, RNF157, ATF5, PLA2G3, GRAMD4, MAPK8IP2, TIMP1, UBD	35	KIF14, ARG1, SULT1A4, BRCA1, APLP1, IGBP1	6	SFN, STK40, LMNA, BTG2, OSR1, NPAS2, DLX1, MAEA, MSX1, WFS1, SH3RF1, DAB2, CD74, PRR7, SQSTM1, TRIM39, CDKN1A, GPER1, BRAT1, HSPB1, DNAJB6, CARD9, NDOR1, NRP1, PRAP1, MAP3K11, TCIRG1, COL2A1, KITLG, ZNF268, CIDEB, ZFP36L1, PPP1R13B, THBS1, RHOT2, BCAR1, OSGIN1, GRN, NMT1, NGFR, CBX4, ARHGDIA, GATA6, MKNK2, DAPK3, PIAS4, ZBTB7A, MAP1S, PAK4, APOE, DMPK, SPHK2, MX1, HMOX1, SLC25A6, G6PD, HYOU1, HSP…	60	TXNDC12, LRP8, ANP32E, NENF, HK2, FABP1, BUB1, PDK1, FAM162A, MAD2L1, FGA, HMGB2, LOX, PDGFRB, PRELID1, GLO1, CDK19, SERPINE1, RPS6, NUDT2, HINT2, CDK1, RTKN2, BNIP3, HRAS, TAF10, CDK4, RASSF3, BTG1, FOXO1, DNAJC3, SAV1, FOS, MOAP1, C1QBP, AURKB, AP2B1, MIEN1, TOP2A, PHB, NME1, NME2, TPX2, XBP1, NONO, BAG6	46
HNRNPUL1	AXIN2, MAZ, TFAP4, PJVK, ARF6, DHCR24, G2E3, TCP1, NAMPT, FEM1B, DYRK3, REL, BCL10, SLC7A11, SPHK1, NBN, FOXP1, MSH6, SH3GLB1, SRSF6, RIPK1, USP53, CDC73, DIDO1, ARHGEF7, API5, PYGL, PXT1, SETX, CACYBP, TRAF4, AIFM2, LATS2, FABP1, DCPS, TNFAIP3, NAA16, PLK3, MFF, SOD2, CFL1, AHR, TOMM22, ANXA4, UBE2V2, ING1, SAV1, CDKN2D, CDIP1, HPN, GSN, BCL2L1, P2RX4, HNRNPK, SPHK2, THEM4, TNFRSF21, CALR, IRF1,…	165	ARG1, ASAH2, TMEM259, GSK3A, MAGED1, UBD, BAG6, AIF1	8	ANP32E, PTMA, AIF1, SULT1A3, DNMT1, DDX5	6		0	CRKL	1
RBM39	IVNS1ABP, TCIRG1, MECOM, CDK5RAP3, ACER2, ARL6IP1, SLC9A3R1, P4HB, CDK5, TAF9B, PICALM, LANCL1, SPRY2, EEF2K, BCL2, AKAP12, SLC5A11, FOXO1, ANP32B, MRPL41, SARM1, OGT, OPA1, ITPRIP, LOX, CTSH, ZFP36L1, PAK1, HTT, FOXO3, GLRX2, ADNP2, TMEM14A, SPRY1, KIFAP3, SELENOK, GBE1, MIR200A, TP53BP2, HSP90AB1, EPO, ATF3, PPP1R13B, TMTC4, CASP9, APBB1, EIF4G2, CCAR2, ESPL1, MFN2, ARMC10, ABL1, CAPN10, BLCAP,…	1158	HRG, KNG1, FGB, FGG, SH3RF1, HPGD, ITGA1, VNN1, AGR2, ZNF746, SNAI2, NRBP2, STXBP1, ANKRD1, CASP1, CLIP3, UBD, BAG6	18	KIF14, INHBB, BARD1, TDGF1, PIK3CB, PLAC8, ARG1, GGCT, SLK, LGALS3, SULT1A3, TOP2A, ALPK2, BAG6	14	GBA, BTG2, CREB1, SHISA5, CD74, PPP1R10, DAPK1, NRP1, PRAP1, CTSD, CD248, PRKD1, CX3CL1, BCAR1, CDK5R1, MAPT, RPS6KB1, TMEM259, ATG4D, SIRT2, AKT2, BCL3, TEAD2, SPATA2, MAPK8IP2	25	ANP32E, MSH2, BUB1, PDK1, HSPD1, ATG3, MAD2L1, SLC7A11, HMGB2, EGR1, NPM1, TXNDC5, HEBP2, XRCC2, TNFRSF10A, BNIP3L, HINT2, RTKN2, HELLS, CHEK1, CDK4, CIT, FOS, AURKB, BIRC5	25
RBFOX2	LGALS1, MEAK7, NSMF, DSTYK, AGO4, ARHGDIA, NR3C1, PLEKHN1, THRA, MNAT1, PPM1F, PLSCR1, NFE2L2, SHB, SFRP4, SRC, FGFR3, NEK6, MDM2, CCAR1, PRELID1, DFFA, MKNK2, IL6R, BCL2L13, PRKD2, ADAM10, CFLAR, PHLPP1, SHC1, ACIN1, TBX3, GCLM, SIGMAR1, DYRK2, ZNF443, PHLDA1, BCAR1, SH3RF1, HIP1, PTTG1IP, MICAL1, EBAG9, DHRS2, FYN, HSP90AA1, EFNB2, DDIT4, TCIRG1, MYC, STXBP1, AKR1C3, ERBB3, ECT2, MRPL41, DUSP6,…	1199	IKBKE, TNS4, IER3	3		0	AKAP12, SERPINE1, ADM, ANGPTL4, ZFP36, AXL, FLNA	7	GPAM, NR1H4	2
SFPQ	ADARB1, PHLDA1, STAT3, FOXA1, TNFAIP1, ACIN1, TNFSF14, PA2G4, ID1, MAZ, RTKN, CHMP4B, CBX4, SPHK1, NFKBIA	15	EPHA2, ID3, IFI6, PLK3, ARHGEF2, MPZ, PHLDA3, BTG2, CAPN2, RHOB, SLC35F6, STEAP3, ITGAV, SHISA5, ZMAT3, WFS1, SH3RF1, CD74, SQSTM1, FOXC1, PPP1R10, RGL2, SYNGAP1, TNFRSF21, EGR3, ACER2, CDKN2A, NINJ1, NOTCH1, NDOR1, ANKRD1, PHLDA2, MAP3K11, FOSL1, CLCF1, ATN1, COL2A1, ZNF385A, KITLG, SOCS2, ZFP36L1, AEN, TRAF7, TNFRSF12A, ZNF205, NUPR1, ATP2A1, CX3CL1, MNT, PCGF2, TNS4, CCR7, NGFR, GATA6, TICAM1,…	78	SFPQ, FAF1, MDM4, SLC30A10, OPN3, RTN4, SCN2A, PDK1, HSPD1, FHIT, FAM162A, PIK3CB, PRKCI, TNFSF10, KNG1, PPARGC1A, ALB, PLAC8, CAMK2D, MAD2L1, PRLR, LOX, ANXA6, NQO2, AIF1, ARG1, VNN1, DYNLT1, PEG10, UBE2V2, OXR1, SPTLC1, AKR1C3, CDK1, PTEN, FGFR2, BNIP3, RILPL1, PYGL, LGALS3, PARP16, MEF2A, MPV17L, SULT1A3, HPR, CFDP1, RFFL, GSDMB, APOH, PEG3, CHEK2	51	CDKN1A, BCAR1, G6PD	3	DDAH2	1
HNRNPK	CIB1, PIK3R1, RNPS1, NME2, PPARG, SLC25A4, ADNP, TCIM, FOXO1, TBC1D24, TEX261, GSK3B, KCNIP3, P2RX4, KRAS, MTCH2, RRAGC, PDE8A, PLCG1, PTPA, MAP3K9, ELMO3, DDX20, PIK3CA, BCAR1, BID, QRICH1, TRIM24, ABL1, PPP5C, BCL11B, PRKAA1, STAT3, NFATC4, RFK, NOL3, GSDMD, DYNLL1, CTSC, NR4A3, VPS35, SH3RF1, ATF3, NFKB1, HIPK3, FYN, GADD45A, OGG1, TMTC4, LATS1, CDIP1, EIF2AK3, ARF6, CCR7, OXR1, SKIL, ITGB1, P…	678	TNFRSF25, LCK, CSF1, NES, CAPN2, OPN3, WDR35, SCN2A, MFSD10, GDNF, ITGA1, NAIP, F2RL1, SOX4, UBD, MICAL1, SGK1, AKAP12, RPS6KA2, KLF4, TLR4, HSPA5, LCN2, PAEP, CARD9, NOTCH1, PRF1, DLG5, MMP3, PDE3A, ZNF385A, ITGA5, KITLG, HRK, BRCA2, MIR17HG, ARG2, HYPK, SOX8, TSC2, ATP2A1, TRPV1, TIAF1, TNS4, KRT20, MALT1, AXL, EMP3, ATF5, PLA2G6, TIMP1, OGT, FLNA, HSF1, RGL2	55	PCSK9, CTH, ADAMTSL4, S100A14, IL6R, KIFAP3, ZBED6, RASSF5, NLRC4, NAT8, HTRA2, FABP1, PAX8, CIDEC, DNASE1L3, ACOX2, TNFSF10, HRG, KNG1, PLAC8, TRIM2, PRLR, LOX, FLT4, ARG1, VNN1, HOXA5, IGFBP3, EPO, SERPINE1, NUGGC, STAR, DEPTOR, GPAM, FGFR2, INPP5A, PRAP1, RRAS2, UCP2, NR1H4, HCAR2, ZNF268, LGALS3, ALKBH1, SHF, SLC5A11, NUPR1, CDH5, PLCG2, TNFSF12, FAM3B, PLA2G3, FBXO7, GRAMD4, MAPK8IP2, RGN, P…	61	TXNIP, DLX1, ZNF385B, DNAJC10, GATA2, SEMA6A, DDAH2, SYNGAP1, TNFAIP3, SCRIB, NRP1, DKK1, PHLDA2, FOSL1, WNT11, HYOU1, TNFRSF19, RGCC, PRKD1, THBS1, ALDH1A2, MAPK8IP3, NGFR, AXIN2, TNFSF14, JAK3, APLP1, TGFB1, DMPK, PRKD2, RASSF2, SNAI1, BIRC7, EEF1A2, SDF2L1, G6PD	36	NMNAT1, DHCR24, SLC30A10, BOK, RYBP, HMGCR, CD14, ANXA6, AIF1, ST3GAL1, HNRNPK, SGMS1, BIRC2, VDR, BTG1, EMP2, MPV17L, ARL6IP1, PDK2, RNF157, PHLPP1, TRIB3, BLCAP	23
FUS	HEBP2, SIRT1, MNT, FBH1, CASP2, ITGA4, UBE2M, RNF216, RELT, MAZ, RTN4, MAGI3, MAP4K4, CCAR2, PPARG, FAIM, FXN, FOXO1, ADAM10, ZBTB7A, PRKCZ, IRF3, ZNF746, JADE1, NOL3, HSP90AA1, RIPK2, AXIN2, ITCH, NFE2L2, NR3C1, LTBR, HIF1A, BCAR1, SKIL, DLC1, PDIA3, PYGL, TOMM22, JMY, SMAD6, WFS1, RILPL1, FOXA1, BCL2L1, SLK, ACTN1, SUDS3, CDKN1B, DIPK2A, SFPQ, VDAC2, BNIP3, MAP3K9, NPAS2, SLC23A2, CRKL, CCN1, R…	568	CHI3L1, BTG2, OSR1, MECOM, SLC7A11, FGG, DAB2, ITGA1, F2RL1, SH3RF2, CD74, CD36, SEMA3A, TLR4, PAEP, PRF1, FAS, BLOC1S2, SMPD1, SLC6A13, FAIM2, NR4A1, KITLG, SOCS2, FOS, TGFB3, IFI27, ARNT2, TNS4, GATA6, TGM2, BIRC7, TIMP1, TXNIP, BAG6	35	SLC30A10, FOSL2, FABP1, TNFSF10, KNG1, PPARGC1A, ALB, PRLR, LOX, PDGFRB, ARG1, IGFBP3, SERPINE1, PTK2B, ST3GAL1, NUDT2, OPTN, GPAM, NR1H4, CIDEB, EIF2S1, CRIP1, AXIN1, SULT1A4, SULT1A3, GSDMB, APOH, GADD45B, ANGPTL4, RGN, DAXX	31	SLC9A1, PHLDA3, ITGAV, SH3RF1, EGR1, CDKN1A, TNFRSF21, FYN, ASNS, ACER2, NRP1, TNFRSF19, THBS1	13	PCSK9, EFNA1, PIM1, CITED2, SOD2, EPO, FGFR2, ERBB3, DUSP6, LGALS3, TFAP4, EMP2, CFDP1, ID1, IER3	15
TAF15	SH3RF3, DMPK, NR4A1, KIF1B, CHST11, PDCD2, DNAJA3, PRKCH, APC, VPS4B, ZNF205, RALB, CAMK2D, SPG7, ZC3H12A, RPS6KA2, QRICH1, FNIP2, AHCYL1, TOX3, GPX4, GATA2, CDK1, ERN1, PSEN2, TOPORS, LCMT1, POR, SGMS1, FIGNL1, LMNA, ADA, THOC1, PHLDA1, TNFRSF6B, PA2G4, HSPA9, DDX3X, TP73, SQSTM1, PAWR, TNFAIP3, SHISA5, SERPINF1, BTBD10, UNC13B, BCL2L11, CASP2, GAPDH, ATP5IF1, PITX3, ATN1, ERBB4, WT1, SHC1, RNF4…	857	LAPTM5, LCK, MPZ, BTG2, TRAF5, CAPN2, ZNF385B, IFT57, PDE6B, SLC7A11, FBXW7, TLR2, PLK2, NAIP, ECSCR, RNF144B, SYNGAP1, SLC25A27, CD36, NUGGC, WRN, ANKRD1, CRYAB, VDR, KITLG, RGCC, GAS6, CAPN3, HYPK, ARNT2, HP, RNF112, SARM1, TIAF1, BRCA1, HIF3A, OGT, PPP1R10	38	ATAD3A, MUL1, PCSK9, SLC30A10, HS1BP3, NAT8, FABP1, NCK2, STK17B, VIL1, CIDEC, ARF4, TNIP2, MFSD10, WFS1, ALB, PLAC8, HIGD2A, EDN1, UBD, ARG1, VNN1, IGFBP3, PEG10, SERPINE1, NOS3, CDK5, STAR, GRINA, SHB, RNF183, MRPL41, H19, MAPK8IP1, BAD, CD27, HCAR2, CIDEB, LGALS3, PML, MPV17L, SULT1A3, BCL7C, TMEM102, PTRH2, PIAS4, ANGPTL4, PIN1, ATG4D, FKBP8, TFPT, MYBL2, BIRC7, CRYAA, MAPK8IP2, PIM2, BAG6	57	DFFB, TNFRSF25, WDR35, PRKCE, ITGA6, DNAJC10, INPP5D, EXOG, DAB2, NOD1, ELMO1, RRM2B, ACER2, CTSV, NOTCH1, FAS, GLS2, CIT, RBM25, TGFB3, THBS1, APLP1, DDX5, HLA-F, DDAH2, RGL2	26	PRKCZ, ATP13A2, STK40, EFNA1, AGT, FOSL2, TMBIM1, BOK, OGG1, PPARG, CSRNP1, GPX1, GBE1, LOX, SERPINB9, SGK1, CITED2, SOD2, GPER1, BRAT1, HSPB1, EPO, FASTK, SHH, GSDMD, SCRIB, PUF60, SHARPIN, DNAJA1, NINJ1, DAB2IP, NEK6, AIFM2, PPIF, PRAP1, RASSF7, ADM, MAP3K11, PPP1CA, TCIRG1, LRP5, ARRB1, DUSP6, DRAM1, LATS2, DAD1, EGLN3, NFKBIA, FERMT2, SIX1, SIVA1, CRIP1, SHF, ANP32A, AXIN1, RHOT2, NME3, CDIP1…	114

## Sheet: Cell cycle
SF	chip_cycle	chip_cycle_number	expression_up_cycle	expression_up_cycle_number	expression_down_cycle	expression_down_cycle_number	expression_chip_up_cycle	expression_chip_up_cycle_number	expression_chip_down_cycle	expression_chip_down_cycle_number
PCBP2	RNF8, XPO1, MEPCE, UBE2I, BMP4, SRC, CHMP4A, CHTF8, BLCAP, UBE2E2, LRP6, SLC39A5, CAMK1, FOXE3, PSME1, PRPF40A, TXNIP, HSP90AB1, USP3, IGF2, CDK19, RPRD1B, PPP1R10, ZPR1, MLXIPL, PRDM11, CDC7, LZTS2, KLHL22, EVI5, UBB, AURKC, TCF7L2, SOX9, MEIS2, NDE1, PAGR1, RTKN, INHA, TRNP1, SPHK1, AJUBA, TBX3, BRD7, TENT4B, CCNI, NUP62, AIF1, AXIN2, ERCC4, TAOK1, ZFP36L1, GFI1B, ADAM17, INTS3, PPM1G, CLIC1, E…	67	BTG2, NEK10, TRIM36, UBD, TRIM39, TNFAIP3, TP53INP1, NOTCH1, ARNTL, MAP3K11, USP2, MDM2, REC8, THBS1, NUPR1, PLCG2, SIRT7, GATA6, JUNB, SUSD2, TSPYL2, CDK7	22	E2F2, AUNIP, STMN1, RBBP4, CLSPN, CDCA8, CDC20, KIF2C, NASP, RAD54L, STIL, ORC1, NDC1, GPSM2, PSRC1, CKS1B, IQGAP3, NUF2, ASPM, KIF14, NEK2, DTL, CENPF, EXO1, CENPA, NCAPH, BUB1, MCM6, SPC25, BARD1, HJURP, FANCD2, KIF15, CDC25A, MCM2, TACC3, NCAPG, CCNG2, LIN54, CENPE, MAD2L1, CCNA2, PLK4, MND1, TRIP13, SKP2, CENPK, CCNB1, CENPH, CDK7, KIF20A, CDC25C, PTTG1, EDN1, TUBB, KIFC1, PIM1, MCM3, TTK, CE…	184	MAPRE3, CDKN1A	2	UBE2C	1
PTBP1	KIF23, DAPK3, WASL, SRSF5, BUB1, CDK12, CALM2, TBCD, PKMYT1, MSH6, USP3, POC1B, STAG3L4, ZFP36L1, MNT, CDCA8, CCNB1, HEXIM2, MSH2, MAPK14, WTAP, RAD17, XPO1, CDKN3, PRPF40A, PIM3, DBF4B, UBR2, ABRAXAS1, CDKN2C, ACTR8, FOXA1, EME1, CHTF8, CENPX, ACTR2, NCOR1, CEP131, PTK6, CLASP1, RTKN, TBX3, NIPBL, BIRC6, AURKAIP1, TUBGCP3, BANP, RAD23A, NDE1, AURKA, UHRF1, CASP3, BTRC, RAN, MELK, SEPTIN9, SIN3A,…	272	SFN, GPR3, PLK3, NES, BTG2, DYRK3, TGFB2, GEN1, MAPRE3, CYP26B1, NABP1, NEK10, MECOM, LMLN, GAK, PKD2, CCNO, TRIM36, IRF1, CAMK2A, CCNJL, FOXC1, EDN1, SOX4, UBD, CDKN1A, CCND3, SMARCD3, TEX15, ZNF703, TMEM67, CCNE2, KIFC2, CDKN2A, CDKN2B, ANXA1, KLF4, SLC2A8, NACC2, SVIL, DUSP13, PAX6, SIPA1, FOSL1, BIRC3, CCND2, CREBL2, TUBA1A, RGCC, NIN, VASH1, THBS1, EID1, SLX4, ERN2, TOM1L2, TIMP2, TUBB6, GAT…	74	RCC1, DHCR24, SLC16A1, PHGDH, ID2, CGREF1, INHA, RPL24, LIN54, LSM11, CCNG1, NPM1, NEDD9, CDK19, ASNS, RPS6, GFI1B, IGF2, GAS2, LRP5, PDE3A, DDIT3, CRADD, PPP1CC, KNTC1, IPO5, FOXN3, CYP1A1, RPS15A, NUPR1, MAPK3, PLCG2, CDT1, TM4SF5, RPL26, ERN1, CDK3, INSR, MARK4, TUBB1, SUN2, CETN2, POLDIP2	43	JUN, PRKCE, KLHL18, KIF3A, TUBB2B, MDC1, HECA, EZR, PLEC, TACC2, CCND1, CCP110, TUBB3, SERTAD1, LIF	15	TUBA4A, CCNI, CCDC69, GMNN, PIM1, RPS3, CTDSP2, AJUBA, PSME1, RPL23, SLC9A3R1, LSM14A	12
SRSF1	MAD2L1, TFDP2, PIBF1, KLHDC8B, PHACTR4, INSM1, UBXN2B, LZTS2, PPP1R12A, ID2, PPP1CB, CHEK1, RTEL1, DIS3L2, GRK5, CHAMP1, MED25, DDRGK1, CCNG2, SEPTIN2, SGO2, KIF15, PLD6, VCPIP1, MND1, KHDRBS1, ARL8A, BMP4, ILK, PTK6, PAGR1, DDX3X, BCL2L11, FBXO31, APEX1, PLEC, YY1AP1, MAD2L1BP, TUBA1C, CRADD, CDC34, RAE1, MUS81, RAD51AP1, UBE2L3, JUND, CDK5R2, CDCA8, NOLC1, TXNL4B, WEE1, UIMC1, IPO7, PPAT, TUBGC…	521	E2F2, CDC20, STIL, NES, ASPM, KIF14, NEK2, TGFB2, EXO1, MAPRE3, CYP26B1, BIN1, HECW2, SETMAR, NEK10, DYNC1LI1, CLASP2, CDC25A, CEP97, MECOM, APBB2, PKD2, FBXW7, TRIP13, CCNB1, YTHDC2, TRIM36, KIF3A, PPP2CA, KIF20A, SOX4, UBD, TRIM39, MDC1, ANLN, DMTF1, CDK14, SRPK2, CAV2, SMARCD3, TRIM35, PBK, TEX15, MCM4, OSGIN2, TMEM67, TP53INP1, DSCC1, NPR2, ANXA1, ZWINT, KIF20B, KIF11, CEP55, MKI67, STK33, E2…	108	RUNX3, AGO4, SLC16A1, JTB, CDK18, CTDSPL, PRKCD, BCL6, CENPH, PDGFRB, TUBB2A, NEDD9, AIF1, KLHDC3, MAGI2, ASNS, PIWIL2, FBXW5, AVPI1, FGFR2, IGF2, EML3, PPME1, PPP1CC, KNTC1, FOXN3, GOLGA8A, MAP2K1, CYP1A1, SNX33, MAPK3, CSNK2A2, PLCG2, TM4SF5, INCA1, RPL26, UNC119, SLC6A4, CDK3, TLE6, INSR, CEBPA, TUBB1, BIRC7, SIK1, FOXO4, POLDIP2	47	CLSPN, SSX2IP, CDC7, BTG2, DYRK3, GEN1, PRKCE, XPO1, CCNT2, NABP1, NAA50, TOPBP1, ATR, SMC4, ECT2, LMLN, NCAPG, ANAPC4, CEP135, CENPE, CASP3, PLK2, ZBED3, IRF1, SPDL1, FOXC1, CDKN1A, CCND3, TTK, CENPW, EZR, FIGNL1, GNAI1, ESCO2, ZNF703, LRRCC1, NBN, CCNE2, CDKN2A, CDKN2B, SLC2A8, NOTCH1, SVIL, DNA2, CCAR1, KLLN, HELLS, RRM1, PAX6, FEN1, SIPA1, ZW10, MDM1, MDM2, CIT, ZNF268, RCBTB1, NIN, OIP5, TIP…	84	TRNP1, DHCR24, GFI1, TXNIP, GJC2, CGREF1, CTDSP1, TUBA4A, OBSL1, INHA, HYAL1, RPL24, CCNI, LIN54, SPRY1, LSM11, DUSP1, BOD1, CLIC1, PIM1, CITED2, HBP1, TACC1, MYC, RPS6, PTCH1, SAPCD2, ZNF503, LRP5, RPS3, NR4A1, BTG1, SPRY2, TFAP4, RPS15A, CDK10, SPIRE2, KCTD11, RPL23, RARA, STAT5B, ERN1, STK11, GADD45B, MARK4, PLCB1, SRC, MIF, SUN2, PDGFB, PIM3, BAG6	52
HNRNPL	CDK18, METTL3, PTPN11, KLLN, ARAP1, MLH1, MUS81, ACTB, PER2, PTPN6, PDS5B, PPP2R3B, PCM1, SIK1, NEK2, APBB2, SIAH1, TGFBR1, ODF2, GINS3, MSH2, PAGR1, CDC7, SPTBN1, RASA1, AKAP8, CHMP2B, ANAPC5, XPO1, KIF15, SND1, AJUBA, PLK5, ASNS, PLK2, TP53I13, ARF1, GIT1, CHEK1, WAPL, LIMK2, MAPK13, CFL1, KPNB1, BRSK2, APC, RGS2, MCM3, CDK2AP1, EME2, DNMT3A, USP9X, TFDP2, USP39, BARD1, PLD6, USP8, SMAD3, RALA,…	632	TUBB2A, APBB1, DDIT3, RGCC, PKD1, BAG6	6	GPSM2, BRINP2, ASPM, CDC25A, TRIM36, KIF20A, CCDC69, PTTG1, ANLN, DBF4, TEX15, MYBL1, NPR2, CEP55, MKI67, KIF18A, CCND2, MDM1, RAN, BORA, DLGAP5, NUSAP1, AURKA, ERCC6L, CETN2, SPC25	26	FBXW5, DUSP13, THBS1, TUBB3, TM4SF5, JUNB, MIF, TUBB, DDX39B	9	CDCA8, KIF14, CENPF, CENPA, BUB1, STEAP3, CEP135, CCNG2, CENPE, CDC25C, NCAPG2, ESCO2, PBK, CDK1, CKAP2, CCNB2, KIF23, PRC1, PLK1, TOP2A, STAT3, PPP1R10, DDX39B	23
PRPF4	MAPK7, CDC25B, IST1, HEXIM2, HSP90AB1, ACTR2, CRLF3, DNMT3A, MAD2L1BP, CALM2, STK35, E2F4, PRKACA, ADARB1, UBE2B, EML4, ACTB, ID2, TLK1, OBSL1, CAMK2N1, AJUBA, DCTN1, PARD6A, MITD1, CDC5L, SPHK1, SPRY1, WDR62, TGFB1, INHA, BRME1, FOXA1, CDC7, CDK19, SOX9, TBCD, MCM3, CHTF8, EGFR, RTKN, ING4, TENT4B, AHCTF1, MLH3, PPM1D, NSFL1C, KIF22, LZTS2, METTL3, UBE2E2, RPTOR, KPNB1, PRNP, RBL1, CITED2, IPO7,…	146	BCL6, PRAP1, ARNTL, DCDC1, BIRC3, CYP1A1, TEX19, CCNB3, HSPA1A, BAG6	10	SFN, RCC1, CDC20, TXNIP, LMNA, NES, ARL8A, GEN1, CENPA, BIN1, IRF1, PDGFRB, EDN1, SOX4, MAPK13, CCND3, PTP4A1, HECA, TEX15, CDKN2A, CDKN2B, SAPCD2, CEP55, CCNJ, PAX6, SIPA1, CCND2, CDCA3, TUBA1A, CDK4, CTDSP2, RB1, VASH1, MAP2K1, PRC1, NUPR1, TUBB3, TP53, CDC6, NDC80, TUBB6, CEBPA, UBE2S, RASSF2, PIM3, FLNA, SMC1A, DDX39B, UBD	49		0	ZNF703, CDT1, KIF3B	3
RBM22	TUBGCP6, DONSON, CDK10, THAP1, SEPTIN9, STAT3, STK35, SON, BAG6, NAT10, SPTBN1, HEXIM2, HSP90AB1, TBX3, RAB11A, AXIN2, NSFL1C, CENPX, NUMA1, MYH9, LZTS2, ABL1, TUBB, ACTR2, RNF167, MIR19B1, RPRD1B, RCC1, TREX1, BTG1, AJUBA, PTP4A1, TCIM, IK, MSH4, UBE2I, FOXA1, MAP4, HMGA2, FBXW5, SEPTIN2, AKAP8, TSG101, WTAP, PHACTR4, GIGYF2, PLCB1, SUGT1, BLCAP, BCL2L1, ACTB, DLG1, ITGB3BP, RAD51C, CHMP3, KNSTR…	292	ZBTB17, SFN, GPR3, PLK3, JUN, RHOC, TXNIP, NES, UHMK1, BRINP2, ARL8A, BTG2, DYRK3, TGFB2, TP53BP2, KLF11, MAPRE3, CYP26B1, STEAP3, PPP1R1C, HECW2, TUBA4A, UBE2E2, NEK11, MLF1, MECOM, SOX2, EREG, HERC5, HPGD, CASP3, PLK2, CCNJL, FOXC1, TUBB2A, TUBB2B, SOX4, TNF, BAK1, CCND3, CDK14, TEX15, ZNF703, SFRP1, SDCBP, CHMP4C, GEM, CDKN2A, CDKN2B, KLF4, TUBAL3, SVIL, ERCC6, DUSP13, TRIM21, PAX6, FOSL1, CHO…	86	TP73, E2F2, AUNIP, CLSPN, CDCA8, CDC20, KIF2C, RAD54L, TAL1, STIL, CDKN2C, ORC1, NDC1, SASS6, SLC16A1, CKS1B, IQGAP3, NUF2, ASPM, KIF14, NSL1, CENPF, CCSAP, EXO1, CENPA, CGREF1, MTA3, NCAPH, BUB1, MCM6, SPC25, BARD1, HJURP, CAMK1, FANCD2, KAT2B, CTDSPL, KIF15, CDC25A, MCM2, TACC3, NCAPG, LIN54, CENPE, MAD2L1, CCNA2, MND1, TRIP13, TERT, SKP2, CENPK, CCNB1, CENPH, KIF20A, CDC25C, PTTG1, SPDL1, TRIM…	210	KLHL21, GADD45A, RHOB, ACVR1, NABP1, KLHL18, TRIM36, DUSP1, CDKN1A, EGFR, SLC2A8, HSPA8, ZFP36L1, TUBB3, SIRT7, DAPK3, JUNB, PARD6B, BTG3, LIF, HSPA1B	21	CAMK2N1, NASP, DHCR24, GFI1, PSRC1, PHGDH, NEK2, DTL, EML4, CTDSP1, OBSL1, INHA, SMC4, BCL6, PLK4, PDGFRB, NEDD9, GMNN, CUL7, CDK19, TNFAIP3, MLXIPL, DSCC1, DAB2IP, IGF2, RRM1, CHEK1, NCAPD3, TUBA1B, SLC39A5, BMP4, KIF23, RAB11FIP3, PKMYT1, PLK1, KIF22, FBXO31, SPIRE2, PSMC3IP, BRCA1, KIF18B, CDC27, EME1, SKA2, BRIP1, MAPRE2, DOT1L, CEBPA, ERCC2, DSN1, UBE2C, RPS6KA3, MYO19, PPP1R10, DDX39B	55
U2AF1	HES1, NUP62, SOX9, CCND1, CCNF, MLXIPL, SETMAR, USP3, JMY, RPS6, PDCD6IP, LIN9, GEN1, GMNN, LZTS2, MAPRE2, ILK, AZI2, THOC1, CNTD1, TFAP4, PARD6A, RINT1, TUBB3, HEXIM2, BCL2L1, PSME3, ARF1, KCTD11, PIMREG, CDC7, SPHK1, WAPL, EPS8, USP16, KIF3B, SEPTIN9, CASP2, PCNP, CCN2, RAB11A, CTDSP1, FBXO31, RTKN, AURKAIP1, PPP5C, TIMELESS, MYC, KIAA0753, RRS1, PHIP, PCID2, TGFA, TRNP1, CEP192, DCTN6, MAPRE1,…	297	CDK11A, ZBTB17, GADD45A, SH3GLB1, RGS2, PPP1R1C, UBE2E2, CHMP2B, MECOM, SKIL, EGF, FBXW7, HPGD, CASP3, PLK2, APC, FOXC1, AIF1, CDKN1A, CUL9, HECA, EZR, GNAI1, ABCB1, PIWIL2, NKX3-1, ZNF703, VCPIP1, GEM, CDKN2B, ANXA1, KLF4, SLC2A8, ERCC6, TRIM21, ARNTL, PAX6, PRDM11, CYP27B1, CLIP1, CHFR, RGCC, SPRY2, THBS1, INO80, FES, DCUN1D3, NUPR1, PLCG2, ERN1, TEX19, GATA6, SERTAD1, BMP2, PARD6B, ADAMTS1, MI…	63	RCC1, CDCA8, CDC20, KIF2C, NASP, RAD54L, GPSM2, IQGAP3, NEK2, CENPF, CENPA, CGREF1, NCAPH, BUB1, HJURP, FANCD2, KIF15, MCM2, TACC3, NCAPG, CCNA2, TRIP13, TERT, CENPK, KIF20A, CDC25C, PDGFRB, PTTG1, BOD1, SYCP2L, MSH5, KIFC1, TTK, ANLN, EZH2, NCAPG2, REEP4, PBK, MYBL1, E2F5, TMEM67, HAUS6, TMEM8B, CDK1, KIF11, ARL3, IGF2, RRM1, KIF18A, ARL2, PPME1, HEPACAM, FOXM1, NCAPD2, CDCA3, SLC39A5, CDK4, E2F…	97	PLK3, JUN, PROX1, E2F6, LPIN1, RHOB, NABP1, PER2, TET2, SOX4, TRIM39, PPP1R10, ASNS, FOSL1, ZFP36L1, CCPG1, FEM1B, CDK5R1, JUNB, PPP1R15A, HSF1, HSPA1B	22	CDKN2C, NDC1, PSRC1, NUF2, KIF14, INHA, LIN54, MAD2L1, MND1, CCNB1, EFHC1, PLAGL1, SAPCD2, RPS3, TUBA1B, CDKN3, TICRR, PLK1, KIF22, CDT1, FANCA, CDC6, TOP2A, EME1, NDC80, PAK4	26
U2AF2	CTDSP1, APEX1, MTA3, CDK5RAP3, DCTN1, TM4SF5, SEPTIN9, CLASP1, RAB11A, CHMP1B, SUGT1, DHCR24, SGO1, METTL3, RTKN, DUSP3, MSH4, CDK5RAP1, CDC14B, PPM1D, MARF1, GTF2H1, DNMT3A, MIS12, RB1CC1, CDK10, BMP4, RALB, MRNIP, PCID2, MAD2L1BP, MPLKIP, LLGL2, PTCH1, TSG101, KDM8, MN1, TRIM37, FOXA1, AHCTF1, EIF4EBP1, CDK13, ACTR3, AJUBA, THAP5, SAC3D1, UVRAG, KLLN, FEM1B, CCNI, IST1, MYH9, PLK3, ING2, ZFHX3,…	132	MIIP, ZBTB17, SFN, GPR3, GADD45A, RHOC, ARHGEF2, ARL8A, BTG2, PROX1, LPIN1, BIN1, ACVR1, PPP1R1C, TUBA4A, MECOM, APBB2, PLK2, APC, CCNJL, DUSP1, RGS14, TUBB2A, TUBB2B, SOX4, MDC1, DDX39B, EHMT2, BAK1, CDKN1A, MAGI2, ZNF703, GEM, KIFC2, CDKN2A, CDKN2B, TMEM8B, KLF4, SLC2A8, SVIL, ECD, DUSP13, PRAP1, PAX6, MEN1, SIPA1, FOSL1, USP2, PTPN6, TUBA1A, TUBA1C, NR4A1, RGCC, ZFP36L1, CCNK, PPP1R13B, MEIS2,…	95	E2F2, AUNIP, STMN1, RCC1, CLSPN, CDCA8, CDC20, KIF2C, NASP, RAD54L, STIL, ORC1, NDC1, HFM1, SASS6, PSRC1, CKS1B, IQGAP3, TPR, ASPM, KIF14, NEK2, CENPF, LIN9, EXO1, GEN1, CENPA, CGREF1, PPM1G, MSH2, MSH6, ALMS1, NCAPH, BUB1, ANAPC1, MCM6, SPC25, BARD1, HJURP, FANCD2, XPC, TOP2B, KIF15, CDC25A, MCM2, STAG1, TFDP2, CCNL1, SMC4, TACC3, NCAPG, PPAT, CENPE, CCNA2, PLK4, MND1, CEP44, TRIP13, RAD1, CENPK…	244	JUN, RHOB, PPP1R10, CUL9, MAP3K11, CDK2AP2, LRP6, RAB35, NUPR1, TAOK2, TUBB3, HEXIM1, RPS6KB1, CCDC57, HMG20B, BCL2L1	16	CDKN2C, GPSM2, NUF2, CHMP3, LIN54, MAD2L1, KIF20A, EFHC1, PCM1, CDCA2, RPS6, RPS3, YEATS4, ANAPC5, BRCA2, MLH3, KIF22, FANCA, SPAG5, RPL23, PSMC3IP, KIF18B, EME1, BRIP1, RTTN, DSN1, RBL1, MYBL2, TUBGCP6	29
SRSF9		0	CROCC, SFN, PLK3, JUN, TXNIP, NES, HMCN1, BTG2, TRAPPC12, ROCK2, SPDYA, BIN1, NABP1, TUBA4A, PELO, CCNJL, DUSP1, FOXC1, TUBB2B, SOX4, MAPK13, CDKN1A, CCND3, HECA, DMTF1, CDK6, SRPK2, LEP, TEX15, ZNF703, OSGIN2, GEM, PLEC, KIFC2, CDKN2B, KLF4, PTPN3, SLC2A8, SVIL, MAP3K8, DUSP13, PRAP1, APBB1, ARNTL, SIPA1, FOSL1, CCND2, TUBA1A, DDIT3, MDM2, RGCC, REC8, TGM1, THBS1, EID1, MEIOB, NDE1, ERN2, TUBB3,…	76	FBXO6, AUNIP, STMN1, CDCA8, CDC20, KIF2C, RAD54L, STIL, CDKN2C, ORC1, DHCR24, SLC16A1, CKS1B, NUF2, NEK2, DTL, CENPF, EXO1, CENPA, NCAPH, BUB1, SPC25, PPP1R1C, PARD3B, HJURP, KIF15, TPRA1, MCM2, TACC3, NCAPG, LIN54, CENPE, MAD2L1, CCNA2, MND1, SKP2, CENPK, CCNB1, KIF20A, CDC25C, PTTG1, AIF1, KIFC1, TTBK1, CENPQ, TTK, CENPW, FBXO5, RPA3, ANLN, MLXIPL, CDK5, ESCO2, PBK, NUGGC, MYBL1, FBXO43, DSCC1,…	142		0		0
SNRNP70	PARD6B, LATS1, MIR21, SEPTIN7, AJUBA, ROCK2, EIF4G2	7	PRKACB, TXNIP, TDRKH, ADAM17, BCL2L11, ACVR1, NABP1, TUBA4A, TUBA4B, NEK10, CTDSPL, JMY, IRF1, PDGFRB, DUSP1, TUBB2A, CDKN1A, PIM1, TTBK1, GPNMB, ABCB1, HBP1, THAP5, PIWIL2, TP53INP1, KLF4, STOX1, PRAP1, APBB1, ING4, CREBL2, MDM2, ZNF268, REC8, CGRRF1, LGMN, CCPG1, CYP1A1, MEIOB, PLCG2, TM4SF5, CTC1, SLC6A4, TEX14, TUBD1, AXIN2, TEX19, MISP, GADD45B, SYCE2, MSH5, HSPA1A, BAG6	53	MAD2L2, ZBTB17, E2F2, AUNIP, STMN1, SFN, RCC1, CLSPN, LSM10, CDCA8, CDC20, KIF2C, RAD54L, STIL, ORC1, HFM1, CDC7, SASS6, GPSM2, PSRC1, RHOC, CKS1B, IQGAP3, NUF2, ASPM, KIF14, NEK2, INTS7, CENPF, EXO1, CENPA, PPM1G, DCTN1, NCAPH, BUB1, STEAP3, MCM6, SPC25, PPP1R1C, WDR12, BARD1, HJURP, TADA3, KIF15, CDC25A, MCM2, SMC4, MECOM, ECT2, TACC3, NCAPG, CEP135, LIN54, CENPE, MAD2L1, CCNA2, PLK4, MND1, CEP…	260		0		0
PCBP1	SYCE3, FEM1B, TXNL4B, CDK2AP1, KATNB1, RHEB, SPTBN1, STOX1, MNT, TCF7L2, DYNLT1, AXIN2, DUSP13, CNPPD1, CLIC1, CDKN3, FLCN, ING1, EHMT2, CCND2, DDRGK1, AVPI1, SEPTIN9, BCL2L11, TRIOBP, H2AX, USP22, SPIRE2, MLXIPL, PCM1, RALB, PTK6, ANAPC13, CTDSP1, FOXG1, ZNF503, MYH10, IGF2, PPP1R9B, CYP26B1, CUL5, GFI1, STK10, CDC7, RASSF1, JUND, EME2, NCAPG2, DUSP3, THOC1, CDC27, TNKS, HMG20B, TBRG1, PPP3CA, T…	536	CROCC, GPR3, TAL1, NES, BTG2, DYRK3, TGFB2, HECW2, PKD2, TERT, IRF1, CAMK2A, CCNJL, EDN1, SOX4, UBD, CCND3, FZD9, TEX15, TMEM67, CDKN2A, CDKN2B, SLC2A8, STK33, ARNTL, USP2, TUBA1A, POLE, RGCC, POU4F1, VASH1, EID1, PKD1, ERN2, MYBBP1A, TIMP2, GATA6, MISP, CDKN2D, ATF5, LIF, MEI1, TSPYL2	43	FBXO6, STMN1, RBBP4, CDCA8, SLC16A1, NEK2, RPL24, MAD2L1, MND1, CETN3, LSM11, PTTG1, CDK19, RPS3, E2F7, CRADD, KNTC1, RAD51B, CCNB2, CYP1A1, NR2F2, RPS15A, MAPK3, CDK3, TEX19, SPC24, LSM14A, TUBB1, HSPA1A	29	E2F2, PLK3, JUN, STEAP3, ATR, CDKN1A, TNFAIP3, ZNF703, CCNE2, SIPA1, FOSL1, BIRC3, REC8, TGM1, THBS1, JUNB, GIPC1, LIMK2, HSPA1B, MDC1	20	GJC2, ID2, STRADB, TUBA4A, INHA, PRKCD, LIN54, PGGT1B, CDC25C, CCNG1, PIM1, PBK, E2F5, CHMP5, PRAP1, MZT1, HAUS4, BIRC5, VPS4B, GADD45B, PRKACA, CALM3, PDGFB, UXT, CUL4B	25
NONO	INO80, BIN3, WEE1, AJUBA, CASP2, INCENP, EML4, SEPTIN9, ING1, GRK5, MEIS2, IGF2, CACUL1, MTA3, SRPK2, CCNF, TERF2, CUL4A, TXNL4B, HAUS6, NF2, PAXIP1, SIN3A, CUL3, SLC9A3R1, STAT5B, PUM1, NPM1, PPP1CA, CDKN1B, KPNB1, PPP6C, TBX3, FIGN, L3MBTL1, GAS2L1, CDK13, PIK3R4, UBE2I, CDK2AP1, LPIN1, USP8, EIF4E, ITGB3BP, SPRY1, CETN3, ZFHX3, NEDD1, ROCK1, HMG20B, RPA2, PDS5A, MDM2, RAD54L, CDC7, MIF, GJC2, …	1007	PBX1, BIN1, PPP1R1C, NOTCH1, ZNF503, FBXL15, SIPA1, FES, PKD1, MISP, TUBB4A, ATF5, CABLES2, SUSD2, UBD	15	SASS6, CKS1B, ASPM, KIF14, CENPF, SPC25, NCAPG, CENPK, TMEM14B, CENPW, RPA3, ANLN, MKI67, KIF18A, KNTC1, HAUS4, RAD51, TTC19, SPAG5, BRCA1, PIK3C3, TUBB1, MSH5	23	KLHL21, SFN, LMNA, BTG2, GAK, MAEA, RNF4, MSX1, RGS14, TUBB2A, TRIM39, CDKN1A, GPER1, ZNF703, CDKN2B, FBXW5, LZTS2, TACC2, PRAP1, MAP3K11, CYP27B1, ZNF268, ZFP36L1, PPP1R13B, THBS1, EME2, E4F1, KDM8, PAGR1, CHTF8, CDT1, TUBB3, LLGL2, GATA6, DAPK3, JUNB, GIPC1, WIZ, JUND, CEBPA, PAK4, RBM38, LIF, PRR5, CDKL5, TUBB, HSPA1A, HSPA1B	48	KIF2C, CDKN2C, GPSM2, NUF2, NEK2, CENPA, NCAPH, BUB1, HJURP, KIF15, CCNG2, LIN54, CENPE, MAD2L1, CCNA2, MND1, CEP44, CCNB1, CENPH, KIF20A, CDC25C, PDGFRB, PTTG1, SPDL1, TUBB, KIFC1, RNF8, TTK, CDK19, FBXO5, RHEB, CDCA2, MYBL1, E2F5, RAD54B, FBXO43, DSCC1, RPS6, PTPN3, CDK1, KIF11, CEP55, HRAS, TAF10, HSPA8, CDCA3, CDK4, BTG1, RAN, CENPJ, MZT1, CDKN3, DLGAP5, ERH, MLH3, VASH1, OIP5, MAPK6, CCNB2, …	75
HNRNPUL1	AXIN2, USP3, CDKN2B, PHACTR4, TFAP4, CTDSP1, RAB11FIP3, FBXL17, ARF6, EME2, DHCR24, FEM1B, DYRK3, SYCP2L, WAC, SPHK1, NBN, STRADA, MSH6, SH3GLB1, CDKN2C, UBXN2B, MRNIP, AKAP8, MEN1, CDC73, CDK13, ATR, MYH9, LATS2, TRNP1, TNFAIP3, KLHL18, PLK3, PARD6B, JUND, USP39, CFL1, AHR, ZCWPW1, SLC16A1, ING1, LIN9, CDKN2D, ESCO1, TUBB2A, BCL2L1, KATNA1, ROCK2, ACTR8, GPSM2, TBCD, CALR, IRF1, CEP192, STAG1, I…	144	KAT2B, ASAH2, RNF167, CHD3, UBD, BAG6, AIF1	7	AIF1, HEPACAM, SKA3, WDHD1, SPAG5, TXNL4A, LSM14A, SPC25	8		0		0
RBM39	LLGL1, FEN1, ALMS1, MECOM, EREG, CDK5RAP3, HMG20B, SLC9A3R1, HFM1, CDKL3, CDK5, CDK2AP1, CDK5RAP1, CHORDC1, MYH9, SPRY2, FANCA, BCL2, TUBGCP3, CDC16, VPS4A, EML4, MRPL41, FBXO6, PAX6, CDK13, ZFP36L1, GOLGA2, HTT, SIPA1, FSD1, MCMBP, SPRY1, FBXL3, SNX18, BTG3, TP53BP1, ZBTB17, HNRNPU, KCTD11, SPICE1, SUN2, TP53BP2, HSP90AB1, SEPTIN7, PPP1R13B, SEPTIN8, OVOL1, APBB1, TPRA1, EIF4G2, CCAR2, ESPL1, CD…	1027	PBX1, PPP1R1C, HPGD, TMEM8B, UBD, BAG6	6	KIF14, NEK2, MCM6, BARD1, TRIP13, RAD1, CENPQ, CENPW, RPA3, ANLN, FBXO43, KIF11, KIF18A, CKAP5, RAD51AP1, FANCM, RAD51, HAUS2, RMI2, SPAG5, TOP2A, EME1, MCM8, POLA1, BAG6	25	BTG2, PROX1, TUBB2B, PPP1R10, MLXIPL, KIFC2, PRAP1, RNF167, CDK5R1, TUBG2, RPS6KB1, TIMP2, SIRT2, AKT2, RBM38, KLHL22, LIF, TSPYL2	18	STMN1, KIF2C, RAD54L, ORC1, SLC16A1, NUF2, ASPM, CENPF, CCSAP, EXO1, CENPA, PPM1G, MSH2, BUB1, XPC, KIF15, SMC4, NCAPG, LIN54, MAD2L1, CCNA2, PLK4, MND1, CCNB1, CDC25C, NPM1, MCM3, TTK, EZH2, XRCC2, NCAPG2, CDCA2, ESCO2, PBK, MCM4, RAD54B, DSCC1, MTBP, HAUS6, RMI1, SMC2, CNTRL, DNA2, KIF20B, CEP55, HELLS, RRM1, NAT10, INCENP, CHEK1, CDK4, CIT, POLE, SKA3, NUDT15, MZT1, HAUS4, WDHD1, DLGAP5, CALM1…	87
RBFOX2	PLEC, RHOC, AGO4, NR3C1, CDT1, BRCC3, ACTR3, PDIK1L, MNAT1, PLSCR1, EIF2AK4, SRC, XPO1, PTP4A1, UHRF1, FBXO31, NEK6, MDM2, CCAR1, LRRCC1, JUNB, PDGFB, PARD6G, AJUBA, ADAM10, CEP135, TBX3, CCND1, FSD1, RAD21L1, TACC3, RANBP1, CDK6, PTCH1, SEPTIN10, TUBB, PARD6A, MYC, MASTL, REEP3, TMEM8B, PRMT5, ECT2, SGO1, KIFC2, MRPL41, DYNLT1, TP53INP1, RPS27L, ARNTL, HSP90AB1, TTL, RALA, YWHAE, LZTS2, HNRNPU, …	1173		0		0	TUBB2A, FLNA	2		0
SFPQ	ADARB1, EFHC1, CTDSP1, STAT3, FOXA1, PRMT5, AJUBA, RTKN, CHMP4B, SPHK1, CDC7	11	ID3, GPR3, PLK3, ARHGEF2, BTG2, RHOB, STEAP3, ZBED3, CCNJL, FOXC1, TUBB2B, PPP1R10, ZNF703, CDKN2A, CDKN2B, SLC2A8, NOTCH1, MAP3K11, FOSL1, ARAP1, USP2, ZFP36L1, PKD1, NUPR1, MNT, RNF167, GATA6, FSD1, JUNB, WIZ, PPP1R15A, ATF5, RBM38, APP, LIF, TTLL12, FLNA, RAD17, UBD, BAG6	40	SFPQ, GPSM2, NUF2, MDM4, MTA3, KIF15, LIN54, MAD2L1, RAD17, SPDL1, AIF1, DYNLT1, RHEB, RAD54B, NSMCE2, MAP3K8, CDK1, STOX1, PTEN, FGFR2, IPO7, C11orf80, MIS18BP1, CCNB2, SPIRE2, SPAG5, SLC6A4, PRR11, CDC25B, PLCB1, TUBB1, CHEK2, SPC25, DDX39B	34	CDKN1A	1	GSPT1	1
HNRNPK	CHMP6, CIB1, TXLNG, APBB2, HSPA8, XPO1, IGF2, TCIM, NCOR1, RAD21L1, ARL2, CCND1, NUP214, RBL1, SUN1, PTPA, IPO5, JUND, CEP85, LIF, CTDSP1, CLIP1, FBXL17, KHDRBS1, SUV39H2, CKS2, BID, CLOCK, ABL1, FBXL12, PPP5C, TUBB2B, PDCD2L, EPB41, EME2, NPPC, STAT3, BRD4, SERTAD1, TBCD, MND1, GADD45A, FBXO31, AJUBA, LATS1, ARF6, CCNJ, KAT2B, NDC1, SKIL, EZR, ITGB1, FBXW11, MIIP, BTG3, KCNH5, TTLL12, TACC2, SOX…	598	CROCC, NES, PBX1, NEK10, SOX4, UBD, DDX39B, CCND3, RPS6KA2, STAG3L2, TEX15, BOP1, FBXL6, CDKN2B, KLF4, SLC2A8, NOTCH1, PAX6, SIPA1, HEPACAM, DDX12P, PDE3A, DDX11, TUBA1A, POLE, BRCA2, GOLGA8A, TSC2, PKD1, CTC1, MYO19, KIF18B, TUBB6, WDR62, ATF5, MN1, MAPK12, TSPYL2, FLNA, STAG3L3, HSF1	41	FBXO6, HFM1, PHGDH, ZBED6, LPIN1, CGREF1, HTRA2, FBXO4, CCDC69, BOD1, NUGGC, CCNY, STOX1, FGFR2, PRAP1, SLC39A5, ZNF268, NUPR1, PLCG2, TM4SF5, KCTD11, SLC6A4, RAB11FIP4, MISP, TUBB1, FBXO7, PDXP, PIM2, HSPA1B, BAG6	30	TXNIP, TRAPPC12, PKP4, NABP1, SYCP2L, TNFAIP3, CDK6, ZNF703, SCRIB, PLEC, MAP3K8, EML3, FOSL1, RAD9A, RGCC, THBS1, STARD9, E4F1, FBXL8, AXIN2, JUNB, TGFB1, AURKC, RASSF2, BIRC7, CLTCL1	26	STMN1, TRNP1, DHCR24, PRKACB, EVI5, SLC16A1, CCNG2, LIN54, AIF1, BIRC2, BTG1, CYP1A1, BLCAP, CABLES2	14
FUS	EME2, AKAP8, SIRT1, MNT, CABLES1, CASP2, CSPP1, HHEX, MAU2, CENPV, ZNF655, UHRF2, MKI67, CDK14, CCAR2, CCNF, ARL8B, SRSF2, PLD6, ADAM10, JADE1, CTDSP1, PDCD2L, AXIN2, BANP, NR3C1, CLASP2, SKIL, GTPBP4, NEK4, PARD3B, JMY, KLHL21, TUBB2B, CD2AP, FOXA1, BCL2L1, KLHL42, WTAP, CDKN1B, PUM1, SFPQ, ACTR3, TLK1, USP3, ZFHX3, IGF2, INSM2, TP73, CHAMP1, DYNC1H1, PDCD6IP, PDS5A, EPB41L2, HMGA2, MSH2, CDK5R1…	541	BTG2, PPP1R1C, MECOM, LMLN, CCND3, TEX15, DUSP13, DCDC1, USP2, NR4A1, EID1, GATA6, BIRC7, LIF, TXNIP, BAG6	16	PDGFRB, GADD45B, CABLES2, STAG2, DDX39B	5	CDKN1A, ASNS, ZNF703, CDKN2B, SLC2A8, THBS1, JUNB	7	ID2, LIN54, PIM1, CITED2, AVPI1, FGFR2, TFAP4, CEBPA, PDXP	9
TAF15	NR4A1, UBA3, APC, VPS4B, RALB, SDE2, SEPTIN10, RPS6KA2, DLG1, MAP3K8, CDK1, ERN1, AHCTF1, LCMT1, PKMYT1, FIGNL1, LMNA, THOC1, PAF1, DDX3X, TP73, TNFAIP3, RFWD3, BCL2L11, CASP2, KIF15, ZBTB49, RMI2, XPO1, MAPK3, SPRY1, INSR, FEN1, BIRC5, SIAH2, SRSF5, SYCE3, ESPL1, PRDM11, FOXC1, KLHL18, TPD52L1, PLAAT3, RANBP1, INSM2, BUB3, KLHDC8B, SENP5, RCC2, STAMBP, JUN, ACTR3, TACC2, SNX9, CCND1, SMC4, ADARB…	823	BTG2, TUBA4B, LMLN, FBXW7, PLK2, TRIM36, MSH5, DMTF1, NUGGC, WRN, TMEM67, CDK5RAP2, USP2, DDX11, RGCC, FANCM, GOLGA8B, CAPN3, STARD9, TP53BP1, MNS1, CTC1, RNF112, CNTD1, BRCA1, TEX19, SYCE2, TAF1, ATRX, PPP1R10	30	FBXO6, GJC2, CCDC69, EDN1, UBD, SND1, CDK5, BOP1, MRPL41, AVPI1, SLC39A5, PML, TM4SF5, PIN1, GIPC1, CCDC124, JUND, MYBL2, TUBB1, BIRC7, PIM2, SPC25, DDX39B, BAG6	24	IQGAP3, GEN1, PRKCE, TTL, NABP1, NEK10, ATR, ANAPC4, PKD2, YTHDC2, KIF3A, MDC1, GNAI1, CDK6, MYBL1, NOTCH1, DUSP13, STK33, TIMELESS, CIT, POLE, THBS1, CCP110, MIS12, ATAD5, PSMC3IP, EME1, STRADA, L3MBTL1, MICAL3, SMC1A	31	AURKAIP1, TRNP1, RBBP4, ARF1, ID2, CTDSP1, OBSL1, INHA, CAMK1, HYAL1, TUBB2A, MAPK13, KLHDC3, CITED2, GPER1, EIF4EBP1, SCRIB, DAB2IP, NEK6, FBXW5, SAPCD2, TUBB4B, FBXL15, PRAP1, IGF2, MAP3K11, PPP1CA, LRP5, RBM7, CTDSP2, CDK17, RAB35, LATS2, CYP1A1, SNX33, FES, EME2, PAGR1, KATNB1, E2F4, CHTF8, VPS4A, PLCG2, CDT1, KCTD11, LLGL1, NLE1, HEXIM2, SLC9A3R1, SPHK1, ANAPC11, CDC34, STK11, FZR1, RAD23A, …	72
