# Supplementary material for: Non-canonical functions of spliceosome components in cancer progression
Source: Cell Death Dis. 2023 Feb 2;14(2):77. doi: 10.1038/s41419-022-05470-9 (PMC9895063; doi:10.1038/s41419-022-05470-9)
Supplement: Supplementary file 5 — Supplemental Table 4 [file 41419_2022_5470_MOESM5_ESM.xlsx]

## Sheet: RNA-seq
SF

## Sheet: Splicing
SF

## Sheet: eCLIP
SF

## Sheet: ChIP-seq
SF
